# Supplementary material for: A large structural variant collection in Holstein cattle and associated database for variant discovery, characterization, and application
Source: BMC Genomics. 2024 Sep 30;25:903. doi: 10.1186/s12864-024-10812-2 (PMC11440700; doi:10.1186/s12864-024-10812-2)
Supplement: Supplementary file 1 — Additional file 1. Samples used in this study. Excel file of sample information including NCBI BioProject, BioSample, and SRA sample identifiers, sequence coverage metrics, sex as reported in the BioSample metadata, and inferred sex from sequence coverage. [file 12864_2024_10812_MOESM1_ESM.xlsx]

## Sheet: Documentation
Overview:
Description	This file contains sample information (each row is sample) with mean coverage values from mosdepth.
Sheets:
Samples	Coverage information for 310 samples.
Column Descriptions:
NCBI_BIOPROJECT_ID	The NCBI BioProject ID associated with the sample.
NCBI_BIOSAMPLE_ID	The NCBI BioSample ID associated with the sample.
NCBI_SRA_SAMPLE_ID	The NCBI SRA sample ID.
DOWNSAMPLED	Whether the raw reads were downsampled targetting an average of 30X theoretical coverage.
AUTOSOMAL_COVERAGE	The mean autosomal coverage, across all autosomes.
MT_COVERAGE	The mean mitochondrial genome coverage.
X_COVERAGE	The mean chromosome X coverage.
Y_COVERAGE	The mean chromosome Y coverage.
X:A_RATIO	The ratio of the mean chromosome X coverage to the mean autosomal coverage.
Y:A_RATIO	The ratio of the mean chromosome Y coverage to the mean autosomal coverage.
X:Y_RATIO	The ratio of the mean chromosome X coverage to the mean chromosome Y coverage.
NCBI_BIOSAMPLE_SEX	The sample sex as reported in the NCBI BioSample metadata.
INFERRED_SEX	Inferred sample sex based on plot of X:A ratio vs Y:A ratio.

## Sheet: Samples
NCBI_BIOPROJECT_ID	NCBI_BIOSAMPLE_ID	NCBI_SRA_SAMPLE_ID	DOWNSAMPLED	AUTOSOMAL_COVERAGE	MT_COVERAGE	X_COVERAGE	Y_COVERAGE	X:A_RATIO	Y:A_RATIO	X:Y_RATIO	NCBI_BIOSAMPLE_SEX	INFERRED_SEX
PRJEB27379	SAMEA4780233	ERS2600177	Yes	23.93	9.12	11.41	12.22	0.48	0.51	0.93		male
PRJEB27379	SAMEA4780234	ERS2600178	Yes	22.49	12.05	11.3	12.57	0.5	0.56	0.9		male
PRJEB27379	SAMEA4780235	ERS2600179	Yes	22.64	13.82	11.45	12.66	0.51	0.56	0.9		male
PRJEB27379	SAMEA4780236	ERS2600180	Yes	22.27	22.92	10.21	11.17	0.46	0.5	0.91		male
PRJEB27379	SAMEA4780237	ERS2600181	Yes	23.39	10.37	12.22	12.85	0.52	0.55	0.95		male
PRJEB27379	SAMEA4780238	ERS2600182	Yes	22.99	39.59	9.69	10.79	0.42	0.47	0.9		male
PRJEB27379	SAMEA4780239	ERS2600183	Yes	21.96	10.3	11.24	12.62	0.51	0.57	0.89		male
PRJEB27379	SAMEA4780240	ERS2600184	Yes	19.15	17.75	16.95	2.1	0.89	0.11	8.07		male
PRJEB27379	SAMEA4780241	ERS2600185	Yes	23.57	50.53	11.01	11.78	0.47	0.5	0.93		male
PRJEB27379	SAMEA4780242	ERS2600186	Yes	21.63	8.41	11.56	13	0.53	0.6	0.89		male
PRJEB27379	SAMEA4780243	ERS2600187	Yes	24.09	15.94	11.02	11.5	0.46	0.48	0.96		male
PRJEB27379	SAMEA4780244	ERS2600188	Yes	22.68	8.9	11.92	12.97	0.53	0.57	0.92		male
PRJEB27379	SAMEA4780245	ERS2600189	Yes	21.3	18.52	10.17	11.69	0.48	0.55	0.87		male
PRJEB27379	SAMEA4780246	ERS2600190	Yes	24.37	18.42	9.64	10.75	0.4	0.44	0.9		male
PRJEB27379	SAMEA4780247	ERS2600191	Yes	22.19	11.8	10.78	12.05	0.49	0.54	0.89		male
PRJEB27379	SAMEA4780248	ERS2600192	Yes	22.7	11.1	11.61	12.46	0.51	0.55	0.93		male
PRJEB27379	SAMEA4780249	ERS2600193	Yes	22.9	9.12	11.72	12.7	0.51	0.55	0.92		male
PRJEB27379	SAMEA4780250	ERS2600194	Yes	22.16	10.4	11.52	12.81	0.52	0.58	0.9		male
PRJEB27379	SAMEA4780251	ERS2600195	Yes	21.97	19.96	10.57	11.63	0.48	0.53	0.91		male
PRJEB27379	SAMEA4780252	ERS2600196	Yes	22.76	8.33	11.8	12.64	0.52	0.56	0.93		male
PRJEB27379	SAMEA4780253	ERS2600197	Yes	21.54	14.37	10.5	11.77	0.49	0.55	0.89		male
PRJEB27379	SAMEA4780254	ERS2600198	Yes	23.58	9.92	11.48	12.01	0.49	0.51	0.96		male
PRJEB27379	SAMEA4780255	ERS2600199	Yes	22.83	17.37	10.12	11.23	0.44	0.49	0.9		male
PRJEB27379	SAMEA4780256	ERS2600200	Yes	22.29	8.98	11.53	12.65	0.52	0.57	0.91		male
PRJEB27379	SAMEA4780257	ERS2600201	Yes	24.39	43.37	10.83	11.65	0.44	0.48	0.93		male
PRJEB27379	SAMEA4780258	ERS2600202	Yes	22.35	9.81	11.15	12.14	0.5	0.54	0.92		male
PRJEB27379	SAMEA4780259	ERS2600203	Yes	22.25	24.77	9.84	10.6	0.44	0.48	0.93		male
PRJEB27379	SAMEA4780260	ERS2600204	Yes	25.92	53.05	9.63	9.74	0.37	0.38	0.99		male
PRJEB27379	SAMEA4780261	ERS2600205	Yes	22.96	7.62	11.12	12.25	0.48	0.53	0.91		male
PRJEB27379	SAMEA4780262	ERS2600206	Yes	22.95	8.79	11.57	12.46	0.5	0.54	0.93		male
PRJEB27379	SAMEA4780263	ERS2600207	Yes	22.9	8.77	10.69	11.83	0.47	0.52	0.9		male
PRJEB27379	SAMEA4780264	ERS2600208	Yes	24.6	16.43	11.66	12.33	0.47	0.5	0.95		male
PRJEB27379	SAMEA4780265	ERS2600209	Yes	23.26	14.47	12.14	13.17	0.52	0.57	0.92		male
PRJEB27379	SAMEA4780266	ERS2600210	Yes	23.61	10.46	12.61	13.92	0.53	0.59	0.91		male
PRJEB27379	SAMEA4780267	ERS2600211	Yes	23.65	27.82	12.43	13.43	0.53	0.57	0.93		male
PRJEB27379	SAMEA4780268	ERS2600212	Yes	23.21	12.18	11.43	12.45	0.49	0.54	0.92		male
PRJEB27379	SAMEA4780269	ERS2600213	Yes	22.96	8.39	12.19	13.39	0.53	0.58	0.91		male
PRJEB27379	SAMEA4780270	ERS2600214	Yes	21.84	16.89	11.27	12.59	0.52	0.58	0.9		male
PRJEB27379	SAMEA4780271	ERS2600215	Yes	23.47	25.09	11.7	12.34	0.5	0.53	0.95		male
PRJEB27379	SAMEA4780272	ERS2600216	Yes	21.27	9.55	10.08	10.61	0.47	0.5	0.95		male
PRJEB27379	SAMEA4780273	ERS2600217	Yes	22.19	8.42	11.19	12.68	0.5	0.57	0.88		male
PRJEB27379	SAMEA4780274	ERS2600218	Yes	23.32	25.33	10.04	10.83	0.43	0.46	0.93		male
PRJEB27379	SAMEA4780275	ERS2600219	Yes	22.69	13.92	11.49	12.54	0.51	0.55	0.92		male
PRJEB27379	SAMEA4780276	ERS2600220	Yes	23.8	20.05	12.38	13.14	0.52	0.55	0.94		male
PRJEB27379	SAMEA4780277	ERS2600221	Yes	23.23	9.1	11.85	12.8	0.51	0.55	0.93		male
PRJEB27379	SAMEA4780278	ERS2600222	Yes	27	30.38	4.6	4.98	0.17	0.18	0.92		male
PRJEB27379	SAMEA4780279	ERS2600223	Yes	23.95	19.95	11.74	12.68	0.49	0.53	0.93		male
PRJEB27379	SAMEA4780280	ERS2600224	Yes	23.39	31.53	11.16	11.91	0.48	0.51	0.94		male
PRJEB27379	SAMEA4780281	ERS2600225	Yes	25.03	29.24	10.27	10.9	0.41	0.44	0.94		male
PRJEB27379	SAMEA4780282	ERS2600226	Yes	23.1	8.21	11.39	12.37	0.49	0.54	0.92		male
PRJEB27379	SAMEA4780283	ERS2600227	Yes	24.33	23.98	11.44	12.06	0.47	0.5	0.95		male
PRJEB27379	SAMEA4780284	ERS2600228	Yes	24.16	17.03	10.79	11.37	0.45	0.47	0.95		male
PRJEB27379	SAMEA4780285	ERS2600229	Yes	23.45	17.61	11.33	12.22	0.48	0.52	0.93		male
PRJEB27379	SAMEA4780286	ERS2600230	Yes	23.35	42.51	11.64	12.5	0.5	0.54	0.93		male
PRJEB27379	SAMEA4780287	ERS2600231	Yes	10.37	20.91	3.23	3.23	0.31	0.31	1		male
PRJEB27379	SAMEA4780288	ERS2600232	Yes	23.88	13.31	19.23	2.52	0.81	0.11	7.63		male
PRJEB27379	SAMEA4780289	ERS2600233	Yes	23.63	27.92	10.07	11.02	0.43	0.47	0.91		male
PRJEB27379	SAMEA4780290	ERS2600234	Yes	23.12	9.61	12.52	13.92	0.54	0.6	0.9		male
PRJEB27379	SAMEA4780291	ERS2600235	Yes	24.48	12.57	11.23	12.05	0.46	0.49	0.93		male
PRJEB27379	SAMEA4780292	ERS2600236	Yes	23.2	10.36	11.81	12.89	0.51	0.56	0.92		male
PRJEB27379	SAMEA4780293	ERS2600237	Yes	24.71	11.05	9.87	10.48	0.4	0.42	0.94		male
PRJEB27379	SAMEA4780294	ERS2600238	Yes	23.58	15.52	9.95	10.89	0.42	0.46	0.91		male
PRJEB27379	SAMEA4780295	ERS2600239	Yes	23.89	13.19	11.93	12.89	0.5	0.54	0.93		male
PRJEB27379	SAMEA4780296	ERS2600240	Yes	23.46	8.78	11.78	12.8	0.5	0.55	0.92		male
PRJEB27379	SAMEA4780297	ERS2600241	Yes	24.11	9.43	12.22	12.87	0.51	0.53	0.95		male
PRJEB27379	SAMEA4780298	ERS2600242	Yes	23.68	10.45	12.1	12.6	0.51	0.53	0.96		male
PRJEB27379	SAMEA4780299	ERS2600243	Yes	23.36	9.69	12.08	13.21	0.52	0.57	0.91		male
PRJEB27379	SAMEA4780300	ERS2600244	Yes	23.44	13.84	11.19	12.24	0.48	0.52	0.91		male
PRJEB27379	SAMEA4780301	ERS2600245	Yes	24.38	10.16	11.71	12.34	0.48	0.51	0.95		male
PRJEB27379	SAMEA4780302	ERS2600246	Yes	23.19	8.07	11.67	12.59	0.5	0.54	0.93		male
PRJEB27379	SAMEA4780303	ERS2600247	Yes	20.15	8.67	9.35	10.64	0.46	0.53	0.88		male
PRJEB27379	SAMEA4780304	ERS2600248	Yes	25.29	12.2	12.7	13.29	0.5	0.53	0.96		male
PRJEB27379	SAMEA4780305	ERS2600249	Yes	21.79	12.36	11.14	11.96	0.51	0.55	0.93		male
PRJEB27379	SAMEA4780306	ERS2600250	Yes	20.19	13.65	9.17	10.42	0.45	0.52	0.88		male
PRJEB27379	SAMEA4780307	ERS2600251	Yes	23.49	11.39	11.76	12.62	0.5	0.54	0.93		male
PRJEB27379	SAMEA4780308	ERS2600252	Yes	23.78	26.85	8.69	9.16	0.37	0.39	0.95		male
PRJEB27379	SAMEA4780309	ERS2600253	Yes	22.29	9.27	10.78	11.61	0.48	0.52	0.93		male
PRJEB27379	SAMEA4780310	ERS2600254	Yes	21.74	8.61	11.14	12.07	0.51	0.56	0.92		male
PRJEB27379	SAMEA4780311	ERS2600255	Yes	22.38	9.34	12.07	13.32	0.54	0.6	0.91		male
PRJEB27379	SAMEA4780312	ERS2600256	Yes	22.08	13.09	10.99	11.95	0.5	0.54	0.92		male
PRJEB27379	SAMEA4780313	ERS2600257	Yes	22.03	22.19	8.97	9.62	0.41	0.44	0.93		male
PRJEB27379	SAMEA4780314	ERS2600258	Yes	22.79	8.79	11.49	12.18	0.5	0.53	0.94		male
PRJEB27379	SAMEA4780315	ERS2600259	Yes	21.77	16.68	9.34	10.16	0.43	0.47	0.92		male
PRJEB27379	SAMEA4780316	ERS2600260	Yes	24.58	10.9	12.9	13.55	0.52	0.55	0.95		male
PRJEB27379	SAMEA4780317	ERS2600261	Yes	24.25	16.72	5.39	5.65	0.22	0.23	0.95		male
PRJEB27379	SAMEA4780318	ERS2600262	Yes	22.32	11.28	10.85	11.58	0.49	0.52	0.94		male
PRJEB27379	SAMEA4780319	ERS2600263	Yes	21.16	16.1	15.38	2.38	0.73	0.11	6.46		male
PRJEB27379	SAMEA4780320	ERS2600264	Yes	20.53	21.57	16.61	2.44	0.81	0.12	6.81		male
PRJEB27379	SAMEA4780321	ERS2600265	Yes	23.64	16.05	10.84	11.65	0.46	0.49	0.93		male
PRJEB27379	SAMEA4780322	ERS2600266	Yes	24.92	20.18	12.29	12.99	0.49	0.52	0.95		male
PRJNA316122	SAMN04576214	SRS1360345	No	18.24	4332.61	9.7	9.24	0.53	0.51	1.05		male
PRJNA316122	SAMN04576212	SRS1360346	No	17.08	4464.76	9.06	9.16	0.53	0.54	0.99		male
PRJNA431934	SAMN08612459	SRS3416798	No	10.15	8.83	5.61	5.96	0.55	0.59	0.94	male	male
PRJNA431934	SAMN08612458	SRS3416799	No	9.47	12.02	4.76	8.55	0.5	0.9	0.56	male	male
PRJNA431934	SAMN08612453	SRS3416800	No	16.81	8.2	6.24	5.99	0.37	0.36	1.04	male	male
PRJNA431934	SAMN08612452	SRS3416801	No	11.57	5.89	6.16	6.03	0.53	0.52	1.02	male	male
PRJNA431934	SAMN08612456	SRS3416805	No	10.92	5.52	5.18	5.08	0.47	0.47	1.02	male	male
PRJNA431934	SAMN08612455	SRS3416806	No	13.92	7.39	7.8	7.59	0.56	0.55	1.03	male	male
PRJNA431934	SAMN08612454	SRS3416807	No	15.72	5.83	8.36	8.07	0.53	0.51	1.04	male	male
PRJNA431934	SAMN08612444	SRS3416818	No	15.94	22.35	4.74	4.46	0.3	0.28	1.06	male	male
PRJNA431934	SAMN08612445	SRS3416819	No	16.9	4.83	4.81	4.57	0.28	0.27	1.05	male	male
PRJNA431934	SAMN08612446	SRS3416820	No	15.59	14.01	5.64	5.43	0.36	0.35	1.04	male	male
PRJNA431934	SAMN08612440	SRS3416822	No	12.48	5.66	3.73	3.92	0.3	0.31	0.95	male	male
PRJNA431934	SAMN08612441	SRS3416823	No	11.37	4.41	2.97	3.2	0.26	0.28	0.93	male	male
PRJNA431934	SAMN08612443	SRS3416825	No	20.57	32.21	3.19	3.26	0.16	0.16	0.98	male	male
PRJNA431934	SAMN08612448	SRS3416826	No	13.31	7.18	2.14	2.23	0.16	0.17	0.96	male	male
PRJNA431934	SAMN08612449	SRS3416827	No	17.74	17.27	6.51	6.23	0.37	0.35	1.04	male	male
PRJNA431934	SAMN08612397	SRS3416854	No	12.69	6.27	6.43	6.46	0.51	0.51	1	male	male
PRJNA431934	SAMN08612399	SRS3416856	No	16.09	7.55	9.16	9.85	0.57	0.61	0.93	male	male
PRJNA431934	SAMN08612419	SRS3416894	No	17.75	9.04	9.52	9.81	0.54	0.55	0.97	male	male
PRJNA431934	SAMN08612416	SRS3416898	No	10.91	6.29	6.43	6.65	0.59	0.61	0.97	male	male
PRJNA431934	SAMN08612462	SRS3416916	No	11.63	4.36	6.22	6.1	0.53	0.52	1.02	male	male
PRJNA431934	SAMN08612463	SRS3416917	No	11.49	9.27	6.14	5.82	0.53	0.51	1.05	male	male
PRJNA431934	SAMN08612409	SRS3416925	No	15.69	7.35	6.87	7.02	0.44	0.45	0.98	male	male
PRJNA431934	SAMN08612400	SRS3416926	No	10.81	6.12	7.87	8.06	0.73	0.75	0.98	male	male
PRJNA431934	SAMN08612402	SRS3416928	No	19.86	22.08	10.21	10.58	0.51	0.53	0.97	male	male
PRJNA431934	SAMN08612403	SRS3416929	No	11.85	5.52	3.85	4.03	0.32	0.34	0.96	male	male
PRJNA431934	SAMN08612404	SRS3416930	No	12.33	7.13	6.31	6.41	0.51	0.52	0.98	male	male
PRJNA431934	SAMN08612406	SRS3416932	No	13.55	5.44	6.72	7.22	0.5	0.53	0.93	male	male
PRJNA431934	SAMN08612438	SRS3416944	Yes	8.68	12675.1	9.14	0.1	1.05	0.01	91.4	female	female
PRJNA431934	SAMN08612439	SRS3416945	No	15.99	17.05	4.06	3.79	0.25	0.24	1.07	male	male
PRJNA431934	SAMN08612428	SRS3416964	No	13.69	16.46	6.43	6.94	0.47	0.51	0.93	male	male
PRJNA431934	SAMN08612426	SRS3416966	No	15.09	12.05	7.19	7.99	0.48	0.53	0.9	male	male
PRJNA431934	SAMN08612427	SRS3416967	No	15.38	16.94	7.59	8.28	0.49	0.54	0.92	male	male
PRJNA431934	SAMN08612425	SRS3416969	No	24.89	11.4	10.99	11.78	0.44	0.47	0.93	male	male
PRJNA431934	SAMN08612422	SRS3416970	No	11.85	14.01	6.27	6.61	0.53	0.56	0.95	male	male
PRJNA431934	SAMN08612423	SRS3416971	No	13.29	13.5	5.36	5.6	0.4	0.42	0.96	male	male
PRJNA431934	SAMN08612420	SRS3416972	No	12.38	10.55	6.36	6.84	0.51	0.55	0.93	male	male
PRJNA431934	SAMN08612389	SRS3416974	No	12.33	7.97	4.95	4.88	0.4	0.4	1.01	male	male
PRJNA431934	SAMN08612388	SRS3416975	No	10.08	13.66	3.24	3.79	0.32	0.38	0.85	male	male
PRJNA431934	SAMN08612380	SRS3416977	No	12.95	5.2	7.06	7.36	0.55	0.57	0.96	male	male
PRJNA477833	SAMN09510408	SRS3493367	Yes	22.77	3583.81	22.72	0.13	1	0.01	174.77	female	female
PRJNA477833	SAMN09510410	SRS3497784	Yes	23.07	3347.4	23.22	0.14	1.01	0.01	165.86	female	female
PRJNA477833	SAMN09510409	SRS3497785	Yes	22.88	351.03	12.05	13.36	0.53	0.58	0.9	male	male
PRJNA477833	SAMN09510411	SRS3497786	Yes	23.4	1440.28	12.56	13.61	0.54	0.58	0.92	male	male
PRJNA478565	SAMN09519616	SRS3546296	Yes	25.78	11.73	14.17	13.93	0.55	0.54	1.02	male	male
PRJNA478565	SAMN09519623	SRS3546298	Yes	25.53	12.88	13.72	13.38	0.54	0.52	1.03	male	male
PRJNA478565	SAMN09519610	SRS3546300	Yes	23.96	8.11	13.64	13.51	0.57	0.56	1.01	male	male
PRJNA478565	SAMN09519603	SRS3546302	Yes	23.11	8.67	12.37	12.13	0.54	0.52	1.02	male	male
PRJNA478565	SAMN09519624	SRS3546303	Yes	25.27	12.95	13.64	13.18	0.54	0.52	1.03	male	male
PRJNA478565	SAMN09519633	SRS3546304	Yes	23.85	16.26	12.97	13.25	0.54	0.56	0.98	male	male
PRJNA478565	SAMN09519615	SRS3546305	Yes	19.81	4315.11	10.9	11.21	0.55	0.57	0.97	male	male
PRJNA478565	SAMN09519622	SRS3546306	Yes	25.47	31.05	13.39	12.86	0.53	0.5	1.04	male	male
PRJNA478565	SAMN09519630	SRS3546307	Yes	24.54	10.07	13.27	13.66	0.54	0.56	0.97	male	male
PRJNA478565	SAMN09519618	SRS3546308	Yes	26.38	36.85	13.06	12.95	0.5	0.49	1.01	male	male
PRJNA478565	SAMN09519625	SRS3546309	Yes	24.77	18.97	13.52	13.42	0.55	0.54	1.01	male	male
PRJNA478565	SAMN09519620	SRS3546310	Yes	25.27	16.36	12.56	12.42	0.5	0.49	1.01	male	male
PRJNA478565	SAMN09519614	SRS3546311	Yes	22.77	7.96	12.29	12.72	0.54	0.56	0.97	male	male
PRJNA478565	SAMN09519629	SRS3546312	Yes	24.89	14.67	13.54	13.74	0.54	0.55	0.99	male	male
PRJNA478565	SAMN09519612	SRS3546313	Yes	24.18	9.24	13.17	13.03	0.54	0.54	1.01	male	male
PRJNA478565	SAMN09519606	SRS3546314	Yes	24.02	9.13	14.19	14.39	0.59	0.6	0.99	male	male
PRJNA478565	SAMN09519605	SRS3546315	Yes	23.48	8.88	14.68	14.85	0.63	0.63	0.99	male	male
PRJNA478565	SAMN09519608	SRS3546316	Yes	24	7.87	12.51	12.54	0.52	0.52	1	male	male
PRJNA478565	SAMN09519604	SRS3546317	Yes	25.35	7.91	10.9	10.61	0.43	0.42	1.03	male	male
PRJNA478565	SAMN09519626	SRS3546318	Yes	24.8	26.61	13.53	13.33	0.55	0.54	1.02	male	male
PRJNA478565	SAMN09519617	SRS3546319	Yes	26.07	34.24	13.78	13.5	0.53	0.52	1.02	male	male
PRJNA478565	SAMN09519621	SRS3546320	Yes	25.77	12.35	12.86	12.52	0.5	0.49	1.03	male	male
PRJNA478565	SAMN09519634	SRS3546329	Yes	23.62	11.21	12.82	13.09	0.54	0.55	0.98	male	male
PRJNA478565	SAMN09519632	SRS3546330	Yes	24.82	20.92	13.39	13.61	0.54	0.55	0.98	male	male
PRJNA478565	SAMN09519627	SRS3546334	Yes	25	10.58	13.66	13.54	0.55	0.54	1.01	male	male
PRJNA478565	SAMN09519609	SRS3546337	Yes	25.19	8.18	12.29	12.06	0.49	0.48	1.02	male	male
PRJNA478565	SAMN09519619	SRS3546344	Yes	26.12	27.12	14.05	13.85	0.54	0.53	1.01	male	male
PRJNA478565	SAMN09519613	SRS3546345	Yes	25.17	9.87	13.42	13.19	0.53	0.52	1.02	male	male
PRJNA478565	SAMN09519628	SRS3546349	Yes	24.58	11.03	13.35	13.66	0.54	0.56	0.98	male	male
PRJNA478565	SAMN09519611	SRS3546350	Yes	25.11	9.35	14.18	14.06	0.56	0.56	1.01	male	male
PRJNA478565	SAMN09519631	SRS3546353	Yes	24.55	16.06	13.33	13.49	0.54	0.55	0.99	male	male
PRJNA478565	SAMN09519607	SRS3546357	Yes	24.71	10.35	13.87	14.1	0.56	0.57	0.98	male	male
PRJNA494431	SAMN10598550	SRS4148730	No	14.46	1240.19	14.67	0.08	1.01	0.01	183.38	female	female
PRJNA494431	SAMN10598549	SRS4148731	No	16.49	534.3	8.78	9.19	0.53	0.56	0.96	male	male
PRJNA494431	SAMN10598552	SRS4148732	No	16.51	3353.19	8.84	9.31	0.54	0.56	0.95	male	male
PRJNA494431	SAMN10598551	SRS4148733	No	14.78	1635.05	7.88	8.26	0.53	0.56	0.95	male	male
PRJNA494431	SAMN10598554	SRS4148734	No	12.28	1689.6	6.56	6.88	0.53	0.56	0.95	male	male
PRJNA494431	SAMN10598553	SRS4148735	No	15.5	734.36	8.22	8.63	0.53	0.56	0.95	male	male
PRJNA494431	SAMN10598555	SRS4148737	No	19.31	2944.49	10.28	10.96	0.53	0.57	0.94	male	male
PRJNA494431	SAMN10598568	SRS4148739	No	14.17	6.77	5.36	5.54	0.38	0.39	0.97		male
PRJNA494431	SAMN10598571	SRS4148753	No	17.41	4046.43	9.38	9.55	0.54	0.55	0.98	male	male
PRJNA494431	SAMN10598572	SRS4148754	No	14.5	381.7	15.08	0.09	1.04	0.01	167.56	female	female
PRJNA494431	SAMN10598575	SRS4148757	No	14.36	630.19	7.62	7.97	0.53	0.56	0.96	male	male
PRJNA343262	SAMN10940615	SRS4376856	No	17.27	933.88	17.41	0.09	1.01	0.01	193.44	female	female
PRJNA343262	SAMN10940616	SRS4376859	No	23.34	1248.41	23.44	0.13	1	0.01	180.31	female	female
PRJNA343262	SAMN10940613	SRS4376860	No	20.34	1205.48	20.53	0.11	1.01	0.01	186.64	female	female
PRJNA343262	SAMN10940612	SRS4376862	No	16.41	889.45	16.6	0.09	1.01	0.01	184.44	female	female
PRJNA343262	SAMN10940614	SRS4376863	No	21.52	436.01	21.81	0.12	1.01	0.01	181.75	female	female
PRJNA343262	SAMN10940686	SRS4376873	No	23.04	16.36	11.38	11.98	0.49	0.52	0.95	male	male
PRJNA343262	SAMN10940685	SRS4376874	No	24.81	15.81	11.89	12.82	0.48	0.52	0.93	male	male
PRJNA343262	SAMN10940678	SRS4376876	No	22.97	18.44	10.79	11.6	0.47	0.51	0.93	male	male
PRJNA343262	SAMN10940677	SRS4376878	No	21.35	14.07	9.82	10.79	0.46	0.51	0.91	male	male
PRJNA343262	SAMN10940680	SRS4376879	No	18.58	16.9	8.7	9.26	0.47	0.5	0.94	male	male
PRJNA343262	SAMN10940679	SRS4376880	No	23.84	15.61	11.28	12.11	0.47	0.51	0.93	male	male
PRJNA343262	SAMN10940682	SRS4376881	No	21.12	17.46	10.1	10.68	0.48	0.51	0.95	male	male
PRJNA343262	SAMN10940681	SRS4376882	No	20	16.63	9.75	10.36	0.49	0.52	0.94	male	male
PRJNA343262	SAMN10940684	SRS4376883	No	22.56	16.05	11.23	12.01	0.5	0.53	0.94	male	male
PRJNA343262	SAMN10940683	SRS4376884	No	22.56	16.38	10.74	11.43	0.48	0.51	0.94	male	male
PRJNA343262	SAMN10940664	SRS4376930	No	21.31	9.73	11.59	12.59	0.54	0.59	0.92	male	male
PRJNA343262	SAMN10940663	SRS4376931	No	17.7	6	9.52	10.2	0.54	0.58	0.93	male	male
PRJNA343262	SAMN10940662	SRS4376932	No	23.71	18.75	11.82	12.73	0.5	0.54	0.93	male	male
PRJNA343262	SAMN10940661	SRS4376933	No	22.36	21.02	11.14	11.98	0.5	0.54	0.93	male	male
PRJNA343262	SAMN10940660	SRS4376934	No	21.53	8.04	11.65	12.93	0.54	0.6	0.9	male	male
PRJNA343262	SAMN10940659	SRS4376936	No	22.24	10.66	11.94	13.11	0.54	0.59	0.91	male	male
PRJNA343262	SAMN10940657	SRS4376937	No	23.41	10.71	12.65	13.81	0.54	0.59	0.92	male	male
PRJNA343262	SAMN10940626	SRS4376958	No	23.06	10.23	12.39	13.51	0.54	0.59	0.92	male	male
PRJNA343262	SAMN10940624	SRS4376959	No	22	7.82	11.83	13.35	0.54	0.61	0.89	male	male
PRJNA343262	SAMN10940625	SRS4376960	No	22.8	9.81	12.32	13.35	0.54	0.59	0.92	male	male
PRJNA343262	SAMN10940620	SRS4376961	No	23.27	8.77	12.62	13.86	0.54	0.6	0.91	male	male
PRJNA343262	SAMN10940619	SRS4376962	No	19.49	19.23	9.74	10.25	0.5	0.53	0.95	male	male
PRJNA343262	SAMN10940617	SRS4376963	No	15.37	934.35	15.53	0.09	1.01	0.01	172.56	female	female
PRJNA343262	SAMN10940618	SRS4376964	No	24.62	57.69	13.42	14.74	0.55	0.6	0.91	male	male
PRJNA343262	SAMN10940623	SRS4376965	No	21.36	11.04	11.56	12.81	0.54	0.6	0.9	male	male
PRJNA343262	SAMN10940622	SRS4376966	No	22.13	15.86	11.12	12.25	0.5	0.55	0.91	male	male
PRJNA343262	SAMN10940621	SRS4376967	No	21.68	38.14	10.32	10.92	0.48	0.5	0.95	male	male
PRJNA343262	SAMN10940635	SRS4376976	No	18.79	10.44	10.12	11.09	0.54	0.59	0.91	male	male
PRJNA343262	SAMN10940636	SRS4376977	No	22.38	21.63	10.67	11.35	0.48	0.51	0.94	male	male
PRJNA343262	SAMN10940633	SRS4376978	No	17.79	8.17	9.52	10.23	0.54	0.58	0.93	male	male
PRJNA343262	SAMN10940631	SRS4376979	No	20.16	8.49	10.85	12.18	0.54	0.6	0.89	male	male
PRJNA343262	SAMN10940634	SRS4376980	No	19.91	10.09	10.78	11.87	0.54	0.6	0.91	male	male
PRJNA343262	SAMN10940632	SRS4376981	No	21.5	14.28	11.42	12.25	0.53	0.57	0.93	male	male
PRJNA343262	SAMN10940629	SRS4376982	No	22.74	9.42	12.23	13.4	0.54	0.59	0.91	male	male
PRJNA343262	SAMN10940630	SRS4376983	No	22.05	13.95	11.96	13.2	0.54	0.6	0.91	male	male
PRJNA343262	SAMN10940627	SRS4376984	No	20.75	11.29	11.23	12.06	0.54	0.58	0.93	male	male
PRJNA343262	SAMN10940628	SRS4376985	No	22.99	8.9	12.43	13.91	0.54	0.61	0.89	male	male
PRJNA343262	SAMN10940658	SRS4377029	No	22.64	8.31	12.22	13.54	0.54	0.6	0.9	male	male
PRJNA343262	SAMN10940666	SRS4377041	No	19.08	12.2	9.27	9.79	0.49	0.51	0.95	male	male
PRJNA343262	SAMN10940665	SRS4377042	No	23.04	11.34	12.42	13.62	0.54	0.59	0.91	male	male
PRJNA343262	SAMN10940646	SRS4377059	No	20.56	6.15	9.94	10.51	0.48	0.51	0.95	male	male
PRJNA343262	SAMN10940645	SRS4377060	No	21.47	14.44	10.51	11.16	0.49	0.52	0.94	male	male
PRJNA343262	SAMN10940642	SRS4377064	No	23.34	14.29	11.32	12.16	0.49	0.52	0.93	male	male
PRJNA343262	SAMN10940644	SRS4377065	No	20.75	20.36	10.06	10.57	0.48	0.51	0.95	male	male
PRJNA343262	SAMN10940641	SRS4377066	No	23.68	15.32	11.22	11.87	0.47	0.5	0.95	male	male
PRJNA343262	SAMN10940643	SRS4377067	No	20.82	9.24	10.05	10.74	0.48	0.52	0.94	male	male
PRJNA343262	SAMN10940638	SRS4377068	No	22.55	9.04	10.58	11.4	0.47	0.51	0.93	male	male
PRJNA343262	SAMN10940637	SRS4377069	No	18.05	13.04	9.73	10.82	0.54	0.6	0.9	male	male
PRJNA343262	SAMN10940639	SRS4377070	No	21.5	12.32	11.58	12.61	0.54	0.59	0.92	male	male
PRJNA343262	SAMN10940640	SRS4377071	No	21.62	10.48	10.45	11.42	0.48	0.53	0.92	male	male
PRJNA343262	SAMN10940675	SRS4377095	No	24.53	20.18	11.69	12.86	0.48	0.52	0.91	male	male
PRJNA343262	SAMN10940676	SRS4377096	No	19.9	7.73	9.42	10.19	0.47	0.51	0.92	male	male
PRJNA343262	SAMN10940670	SRS4377097	No	21.84	11.18	11.7	12.66	0.54	0.58	0.92	male	male
PRJNA343262	SAMN10940669	SRS4377098	No	22.25	9.76	10.8	11.48	0.49	0.52	0.94	male	male
PRJNA343262	SAMN10940667	SRS4377099	No	21.86	15.73	11.73	12.71	0.54	0.58	0.92	male	male
PRJNA343262	SAMN10940668	SRS4377100	No	23.48	17.4	12.62	13.78	0.54	0.59	0.92	male	male
PRJNA343262	SAMN10940673	SRS4377101	No	21.49	14.48	10.85	11.69	0.5	0.54	0.93	male	male
PRJNA343262	SAMN10940674	SRS4377102	No	16.81	7.16	9.33	9.92	0.56	0.59	0.94	male	male
PRJNA343262	SAMN10940671	SRS4377103	No	18.39	5.88	9.88	10.62	0.54	0.58	0.93	male	male
PRJNA343262	SAMN10940672	SRS4377105	No	23.95	11.93	11.5	12.26	0.48	0.51	0.94	male	male
PRJNA343262	SAMN10940692	SRS4377107	No	25.13	17.89	13.57	14.74	0.54	0.59	0.92	male	male
PRJNA343262	SAMN10940691	SRS4377108	No	22.17	9.9	11.89	12.89	0.54	0.58	0.92	male	male
PRJNA343262	SAMN10940693	SRS4377109	No	22.82	9.47	12.39	13.65	0.54	0.6	0.91	male	male
PRJNA343262	SAMN10940694	SRS4377110	No	18.93	13.62	10.39	11.12	0.55	0.59	0.93	male	male
PRJNA343262	SAMN10940688	SRS4377111	No	19.59	18.21	9.4	10	0.48	0.51	0.94	male	male
PRJNA343262	SAMN10940687	SRS4377112	No	16.71	13.98	8.07	8.62	0.48	0.52	0.94	male	male
PRJNA343262	SAMN10940689	SRS4377113	No	21.92	17.84	10.53	11.3	0.48	0.52	0.93	male	male
PRJNA343262	SAMN10940690	SRS4377114	No	23.91	15.7	11.66	12.56	0.49	0.53	0.93	male	male
PRJNA343262	SAMN10940655	SRS4377140	No	19.22	15.73	9.77	10.34	0.51	0.54	0.94	male	male
PRJNA343262	SAMN10940656	SRS4377141	No	22.05	8.27	11.88	12.78	0.54	0.58	0.93	male	male
PRJNA343262	SAMN10940647	SRS4377146	No	23	15.73	11.16	12.04	0.49	0.52	0.93	male	male
PRJNA343262	SAMN10940648	SRS4377148	No	15.36	11.18	7.37	7.86	0.48	0.51	0.94	male	male
PRJNA343262	SAMN10940649	SRS4377149	No	25.16	14.98	11.98	12.86	0.48	0.51	0.93	male	male
PRJNA343262	SAMN10940650	SRS4377150	No	22.37	14.52	11.13	11.97	0.5	0.54	0.93	male	male
PRJNA343262	SAMN10940651	SRS4377151	No	23.47	17.6	11.57	12.46	0.49	0.53	0.93	male	male
PRJNA343262	SAMN10940652	SRS4377152	No	19.54	12.37	9.42	10.12	0.48	0.52	0.93	male	male
PRJNA343262	SAMN10940654	SRS4377153	No	18.66	16.8	9.3	9.84	0.5	0.53	0.95	male	male
PRJNA343262	SAMN10940653	SRS4377154	No	23.82	18.47	12.15	12.91	0.51	0.54	0.94	male	male
PRJNA210521	SAMN02225735	SRS457515	No	8.47	627.05	8.91	0.12	1.05	0.01	74.25		female
PRJNA210521	SAMN02225736	SRS457516	No	9.7	860.61	10.59	0.12	1.09	0.01	88.25		female
PRJNA210521	SAMN02225737	SRS457517	No	7.79	506.24	7.97	0.11	1.02	0.01	72.45		female
PRJNA210521	SAMN02225738	SRS457518	No	10.22	673.97	10.59	0.12	1.04	0.01	88.25		female
PRJNA210521	SAMN02225739	SRS457519	No	10.98	1010.23	11.88	0.12	1.08	0.01	99		female
PRJNA210521	SAMN02225740	SRS457520	No	11.02	791.68	11.8	0.12	1.07	0.01	98.33		female
PRJNA210521	SAMN02225741	SRS457521	No	9.83	644.01	10.09	0.12	1.03	0.01	84.08		female
PRJNA210521	SAMN02225742	SRS457522	No	10.18	838.09	10.9	0.12	1.07	0.01	90.83		female
PRJNA210521	SAMN02225743	SRS457523	No	11.22	980.53	11.89	0.12	1.06	0.01	99.08		female
PRJNA176557	SAMN02842716	SRS629323	No	9.99	3.24	5.21	4.82	0.52	0.48	1.08	male	male
PRJNA176557	SAMN02843120	SRS631186	No	13.18	1974.06	7.3	7.1	0.55	0.54	1.03	male	male
PRJNA176557	SAMN02843140	SRS631200	No	13.23	7.02	6.81	6.3	0.51	0.48	1.08	male	male
PRJNA176557	SAMN02843129	SRS631201	No	14.01	6.55	7.55	7.21	0.54	0.51	1.05	male	male
PRJNA176557	SAMN02843128	SRS631202	No	14.19	4.42	7.67	7.36	0.54	0.52	1.04	male	male
PRJNA176557	SAMN02843130	SRS631203	No	14.38	8.16	7.75	7.41	0.54	0.52	1.05	male	male
PRJNA176557	SAMN02843125	SRS631204	No	13.29	4.72	7.24	7.19	0.54	0.54	1.01	male	male
PRJNA176557	SAMN02843127	SRS631205	No	13.36	5.1	7.12	6.96	0.53	0.52	1.02	male	male
PRJNA176557	SAMN02843124	SRS631206	No	13.08	1913.03	7.14	7.06	0.55	0.54	1.01	male	male
PRJNA176557	SAMN02843126	SRS631209	No	13.57	4.39	7.33	7.22	0.54	0.53	1.02	male	male
PRJNA176557	SAMN02843110	SRS631232	No	14.72	1885.92	8.01	7.97	0.54	0.54	1.01	male	male
PRJNA176557	SAMN02843164	SRS641716	No	13.96	5.41	7.55	7.59	0.54	0.54	0.99	male	male
PRJNA176557	SAMN02843167	SRS641717	No	14.4	5.64	6.74	6.49	0.47	0.45	1.04	male	male
PRJNA176557	SAMN02843162	SRS641718	No	14.12	771.67	7.69	7.47	0.54	0.53	1.03	male	male
PRJNA176557	SAMN02843158	SRS641719	No	13.19	10.01	6.95	6.97	0.53	0.53	1	male	male
PRJNA176557	SAMN02843163	SRS641720	No	14.44	10.27	7.97	7.75	0.55	0.54	1.03	male	male
PRJNA176557	SAMN02843165	SRS641721	No	13.89	5.76	7.52	7.48	0.54	0.54	1.01	male	male
PRJNA176557	SAMN02843156	SRS641722	No	14.09	6.2	8.33	8.16	0.59	0.58	1.02	male	male
PRJNA176557	SAMN02843160	SRS641723	No	13.89	1316.44	7.69	7.42	0.55	0.53	1.04	male	male
PRJNA176557	SAMN02843166	SRS641724	No	14.61	6.19	7.8	7.63	0.53	0.52	1.02	male	male
PRJNA176557	SAMN02843161	SRS641725	No	14.33	6.82	7.74	7.64	0.54	0.53	1.01	male	male
PRJNA176557	SAMN02843159	SRS641726	No	13.5	6.81	7.34	7.32	0.54	0.54	1	male	male
PRJNA176557	SAMN02843157	SRS641727	No	14.3	4.98	7.7	7.58	0.54	0.53	1.02	male	male
PRJNA176557	SAMN02843168	SRS641735	No	15.11	8.37	7.62	7.15	0.5	0.47	1.07	male	male
PRJNA176557	SAMN02843176	SRS641743	No	12.84	8.77	2.88	2.65	0.22	0.21	1.09	male	male
PRJNA176557	SAMN02843172	SRS641745	No	11.39	6.57	5.67	5.62	0.5	0.49	1.01	male	male
PRJNA176557	SAMN02843177	SRS641746	No	12.48	23.7	3.39	3.12	0.27	0.25	1.09	male	male
PRJNA176557	SAMN02843171	SRS641749	No	12.27	7.98	3.14	2.8	0.26	0.23	1.12	male	male
PRJNA176557	SAMN02843169	SRS641750	No	11.56	4.09	6.29	6.12	0.54	0.53	1.03	male	male
PRJNA176557	SAMN02843175	SRS641751	No	12.27	8.19	4.97	4.46	0.41	0.36	1.11	male	male
PRJNA176557	SAMN02843173	SRS641752	No	12.72	22.1	4.81	4.41	0.38	0.35	1.09	male	male
PRJNA667172	SAMN16357083	SRS7490417	Yes	16.09	4389.41	9.11	15.66	0.57	0.97	0.58	male	male
PRJNA701980	SAMN17921760	SRS8275428	Yes	26.1	795.03	13.97	14.21	0.54	0.54	0.98	male	male
PRJNA701980	SAMN17921761	SRS8275429	Yes	25.32	1151.1	13.48	14.09	0.53	0.56	0.96	male	male
PRJNA701980	SAMN17921762	SRS8275430	Yes	25.16	816	13.45	14.06	0.53	0.56	0.96	male	male
PRJNA701980	SAMN17921756	SRS8275431	Yes	25.74	1308.55	13.78	14.02	0.54	0.54	0.98	male	male
PRJNA701980	SAMN17921757	SRS8275432	Yes	25.22	1515.39	13.45	14.1	0.53	0.56	0.95	male	male
PRJNA701980	SAMN17921758	SRS8275433	Yes	24.63	12606.5	13.1	13.85	0.53	0.56	0.95	male	male
PRJNA701980	SAMN17921759	SRS8275434	Yes	25.82	5020.84	13.54	13.59	0.52	0.53	1	male	male
PRJNA277147	SAMN03387021	SRS909347	Yes	21.7	44.81	11.45	11.11	0.53	0.51	1.03	male	male
