# Supplementary material for: A large structural variant collection in Holstein cattle and associated database for variant discovery, characterization, and application
Source: BMC Genomics. 2024 Sep 30;25:903. doi: 10.1186/s12864-024-10812-2 (PMC11440700; doi:10.1186/s12864-024-10812-2)
Supplement: Supplementary file 3 — Additional file 3. Manta structural variants. Excel file of Manta SVs, including genotype summary information, VEP impacts, overlapping genes, overlapping panel SNPs, tag SNPs, and links to visualize read alignments. [file 12864_2024_10812_MOESM3_ESM.xlsx]

## Sheet: Documentation
Overview:
Description	This file contains SV information (each row is an SV site).
Sheets:
Autosomes	SVs on autosomes with genotype information from 310 samples.
X	SVs on chromosome X with genotype information from XX animals (20 samples).
Y	SVs on chromosome Y with genotype information from XY animals (290 samples).
Column Descriptions:
CHROM	The chromosomal location of the variant, obtained from the source VCF file.
POS	The position of the variant, obtained from the source VCF file.
ID	The variant ID, consisting of the name of the SV caller followed by a sequentially assigned integer.
SVTYPE	The type of variant (DEL, DUP, INS) obtained from the INFO field of the source VCF file.
END	The end position of the variant, obtained from the INFO field of the source VCF file.
SVLEN	The length of the variant, obtained from the INFO field of the source VCF file.
HWE	The Hardy-Weinberg equilibrium p-value, obtained from the INFO field of the source VCF file.
AF	The ALT allele frequency, obtained from the INFO field of the source VCF file.
HOM_REF	The number of homozygous reference genotypes determined by parsing the source VCF file genotypes.
HET	The number of heterozygous genotypes determined by parsing the source VCF file genotypes.
HOM_ALT	The number of homozygous alternate genotypes determined by parsing the source VCF file genotypes.
BLOCK	An integer used to group variants that are overlapping; overlapping variants have the same BLOCK number.
MEMBER	Within a BLOCK variants are assigned a sequential MEMBER number.
OVERLAP_PREVIOUS_SITE	The percentage of the current variant's length that overlaps with the previous variant.
GENOTYPE_MATCH_PREVIOUS_SITE	The percentage of genotypes in the current variant that are identical to those in the previous variant.
VEP_CONSEQUENCE	The VEP consequence obtained using the --pick flag.
VEP_IMPACT	The impact category (HIGH, MODERATE, LOW, MODIFIER) of the VEP consequence.
VEP_GENE	The gene symbol for the VEP consequence.
VEP_GENE_ID	The Ensembl gene ID for the VEP consequence.
EXON_OVERLAP	The gene symbol and Ensembl gene ID for exons that overlap with the variant, in the format 'gene symbol':'Ensembl gene ID'.
CDS_OVERLAP	The gene symbol and Ensembl gene ID for coding sequences that overlap with the variant, in the format 'gene symbol':'Ensembl gene ID'.
BovineSNP50_OVERLAP	The BovineSNP50 marker names for SNPs that overlap with the variant.
BovineHD_OVERLAP	The BovineHD marker names for SNPs that overlap with the variant.
BovineSNP50_TAG	BovineSNP50 SNPs that are in LD with the variant; the format is 'chromosome':'position':'SNP allele on the reference genome':'ALT SNP allele':'LD':'SV ALT allele-associated SNP allele':'SNP marker name'.
BovineHD_TAG	BovineHD SNPs that are in LD with the variant; the format is 'chromosome':'position':'SNP allele on the reference genome':'ALT SNP allele':'LD':'SV ALT allele-associated SNP allele':'SNP marker name'.
WGS_TAG	Whole-genome sequence SNPs that are in LD with the variant; the format is 'chromosome':'position':'SNP allele on the reference genome':'ALT SNP allele':'LD':'SV ALT allele-associated SNP allele':'SNP rsID'.
MERGED_ID	The ID of SVs from the other SV caller that are deemed to overlap with this SV based on position and genotypes.
SVDB-DC_LINK	A hyperlink to the SVDB-DC database entry for the SV.
NCBI_GDV_LINK	A hyperlink to the NCBI Genome Data Viewer showing the SV region.
VEP_CONSEQUENCE and VEP_IMPACT categories (source https://www.ensembl.org/info/genome/variation/prediction/predicted_data.html):
transcript_ablation	A feature ablation whereby the deleted region includes a transcript feature; (HIGH)
splice_acceptor_variant	A splice variant that changes the 2 base region at the 3' end of an intron; (HIGH)
splice_donor_variant	A splice variant that changes the 2 base region at the 5' end of an intron; (HIGH)
stop_gained	A sequence variant whereby at least one base of a codon is changed, resulting in a premature stop codon, leading to a shortened transcript; (HIGH)
frameshift_variant	A sequence variant which causes a disruption of the translational reading frame, because the number of nucleotides inserted or deleted is not a multiple of three; (HIGH)
stop_lost	A sequence variant where at least one base of the terminator codon (stop) is changed, resulting in an elongated transcript; (HIGH)
start_lost	A codon variant that changes at least one base of the canonical start codon; (HIGH)
transcript_amplification	A feature amplification of a region containing a transcript; (HIGH)
feature_elongation	A sequence variant that causes the extension of a genomic feature, with regard to the reference sequence; (HIGH)
feature_truncation	A sequence variant that causes the reduction of a genomic feature, with regard to the reference sequence; (HIGH)
inframe_insertion	An inframe non synonymous variant that inserts bases into in the coding sequence; (MODERATE)
inframe_deletion	An inframe non synonymous variant that deletes bases from the coding sequence; (MODERATE)
missense_variant	A sequence variant, that changes one or more bases, resulting in a different amino acid sequence but where the length is preserved; (MODERATE)
protein_altering_variant	A sequence variant which is predicted to change the protein encoded in the coding sequence; (MODERATE)
splice_donor_5th_base_variant	A sequence variant that causes a change at the 5th base pair after the start of the intron in the orientation of the transcript; (LOW)
splice_region_variant	A sequence variant in which a change has occurred within the region of the splice site, either within 1-3 bases of the exon or 3-8 bases of the intron; (LOW)
splice_donor_region_variant	A sequence variant that falls in the region between the 3rd and 6th base after splice junction (5' end of intron); (LOW)
splice_polypyrimidine_tract_variant	A sequence variant that falls in the polypyrimidine tract at 3' end of intron between 17 and 3 bases from the end (acceptor -3 to acceptor -17); (LOW)
incomplete_terminal_codon_variant	A sequence variant where at least one base of the final codon of an incompletely annotated transcript is changed; (LOW)
start_retained_variant	A sequence variant where at least one base in the start codon is changed, but the start remains; (LOW)
stop_retained_variant	A sequence variant where at least one base in the terminator codon is changed, but the terminator remains; (LOW)
synonymous_variant	A sequence variant where there is no resulting change to the encoded amino acid; (LOW)
coding_sequence_variant	A sequence variant that changes the coding sequence; (MODIFIER)
mature_miRNA_variant	A transcript variant located with the sequence of the mature miRNA; (MODIFIER)
5_prime_UTR_variant	A UTR variant of the 5' UTR; (MODIFIER)
3_prime_UTR_variant	A UTR variant of the 3' UTR; (MODIFIER)
non_coding_transcript_exon_variant	A sequence variant that changes non-coding exon sequence in a non-coding transcript; (MODIFIER)
intron_variant	A transcript variant occurring within an intron; (MODIFIER)
NMD_transcript_variant	A variant in a transcript that is the target of NMD; (MODIFIER)
non_coding_transcript_variant	A transcript variant of a non coding RNA gene; (MODIFIER)
coding_transcript_variant	A transcript variant of a protein coding gene; (MODIFIER)
upstream_gene_variant	A sequence variant located 5' of a gene; (MODIFIER)
downstream_gene_variant	A sequence variant located 3' of a gene; (MODIFIER)
TFBS_ablation	A feature ablation whereby the deleted region includes a transcription factor binding site; (MODIFIER)
TFBS_amplification	A feature amplification of a region containing a transcription factor binding site; (MODIFIER)
TF_binding_site_variant	A sequence variant located within a transcription factor binding site; (MODIFIER)
regulatory_region_ablation	A feature ablation whereby the deleted region includes a regulatory region; (MODIFIER)
regulatory_region_amplification	A feature amplification of a region containing a regulatory region; (MODIFIER)
regulatory_region_variant	A sequence variant located within a regulatory region; (MODIFIER)
intergenic_variant	A sequence variant located in the intergenic region, between genes; (MODIFIER)
sequence_variant	A sequence variant is a non exact copy of a sequence feature or genome exhibiting one or more sequence alteration; (MODIFIER)
VEP_IMPACT definitions (source https://www.ensembl.org/Help/Glossary):
HIGH	The variant is assumed to have high (disruptive) impact in the protein, probably causing protein truncation, loss of function or triggering nonsense mediated decay.
MODERATE	A non-disruptive variant that might change protein effectiveness.
LOW	A variant that is assumed to be mostly harmless or unlikely to change protein behaviour.
MODIFIER	Usually non-coding variants or variants affecting non-coding genes, where predictions are difficult or there is no evidence of impact.

## Sheet: Autosomes
CHROM	POS	ID	SVTYPE	END	SVLEN	HWE	AF	HOM_REF	HET	HOM_ALT	BLOCK	MEMBER	OVERLAP_PREVIOUS_SITE	GENOTYPE_MATCH_PREVIOUS_SITE	VEP_CONSEQUENCE	VEP_IMPACT	VEP_GENE	VEP_GENE_ID	EXON_OVERLAP	CDS_OVERLAP	BovineSNP50_OVERLAP	BovineHD_OVERLAP	BovineSNP50_TAG	BovineHD_TAG	WGS_TAG	MERGED_ID	SVDB-DC_LINK	NCBI_GDV_LINK
1	54156	manta-1	DEL	54542	-386	1	0.0403	285	25	0	1	1	0	0	intergenic_variant	MODIFIER											https://svdb-dc.pslab.ca/?sv=manta-1	https://www.ncbi.nlm.nih.gov/gdv/browser/genome/?id=GCF_002263795.2&chr=1&from=54156&to=54542
1	124636	manta-2	DEL	124727	-91	1	0.0387	286	24	0	2	1	0	84.19	intergenic_variant	MODIFIER											https://svdb-dc.pslab.ca/?sv=manta-2	https://www.ncbi.nlm.nih.gov/gdv/browser/genome/?id=GCF_002263795.2&chr=1&from=124636&to=124727
1	126994	manta-3	DEL	127063	-69	1	0.0226	296	14	0	3	1	0	89.03	intergenic_variant	MODIFIER											https://svdb-dc.pslab.ca/?sv=manta-3	https://www.ncbi.nlm.nih.gov/gdv/browser/genome/?id=GCF_002263795.2&chr=1&from=126994&to=127063
1	150661	manta-4	DEL	151097	-436	1	0.0016	309	1	0	4	1	0	95.16	intergenic_variant	MODIFIER											https://svdb-dc.pslab.ca/?sv=manta-4	https://www.ncbi.nlm.nih.gov/gdv/browser/genome/?id=GCF_002263795.2&chr=1&from=150661&to=151097
1	151229	manta-5	DEL	151665	-436	1	0.0065	306	4	0	5	1	0	98.39	intergenic_variant	MODIFIER											https://svdb-dc.pslab.ca/?sv=manta-5	https://www.ncbi.nlm.nih.gov/gdv/browser/genome/?id=GCF_002263795.2&chr=1&from=151229&to=151665
1	151881	manta-6	DEL	152593	-712	0.6104	0.0581	274	36	0	6	1	0	87.1	intergenic_variant	MODIFIER											https://svdb-dc.pslab.ca/?sv=manta-6	https://www.ncbi.nlm.nih.gov/gdv/browser/genome/?id=GCF_002263795.2&chr=1&from=151881&to=152593
1	155949	manta-7	DEL	156063	-114	0.0711	0.0161	301	8	1	7	1	0	86.13	intergenic_variant	MODIFIER											https://svdb-dc.pslab.ca/?sv=manta-7	https://www.ncbi.nlm.nih.gov/gdv/browser/genome/?id=GCF_002263795.2&chr=1&from=155949&to=156063
1	160924	manta-8	DEL	161789	-865	0.3203	0.0355	289	20	1	8	1	0	90.32	intergenic_variant	MODIFIER											https://svdb-dc.pslab.ca/?sv=manta-8	https://www.ncbi.nlm.nih.gov/gdv/browser/genome/?id=GCF_002263795.2&chr=1&from=160924&to=161789
1	171465	manta-9	DEL	178967	-7502	9.17228e-06	0.1774	200	110	0	9	1	0	61.61	intergenic_variant	MODIFIER											https://svdb-dc.pslab.ca/?sv=manta-9	https://www.ncbi.nlm.nih.gov/gdv/browser/genome/?id=GCF_002263795.2&chr=1&from=171465&to=178967
1	211320	manta-10	DUP	419287	207967	1	0.0016	309	1	0	10	1	0	64.84	transcript_amplification	HIGH		ENSBTAG00000006648	.:ENSBTAG00000006648	.:ENSBTAG00000006648		BovineHD1300018430;BovineHD3300000856;BovineHD3300000857					https://svdb-dc.pslab.ca/?sv=manta-10	https://www.ncbi.nlm.nih.gov/gdv/browser/genome/?id=GCF_002263795.2&chr=1&from=211320&to=419287
1	249202	manta-11	DEL	249348	-146	1.36592e-06	0.1919	191	119	0	10	2	100	61.29	intergenic_variant	MODIFIER											https://svdb-dc.pslab.ca/?sv=manta-11	https://www.ncbi.nlm.nih.gov/gdv/browser/genome/?id=GCF_002263795.2&chr=1&from=249202&to=249348
1	286827	manta-12	DEL	286897	-70	2.19198e-32	0.4871	31	256	23	10	3	0	41.61	intergenic_variant	MODIFIER											https://svdb-dc.pslab.ca/?sv=manta-12	https://www.ncbi.nlm.nih.gov/gdv/browser/genome/?id=GCF_002263795.2&chr=1&from=286827&to=286897
1	348029	manta-13	DEL	349418	-1389	1	0.0032	308	2	0	10	4	0	10	intron_variant&feature_truncation	MODIFIER		ENSBTAG00000006648									https://svdb-dc.pslab.ca/?sv=manta-13	https://www.ncbi.nlm.nih.gov/gdv/browser/genome/?id=GCF_002263795.2&chr=1&from=348029&to=349418
1	376460	manta-14	DEL	376512	-52	0	0.4677	20	290	0	10	5	0	7.1	intergenic_variant	MODIFIER										smoove-4	https://svdb-dc.pslab.ca/?sv=manta-14	https://www.ncbi.nlm.nih.gov/gdv/browser/genome/?id=GCF_002263795.2&chr=1&from=376460&to=376512
1	380021	manta-15	DUP	380092	71	1	0.0258	294	16	0	10	6	0	7.74	intergenic_variant	MODIFIER											https://svdb-dc.pslab.ca/?sv=manta-15	https://www.ncbi.nlm.nih.gov/gdv/browser/genome/?id=GCF_002263795.2&chr=1&from=380021&to=380092
1	383181	manta-16	DEL	391717	-8536	2.05374e-41	0.5677	4	260	46	10	7	0	5.16	intergenic_variant	MODIFIER									1:378397:A:G:0.89:G:rs209575764;1:381268:T:C:0.86:C:rs5360118686;1:392592:G:A:0.84:G:rs209033930;1:398687:C:A:0.82:A:rs469959495	smoove-6	https://svdb-dc.pslab.ca/?sv=manta-16	https://www.ncbi.nlm.nih.gov/gdv/browser/genome/?id=GCF_002263795.2&chr=1&from=383181&to=391717
1	429991	manta-17	DEL	430258	-267	0	0.4548	28	282	0	11	1	0	75.48	intergenic_variant	MODIFIER										smoove-8	https://svdb-dc.pslab.ca/?sv=manta-17	https://www.ncbi.nlm.nih.gov/gdv/browser/genome/?id=GCF_002263795.2&chr=1&from=429991&to=430258
1	438754	manta-18	DEL	439230	-476	9.44017e-05	0.1645	208	102	0	12	1	0	41.94	intergenic_variant	MODIFIER											https://svdb-dc.pslab.ca/?sv=manta-18	https://www.ncbi.nlm.nih.gov/gdv/browser/genome/?id=GCF_002263795.2&chr=1&from=438754&to=439230
1	448981	manta-19	DEL	449251	-270	1	0.0194	298	12	0	13	1	0	65.16	intergenic_variant	MODIFIER											https://svdb-dc.pslab.ca/?sv=manta-19	https://www.ncbi.nlm.nih.gov/gdv/browser/genome/?id=GCF_002263795.2&chr=1&from=448981&to=449251
1	501113	manta-20	DEL	501163	-50	2.78496e-18	0.471	49	230	31	14	1	0	18.06	intergenic_variant	MODIFIER											https://svdb-dc.pslab.ca/?sv=manta-20	https://www.ncbi.nlm.nih.gov/gdv/browser/genome/?id=GCF_002263795.2&chr=1&from=501113&to=501163
1	685515	manta-21	DEL	685610	-95	1	0.0548	277	32	1	15	1	0	19.68	intergenic_variant	MODIFIER									1:685138:G:T:0.91:G:rs471962215;1:685721:G:A:0.91:G:rs478175509;1:685762:T:C:0.91:T:rs470036623;1:685842:T:C:0.87:T:rs471886599;1:686453:G:T:0.94:G:rs470070162		https://svdb-dc.pslab.ca/?sv=manta-21	https://www.ncbi.nlm.nih.gov/gdv/browser/genome/?id=GCF_002263795.2&chr=1&from=685515&to=685610
1	866891	manta-22	DEL	866998	-107	1	0.0016	309	1	0	16	1	0	89.03	intergenic_variant	MODIFIER											https://svdb-dc.pslab.ca/?sv=manta-22	https://www.ncbi.nlm.nih.gov/gdv/browser/genome/?id=GCF_002263795.2&chr=1&from=866891&to=866998
1	905136	manta-23	DEL	905359	-223	1	0.0032	308	2	0	17	1	0	99.03	upstream_gene_variant	MODIFIER		ENSBTAG00000005540									https://svdb-dc.pslab.ca/?sv=manta-23	https://www.ncbi.nlm.nih.gov/gdv/browser/genome/?id=GCF_002263795.2&chr=1&from=905136&to=905359
1	1168946	manta-24	DEL	1169165	-219	0.0049	0.0645	275	30	5	18	1	0	88.71	intergenic_variant	MODIFIER											https://svdb-dc.pslab.ca/?sv=manta-24	https://www.ncbi.nlm.nih.gov/gdv/browser/genome/?id=GCF_002263795.2&chr=1&from=1168946&to=1169165
1	1183025	manta-25	INS	1183031	84	1	0.0065	306	4	0	19	1	0	87.42	intergenic_variant	MODIFIER									1:1181992:T:C:1.0:T:rs378241421;1:1189050:C:T:1.0:C:rs451915400;1:1190524:G:A:1.0:G:rs433271654;1:1191516:C:T:1.0:C:rs384432719;1:1192250:G:A:1.0:G:rs482106405		https://svdb-dc.pslab.ca/?sv=manta-25	https://www.ncbi.nlm.nih.gov/gdv/browser/genome/?id=GCF_002263795.2&chr=1&from=1183025&to=1183031
1	1567549	manta-26	INS	1567549	68	0.0097	0.6742	43	116	151	20	1	0	13.87	intergenic_variant	MODIFIER								1:1567663:T:C:0.91:C:BovineHD0100000266;1:1568595:A:G:0.91:G:BovineHD0100000267;1:1569217:C:T:0.91:T:BovineHD0100000268	1:1567468:G:C:0.89:C:rs110095558;1:1567491:C:T:0.89:T:rs110797694;1:1567504:A:G:0.89:G:rs110474799;1:1567534:A:G:0.88:G:rs110593668;1:1567663:T:C:0.91:C:rs109186742		https://svdb-dc.pslab.ca/?sv=manta-26	https://www.ncbi.nlm.nih.gov/gdv/browser/genome/?id=GCF_002263795.2&chr=1&from=1567549&to=1567549
1	1579557	manta-27	DEL	1579949	-392	0.0383	0.2871	165	112	33	21	1	0	38.39	intergenic_variant	MODIFIER								1:1581113:T:C:0.85:C:BovineHD0100000274;1:1583107:A:G:0.86:G:BovineHD0100000276	1:1579247:G:A:0.84:A:rs109851038;1:1579291:C:T:0.87:T:rs110494478;1:1579419:G:A:0.83:A:rs208120860;1:1580081:T:C:0.81:C:rs110219624;1:1580340:C:G:0.85:G:rs109378355		https://svdb-dc.pslab.ca/?sv=manta-27	https://www.ncbi.nlm.nih.gov/gdv/browser/genome/?id=GCF_002263795.2&chr=1&from=1579557&to=1579949
1	1628981	manta-28	DEL	1629192	-211	0.003	0.0613	277	28	5	22	1	0	46.45	intergenic_variant	MODIFIER								1:1635820:T:C:0.8:C:BovineHD0100000299	1:1628715:C:T:0.82:T:rs379515863;1:1628730:T:C:0.82:C:rs210645384;1:1628791:A:C:0.81:C:rs385184681;1:1628903:G:C:0.8:C:rs379353825;1:1629622:G:T:0.81:T:rs383253142	smoove-47	https://svdb-dc.pslab.ca/?sv=manta-28	https://www.ncbi.nlm.nih.gov/gdv/browser/genome/?id=GCF_002263795.2&chr=1&from=1628981&to=1629192
1	1765095	manta-29	DEL	1765529	-434	1	0.0016	309	1	0	23	1	0	89.03	intron_variant	MODIFIER	ITSN1	ENSBTAG00000021997									https://svdb-dc.pslab.ca/?sv=manta-29	https://www.ncbi.nlm.nih.gov/gdv/browser/genome/?id=GCF_002263795.2&chr=1&from=1765095&to=1765529
1	1895456	manta-30	DEL	1895995	-539	0.0053	0.0516	282	24	4	24	1	0	90.65	intron_variant	MODIFIER	ITSN1	ENSBTAG00000021997						1:1886288:T:G:0.95:G:BovineHD0100000377;1:1890322:A:G:0.92:G:BovineHD0100000378;1:1895011:C:T:0.95:T:BovineHD0100046875;1:1902511:A:G:0.92:G:BovineHD0100000380;1:1905322:A:C:0.97:C:BovineHD0100000381	1:1894503:G:C:0.95:C:rs382348219;1:1895011:C:T:0.95:T:rs135379720;1:1895035:G:A:0.89:A:rs210538340;1:1895133:T:C:0.97:C:rs208233772;1:1896124:T:G:0.95:G:rs385380982	smoove-54	https://svdb-dc.pslab.ca/?sv=manta-30	https://www.ncbi.nlm.nih.gov/gdv/browser/genome/?id=GCF_002263795.2&chr=1&from=1895456&to=1895995
1	1924801	manta-31	DEL	1925094	-293	1	0.0129	302	8	0	25	1	0	89.03	intron_variant	MODIFIER	CRYZL1	ENSBTAG00000008490									https://svdb-dc.pslab.ca/?sv=manta-31	https://www.ncbi.nlm.nih.gov/gdv/browser/genome/?id=GCF_002263795.2&chr=1&from=1924801&to=1925094
1	2175614	manta-32	DEL	2175919	-305	1	0.0032	308	2	0	26	1	0	96.77	intergenic_variant	MODIFIER											https://svdb-dc.pslab.ca/?sv=manta-32	https://www.ncbi.nlm.nih.gov/gdv/browser/genome/?id=GCF_002263795.2&chr=1&from=2175614&to=2175919
1	2266540	manta-33	DEL	2266688	-148	0.6082	0.1274	237	67	6	27	1	0	75.81	intron_variant	MODIFIER	IL10RB	ENSBTAG00000019404									https://svdb-dc.pslab.ca/?sv=manta-33	https://www.ncbi.nlm.nih.gov/gdv/browser/genome/?id=GCF_002263795.2&chr=1&from=2266540&to=2266688
1	2307663	manta-34	INS	2307663	106	3.22249e-05	0.1742	223	66	21	28	1	0	75.48	intron_variant	MODIFIER	IL10RB	ENSBTAG00000019404									https://svdb-dc.pslab.ca/?sv=manta-34	https://www.ncbi.nlm.nih.gov/gdv/browser/genome/?id=GCF_002263795.2&chr=1&from=2307663&to=2307663
1	2398469	manta-35	DEL	2398875	-406	0.2018	0.0274	294	15	1	29	1	0	74.52	transcript_ablation	HIGH		ENSBTAG00000051429	.:ENSBTAG00000051429	.:ENSBTAG00000051429					1:2398222:G:A:0.86:A:rs456330893;1:2398237:C:T:0.86:T:rs475855578;1:2399705:C:T:0.9:T:rs463133220;1:2399848:T:C:0.9:C:rs481401329;1:2399882:T:C:0.9:C:rs442211881	smoove-69	https://svdb-dc.pslab.ca/?sv=manta-35	https://www.ncbi.nlm.nih.gov/gdv/browser/genome/?id=GCF_002263795.2&chr=1&from=2398469&to=2398875
1	2429108	manta-36	DUP	2429326	218	1	0.0097	304	6	0	30	1	0	92.9	intergenic_variant	MODIFIER						BovineHD0100000545				smoove-70	https://svdb-dc.pslab.ca/?sv=manta-36	https://www.ncbi.nlm.nih.gov/gdv/browser/genome/?id=GCF_002263795.2&chr=1&from=2429108&to=2429326
1	2629115	manta-37	DUP	2709242	80127	1	0.0194	298	12	0	31	1	0	94.84	intergenic_variant	MODIFIER					ARS-BFGL-BAC-16253;ARS-BFGL-BAC-7317;ARS-BFGL-NGS-76349	ARS-BFGL-BAC-16253;ARS-BFGL-BAC-7317;ARS-BFGL-NGS-76349;BovineHD0100000596;BovineHD0100000597;BovineHD0100000598;BovineHD0100000599;BovineHD0100000600;BovineHD0100000601;BovineHD0100000602;BovineHD0100000603;BovineHD0100000604;BovineHD0100000605;BovineHD0100000606;BovineHD0100000607;BovineHD0100000608;BovineHD0100000609;BovineHD0100000610;BovineHD0100000611				smoove-80	https://svdb-dc.pslab.ca/?sv=manta-37	https://www.ncbi.nlm.nih.gov/gdv/browser/genome/?id=GCF_002263795.2&chr=1&from=2629115&to=2709242
1	2658140	manta-38	INS	2658141	67	0.0277	0.2387	187	98	25	31	2	100	57.1	intergenic_variant	MODIFIER								1:2652685:A:G:0.9:G:BovineHD0100000600;1:2658776:A:G:0.87:G:BovineHD0100000601	1:2657809:T:G:0.85:G:rs133515803;1:2657872:T:C:0.94:C:rs377997152;1:2657888:A:T:0.91:T:rs136153775;1:2657948:T:C:0.94:C:rs133443306;1:2658269:A:G:0.93:G:rs109986519		https://svdb-dc.pslab.ca/?sv=manta-38	https://www.ncbi.nlm.nih.gov/gdv/browser/genome/?id=GCF_002263795.2&chr=1&from=2658140&to=2658141
1	2730336	manta-39	DEL	2730427	-91	0.1803	0.2177	194	97	19	32	1	0	95.81	intergenic_variant	MODIFIER								1:2724365:T:G:0.91:G:BovineHD0100000615;1:2733184:A:G:0.94:G:BovineHD0100000617;1:2738165:A:G:0.87:G:BovineHD0100000618	1:2729876:C:G:0.82:G:rs133025646;1:2730481:T:G:0.93:G:rs137045049;1:2730511:C:G:0.93:G:rs135630508;1:2730525:C:A:0.93:A:rs136813770;1:2730691:G:A:0.93:A:rs134891831	smoove-83	https://svdb-dc.pslab.ca/?sv=manta-39	https://www.ncbi.nlm.nih.gov/gdv/browser/genome/?id=GCF_002263795.2&chr=1&from=2730336&to=2730427
1	3147196	manta-40	DUP	3147305	109	2.04604e-14	0.271	142	168	0	33	1	0	56.77	intron_variant&feature_elongation	MODIFIER	URB1	ENSBTAG00000012412									https://svdb-dc.pslab.ca/?sv=manta-40	https://www.ncbi.nlm.nih.gov/gdv/browser/genome/?id=GCF_002263795.2&chr=1&from=3147196&to=3147305
1	3215678	manta-41	INS	3215678	92	1	0.0065	306	4	0	34	1	0	45.81	intron_variant	MODIFIER	MIS18A	ENSBTAG00000016619							1:3214014:G:A:1.0:G:rs465719564;1:3214021:C:T:1.0:C:rs386035612;1:3215144:T:C:1.0:T:rs378006231;1:3216714:G:T:1.0:G:rs801350691;1:3216909:A:C:1.0:A:rs380210423		https://svdb-dc.pslab.ca/?sv=manta-41	https://www.ncbi.nlm.nih.gov/gdv/browser/genome/?id=GCF_002263795.2&chr=1&from=3215678&to=3215678
1	3323014	manta-42	DUP	3323121	107	1	0.0032	308	2	0	35	1	0	98.06	intergenic_variant	MODIFIER											https://svdb-dc.pslab.ca/?sv=manta-42	https://www.ncbi.nlm.nih.gov/gdv/browser/genome/?id=GCF_002263795.2&chr=1&from=3323014&to=3323121
1	3349988	manta-43	DEL	3350629	-641	1	0.0032	308	2	0	36	1	0	98.71	intergenic_variant	MODIFIER											https://svdb-dc.pslab.ca/?sv=manta-43	https://www.ncbi.nlm.nih.gov/gdv/browser/genome/?id=GCF_002263795.2&chr=1&from=3349988&to=3350629
1	3404688	manta-44	DEL	3404792	-104	1	0.0097	304	6	0	37	1	0	98.71	intergenic_variant	MODIFIER									1:3404244:G:A:1.0:G:.;1:3404538:T:C:1.0:T:rs436982638;1:3404638:A:G:1.0:A:rs475077014;1:3404657:T:C:1.0:T:rs442074981;1:3404815:T:C:1.0:T:rs472911382	smoove-95	https://svdb-dc.pslab.ca/?sv=manta-44	https://www.ncbi.nlm.nih.gov/gdv/browser/genome/?id=GCF_002263795.2&chr=1&from=3404688&to=3404792
1	3407306	manta-45	DUP	3407788	482	1	0.0016	309	1	0	38	1	0	97.74	intergenic_variant	MODIFIER									1:3400004:G:A:1.0:G:rs444271347		https://svdb-dc.pslab.ca/?sv=manta-45	https://www.ncbi.nlm.nih.gov/gdv/browser/genome/?id=GCF_002263795.2&chr=1&from=3407306&to=3407788
1	3455999	manta-46	DEL	3456239	-240	0.5214	0.0484	281	28	1	39	1	0	90.32	intergenic_variant	MODIFIER									1:3455879:C:T:0.93:C:rs109279820;1:3455906:C:T:0.86:C:rs383423893;1:3455920:A:T:0.89:A:rs378062106;1:3456303:C:T:0.9:C:rs432333780;1:3456348:C:G:0.93:C:rs457634016		https://svdb-dc.pslab.ca/?sv=manta-46	https://www.ncbi.nlm.nih.gov/gdv/browser/genome/?id=GCF_002263795.2&chr=1&from=3455999&to=3456239
1	3490742	manta-47	DUP	3491455	713	1	0.0016	309	1	0	40	1	0	90.32	intergenic_variant	MODIFIER									1:3483015:T:G:1.0:T:.		https://svdb-dc.pslab.ca/?sv=manta-47	https://www.ncbi.nlm.nih.gov/gdv/browser/genome/?id=GCF_002263795.2&chr=1&from=3490742&to=3491455
1	3490885	manta-48	DEL	3491040	-155	1	0.0065	306	4	0	40	2	100	98.39	intergenic_variant	MODIFIER											https://svdb-dc.pslab.ca/?sv=manta-48	https://www.ncbi.nlm.nih.gov/gdv/browser/genome/?id=GCF_002263795.2&chr=1&from=3490885&to=3491040
1	3532908	manta-49	DEL	3533048	-140	1.34569e-05	0.9516	6	18	286	41	1	0	1.94	intron_variant	MODIFIER	HUNK	ENSBTAG00000020762									https://svdb-dc.pslab.ca/?sv=manta-49	https://www.ncbi.nlm.nih.gov/gdv/browser/genome/?id=GCF_002263795.2&chr=1&from=3532908&to=3533048
1	3647041	manta-50	DEL	3647316	-275	1	0.0032	308	2	0	42	1	0	1.94	intergenic_variant	MODIFIER											https://svdb-dc.pslab.ca/?sv=manta-50	https://www.ncbi.nlm.nih.gov/gdv/browser/genome/?id=GCF_002263795.2&chr=1&from=3647041&to=3647316
1	3689853	manta-51	DEL	3690968	-1115	1	0.0339	289	21	0	43	1	0	92.58	intergenic_variant	MODIFIER						BovineHD0100000994;BovineHD0100000995			1:3685051:G:A:0.9:G:rs385111425;1:3686526:G:A:0.89:G:rs461386364;1:3686711:A:T:0.9:A:rs384942026;1:3688107:C:T:0.9:C:rs385090846;1:3693525:G:A:0.84:G:rs384025332	smoove-105	https://svdb-dc.pslab.ca/?sv=manta-51	https://www.ncbi.nlm.nih.gov/gdv/browser/genome/?id=GCF_002263795.2&chr=1&from=3689853&to=3690968
1	3694410	manta-52	DEL	3694728	-318	3.90376e-06	0.4097	128	110	72	44	1	0	37.74	intergenic_variant	MODIFIER											https://svdb-dc.pslab.ca/?sv=manta-52	https://www.ncbi.nlm.nih.gov/gdv/browser/genome/?id=GCF_002263795.2&chr=1&from=3694410&to=3694728
1	3772047	manta-53	INS	3772047	60	1	0.0145	301	9	0	45	1	0	40.97	intron_variant	MODIFIER	SCAF4	ENSBTAG00000018855						1:3766172:A:G:1.0:A:BovineHD0100001025;1:3771685:T:C:1.0:T:BovineHD0100001026;1:3776228:G:A:1.0:G:BovineHD0100001027	1:3771178:G:A:0.87:G:rs460116792;1:3771410:T:C:1.0:T:rs207876165;1:3771685:T:C:1.0:T:rs133613860;1:3772541:T:C:1.0:T:rs719987696;1:3772655:G:A:1.0:G:rs468798847		https://svdb-dc.pslab.ca/?sv=manta-53	https://www.ncbi.nlm.nih.gov/gdv/browser/genome/?id=GCF_002263795.2&chr=1&from=3772047&to=3772047
1	3818369	manta-54	DUP	3819381	1012	1	0.0355	288	22	0	46	1	0	90	intron_variant&feature_elongation	MODIFIER	SCAF4	ENSBTAG00000018855							1:3815433:T:G:0.86:T:rs380307921;1:3817049:C:T:0.95:C:rs381444138	smoove-112	https://svdb-dc.pslab.ca/?sv=manta-54	https://www.ncbi.nlm.nih.gov/gdv/browser/genome/?id=GCF_002263795.2&chr=1&from=3818369&to=3819381
1	3818383	manta-55	INS	3818386	284	0.0018	0.0452	286	20	4	46	2	100	98.39	intron_variant	MODIFIER	SCAF4	ENSBTAG00000018855							1:3815433:T:G:0.87:T:rs380307921;1:3817049:C:T:0.87:C:rs381444138		https://svdb-dc.pslab.ca/?sv=manta-55	https://www.ncbi.nlm.nih.gov/gdv/browser/genome/?id=GCF_002263795.2&chr=1&from=3818383&to=3818386
1	3848481	manta-56	DEL	3848534	-53	1	0.0145	301	9	0	47	1	0	89.35	intergenic_variant	MODIFIER									1:3848104:C:T:1.0:C:rs526751313;1:3848110:T:C:1.0:T:rs522524982;1:3848345:T:C:1.0:T:rs453705821;1:3848464:G:C:1.0:G:rs439251889;1:3848657:A:G:1.0:A:rs209780283		https://svdb-dc.pslab.ca/?sv=manta-56	https://www.ncbi.nlm.nih.gov/gdv/browser/genome/?id=GCF_002263795.2&chr=1&from=3848481&to=3848534
1	3850761	manta-57	DEL	3851659	-898	1	0.0419	284	26	0	48	1	0	89.35	intergenic_variant	MODIFIER									1:3854660:G:T:0.85:G:rs381358508;1:3856033:T:C:0.96:T:rs383372543;1:3861356:A:C:0.89:A:rs453037688	smoove-114	https://svdb-dc.pslab.ca/?sv=manta-57	https://www.ncbi.nlm.nih.gov/gdv/browser/genome/?id=GCF_002263795.2&chr=1&from=3850761&to=3851659
1	3867226	manta-58	DEL	3867326	-100	3.15997e-40	0.2565	217	27	66	49	1	0	63.23	intergenic_variant	MODIFIER											https://svdb-dc.pslab.ca/?sv=manta-58	https://www.ncbi.nlm.nih.gov/gdv/browser/genome/?id=GCF_002263795.2&chr=1&from=3867226&to=3867326
1	3988461	manta-59	DEL	3988525	-64	1	0.0129	302	8	0	50	1	0	69.03	intron_variant&non_coding_transcript_variant	MODIFIER		ENSBTAG00000051337									https://svdb-dc.pslab.ca/?sv=manta-59	https://www.ncbi.nlm.nih.gov/gdv/browser/genome/?id=GCF_002263795.2&chr=1&from=3988461&to=3988525
1	4018905	manta-60	DEL	4019296	-391	1	0.0129	302	8	0	51	1	0	94.84	intron_variant&non_coding_transcript_variant	MODIFIER		ENSBTAG00000051337									https://svdb-dc.pslab.ca/?sv=manta-60	https://www.ncbi.nlm.nih.gov/gdv/browser/genome/?id=GCF_002263795.2&chr=1&from=4018905&to=4019296
1	4146218	manta-61	DEL	4146433	-215	1	0.0065	306	4	0	52	1	0	96.13	intron_variant&non_coding_transcript_variant	MODIFIER		ENSBTAG00000051337									https://svdb-dc.pslab.ca/?sv=manta-61	https://www.ncbi.nlm.nih.gov/gdv/browser/genome/?id=GCF_002263795.2&chr=1&from=4146218&to=4146433
1	4316869	manta-62	INS	4316869	92	2.64535e-06	0.9371	8	23	279	53	1	0	2.58	intron_variant	MODIFIER	TIAM1	ENSBTAG00000017839									https://svdb-dc.pslab.ca/?sv=manta-62	https://www.ncbi.nlm.nih.gov/gdv/browser/genome/?id=GCF_002263795.2&chr=1&from=4316869&to=4316869
1	4322135	manta-63	INS	4322135	75	7.57135e-37	0.4484	42	258	10	54	1	0	10.65	intron_variant	MODIFIER	TIAM1	ENSBTAG00000017839									https://svdb-dc.pslab.ca/?sv=manta-63	https://www.ncbi.nlm.nih.gov/gdv/browser/genome/?id=GCF_002263795.2&chr=1&from=4322135&to=4322135
1	4322135	manta-64	DUP	4322210	75	1.4013e-45	0.4194	50	260	0	54	2	0	84.84	intron_variant&feature_elongation	MODIFIER	TIAM1	ENSBTAG00000017839									https://svdb-dc.pslab.ca/?sv=manta-64	https://www.ncbi.nlm.nih.gov/gdv/browser/genome/?id=GCF_002263795.2&chr=1&from=4322135&to=4322210
1	4462425	manta-65	DEL	4462834	-409	1	0.0016	309	1	0	55	1	0	15.81	intergenic_variant	MODIFIER									1:4463008:T:C:1.0:T:rs446238913;1:4463065:C:T:1.0:C:rs458439188;1:4463067:C:T:1.0:C:rs716643897;1:4463068:A:C:1.0:A:rs483351512;1:4463408:A:C:1.0:A:rs451557838		https://svdb-dc.pslab.ca/?sv=manta-65	https://www.ncbi.nlm.nih.gov/gdv/browser/genome/?id=GCF_002263795.2&chr=1&from=4462425&to=4462834
1	4527619	manta-66	DEL	4527734	-115	0.3819	0.071	266	44	0	56	1	0	85.48	intergenic_variant	MODIFIER											https://svdb-dc.pslab.ca/?sv=manta-66	https://www.ncbi.nlm.nih.gov/gdv/browser/genome/?id=GCF_002263795.2&chr=1&from=4527619&to=4527734
1	4725743	manta-67	DEL	4725836	-93	1	0.0484	280	30	0	57	1	0	78.71	intergenic_variant	MODIFIER									1:4723497:G:A:0.82:A:rs378470679;1:4724488:G:C:0.82:C:rs384109565;1:4724491:G:A:0.82:A:rs377819766;1:4725354:C:T:0.82:T:rs383212631;1:4729017:C:G:0.84:G:rs444962475		https://svdb-dc.pslab.ca/?sv=manta-67	https://www.ncbi.nlm.nih.gov/gdv/browser/genome/?id=GCF_002263795.2&chr=1&from=4725743&to=4725836
1	4806832	manta-68	DUP	4917505	110673	0.0341	0.1048	245	65	0	58	1	0	70.65	transcript_amplification	HIGH		ENSBTAG00000050662	.:ENSBTAG00000050662;.:ENSBTAG00000054173;.:ENSBTAG00000049506;.:ENSBTAG00000049468	.:ENSBTAG00000050662;.:ENSBTAG00000054173;.:ENSBTAG00000049506;.:ENSBTAG00000049468		BovineHD0100001376;BovineHD0100001377;BovineHD0100001378;BovineHD0100001379;BovineHD0100001380;BovineHD0100001382;BovineHD0100001385;BovineHD0100001387;BovineHD0100001392;BovineHD0100001393;BovineHD0100001394;BovineHD0100001398;BovineHD0100046375					https://svdb-dc.pslab.ca/?sv=manta-68	https://www.ncbi.nlm.nih.gov/gdv/browser/genome/?id=GCF_002263795.2&chr=1&from=4806832&to=4917505
1	4816723	manta-69	DUP	4933716	116993	1	0.0129	302	8	0	58	2	86.14	79.03	transcript_amplification	HIGH		ENSBTAG00000050662	.:ENSBTAG00000050662;.:ENSBTAG00000054173;.:ENSBTAG00000049506;.:ENSBTAG00000049468;.:ENSBTAG00000052340	.:ENSBTAG00000050662;.:ENSBTAG00000054173;.:ENSBTAG00000049506;.:ENSBTAG00000049468;.:ENSBTAG00000052340		BovineHD0100001377;BovineHD0100001378;BovineHD0100001379;BovineHD0100001380;BovineHD0100001382;BovineHD0100001385;BovineHD0100001387;BovineHD0100001392;BovineHD0100001393;BovineHD0100001394;BovineHD0100001398;BovineHD0100001400;BovineHD0100001401;BovineHD0100046375					https://svdb-dc.pslab.ca/?sv=manta-69	https://www.ncbi.nlm.nih.gov/gdv/browser/genome/?id=GCF_002263795.2&chr=1&from=4816723&to=4933716
1	4840167	manta-70	DEL	4840221	-54	1	0.0177	299	11	0	58	3	100	93.87	intergenic_variant	MODIFIER											https://svdb-dc.pslab.ca/?sv=manta-70	https://www.ncbi.nlm.nih.gov/gdv/browser/genome/?id=GCF_002263795.2&chr=1&from=4840167&to=4840221
1	4842371	manta-71	DEL	4843600	-1229	1	0.0129	302	8	0	58	4	0	97.1	downstream_gene_variant	MODIFIER		ENSBTAG00000050662								smoove-136	https://svdb-dc.pslab.ca/?sv=manta-71	https://www.ncbi.nlm.nih.gov/gdv/browser/genome/?id=GCF_002263795.2&chr=1&from=4842371&to=4843600
1	4868235	manta-72	DEL	4868331	-96	0.151	0.0484	282	26	2	58	5	0	90.97	inframe_deletion	MODERATE		ENSBTAG00000049506	.:ENSBTAG00000049506	.:ENSBTAG00000049506							https://svdb-dc.pslab.ca/?sv=manta-72	https://www.ncbi.nlm.nih.gov/gdv/browser/genome/?id=GCF_002263795.2&chr=1&from=4868235&to=4868331
1	4897152	manta-73	DEL	4897426	-274	1	0.0032	308	2	0	58	6	0	90.32	intergenic_variant	MODIFIER											https://svdb-dc.pslab.ca/?sv=manta-73	https://www.ncbi.nlm.nih.gov/gdv/browser/genome/?id=GCF_002263795.2&chr=1&from=4897152&to=4897426
1	5196450	manta-74	DEL	5196555	-105	1	0.0113	303	7	0	59	1	0	97.1	upstream_gene_variant	MODIFIER		ENSBTAG00000051544									https://svdb-dc.pslab.ca/?sv=manta-74	https://www.ncbi.nlm.nih.gov/gdv/browser/genome/?id=GCF_002263795.2&chr=1&from=5196450&to=5196555
1	5240910	manta-75	DEL	5240965	-55	1.19338e-11	0.2468	157	153	0	60	1	0	49.03	intergenic_variant	MODIFIER											https://svdb-dc.pslab.ca/?sv=manta-75	https://www.ncbi.nlm.nih.gov/gdv/browser/genome/?id=GCF_002263795.2&chr=1&from=5240910&to=5240965
1	5240910	manta-76	DEL	5287849	-46939	4.50195e-41	0.4048	59	251	0	60	2	0.12	67.1	intergenic_variant	MODIFIER											https://svdb-dc.pslab.ca/?sv=manta-76	https://www.ncbi.nlm.nih.gov/gdv/browser/genome/?id=GCF_002263795.2&chr=1&from=5240910&to=5287849
1	5256880	manta-77	DEL	5256934	-54	1	0.0016	309	1	0	60	3	100	18.71	intergenic_variant	MODIFIER											https://svdb-dc.pslab.ca/?sv=manta-77	https://www.ncbi.nlm.nih.gov/gdv/browser/genome/?id=GCF_002263795.2&chr=1&from=5256880&to=5256934
1	5272360	manta-78	DEL	5272414	-54	1	0.0226	296	14	0	60	4	0	95.81	intergenic_variant	MODIFIER											https://svdb-dc.pslab.ca/?sv=manta-78	https://www.ncbi.nlm.nih.gov/gdv/browser/genome/?id=GCF_002263795.2&chr=1&from=5272360&to=5272414
1	5285314	manta-79	DEL	5293471	-8157	0.2354	0.0774	262	48	0	60	5	0	85.81	intergenic_variant	MODIFIER									1:5280762:G:A:0.81:G:.		https://svdb-dc.pslab.ca/?sv=manta-79	https://www.ncbi.nlm.nih.gov/gdv/browser/genome/?id=GCF_002263795.2&chr=1&from=5285314&to=5293471
1	5287589	manta-80	DUP	5295790	8201	1	0.0016	309	1	0	60	6	71.72	84.19	intergenic_variant	MODIFIER											https://svdb-dc.pslab.ca/?sv=manta-80	https://www.ncbi.nlm.nih.gov/gdv/browser/genome/?id=GCF_002263795.2&chr=1&from=5287589&to=5295790
1	5325367	manta-81	DEL	5325684	-317	1	0.0129	302	8	0	61	1	0	97.1	intergenic_variant	MODIFIER									1:5323054:C:T:1.0:C:rs441243908		https://svdb-dc.pslab.ca/?sv=manta-81	https://www.ncbi.nlm.nih.gov/gdv/browser/genome/?id=GCF_002263795.2&chr=1&from=5325367&to=5325684
1	5418573	manta-82	DEL	5418717	-144	1	0.0403	285	25	0	62	1	0	89.35	intergenic_variant	MODIFIER									1:5418394:T:G:0.81:T:rs381911319		https://svdb-dc.pslab.ca/?sv=manta-82	https://www.ncbi.nlm.nih.gov/gdv/browser/genome/?id=GCF_002263795.2&chr=1&from=5418573&to=5418717
1	5663998	manta-83	INS	5664008	138	0.566	0.4468	92	159	59	63	1	0	31.94	intergenic_variant	MODIFIER								1:5661867:A:C:0.97:A:BovineHD0100001612;1:5664141:T:C:0.98:C:BovineHD0100001613;1:5665430:G:A:0.97:A:BovineHD0100001614;1:5672155:A:G:0.83:A:BovineHD0100046884	1:5663695:A:G:0.98:G:rs210606938;1:5664084:C:T:0.96:T:rs135321134;1:5664141:T:C:0.98:C:rs133152346;1:5664221:C:G:0.98:G:rs208579025;1:5664269:A:G:0.96:G:rs134169954		https://svdb-dc.pslab.ca/?sv=manta-83	https://www.ncbi.nlm.nih.gov/gdv/browser/genome/?id=GCF_002263795.2&chr=1&from=5663998&to=5664008
1	5872168	manta-84	DEL	5873000	-832	0.6392	0.0677	270	38	2	64	1	0	37.42	intergenic_variant	MODIFIER										smoove-156	https://svdb-dc.pslab.ca/?sv=manta-84	https://www.ncbi.nlm.nih.gov/gdv/browser/genome/?id=GCF_002263795.2&chr=1&from=5872168&to=5873000
1	5962349	manta-85	DEL	5965847	-3498	0.7521	0.9032	2	56	252	65	1	0	2.26	intergenic_variant	MODIFIER								1:5974070:T:G:0.9:G:BovineHD0100001704	1:5960974:A:G:0.82:G:rs109618459;1:5967094:C:T:0.96:T:rs43213146;1:5970276:C:G:0.92:G:rs43213148;1:5970728:A:C:0.88:C:rs137051279;1:5974070:T:G:0.9:G:rs109250181	smoove-161	https://svdb-dc.pslab.ca/?sv=manta-85	https://www.ncbi.nlm.nih.gov/gdv/browser/genome/?id=GCF_002263795.2&chr=1&from=5962349&to=5965847
1	5983247	manta-86	INS	5983248	100	0.0983	0.3339	144	125	41	66	1	0	20.32	intergenic_variant	MODIFIER									1:5983193:C:T:0.96:T:rs210839580;1:5983223:A:C:0.94:C:rs452939980;1:5983316:T:C:0.94:C:rs209932134;1:5983338:G:C:0.95:C:rs207970849;1:5983370:T:C:0.95:C:rs208803859		https://svdb-dc.pslab.ca/?sv=manta-86	https://www.ncbi.nlm.nih.gov/gdv/browser/genome/?id=GCF_002263795.2&chr=1&from=5983247&to=5983248
1	6001646	manta-87	DEL	6002108	-462	0.6111	0.0548	276	34	0	67	1	0	41.29	intergenic_variant	MODIFIER										smoove-162	https://svdb-dc.pslab.ca/?sv=manta-87	https://www.ncbi.nlm.nih.gov/gdv/browser/genome/?id=GCF_002263795.2&chr=1&from=6001646&to=6002108
1	6102268	manta-88	DEL	6102388	-120	0.1633	0.7161	30	116	164	68	1	0	16.77	intergenic_variant	MODIFIER								1:6101732:T:C:0.85:C:BovineHD0100001749;1:6102488:C:T:0.85:T:BovineHD0100001750;1:6105915:T:C:0.85:C:BovineHD0100001752;1:6108335:T:C:0.86:C:BovineHD0100001753	1:6102189:T:G:0.85:G:rs110616687;1:6102234:T:G:0.86:G:rs209084413;1:6102441:C:T:0.83:T:rs132640418;1:6102444:G:A:0.82:A:rs134837353;1:6102456:A:C:0.85:C:rs135866693		https://svdb-dc.pslab.ca/?sv=manta-88	https://www.ncbi.nlm.nih.gov/gdv/browser/genome/?id=GCF_002263795.2&chr=1&from=6102268&to=6102388
1	6160264	manta-89	INS	6160264	119	0.8146	0.1419	227	78	5	69	1	0	15.48	intron_variant	MODIFIER	GRIK1	ENSBTAG00000034854					1:6160986:G:T:0.86:G:Hapmap38892-BTA-36614	1:6158046:T:C:0.86:T:BovineHD0100001771;1:6158881:G:A:0.86:G:BovineHD0100001772;1:6159627:A:G:0.99:G:BovineHD0100001773;1:6160986:G:T:0.86:G:Hapmap38892-BTA-36614;1:6163381:A:G:0.93:G:BovineHD0100001774	1:6159627:A:G:0.99:G:rs110979610;1:6160008:C:A:0.84:C:rs109224896;1:6160112:C:T:0.99:T:rs110857450;1:6160140:C:T:0.99:T:rs133860462;1:6160141:A:G:0.99:G:rs136023358		https://svdb-dc.pslab.ca/?sv=manta-89	https://www.ncbi.nlm.nih.gov/gdv/browser/genome/?id=GCF_002263795.2&chr=1&from=6160264&to=6160264
1	6198295	manta-90	DEL	6198540	-245	1	0.0016	309	1	0	70	1	0	73.55	intron_variant	MODIFIER	GRIK1	ENSBTAG00000034854						1:6201360:A:G:1.0:A:BovineHD0100001782	1:6197119:C:T:1.0:C:rs435695121;1:6197135:T:A:1.0:T:rs518668047;1:6197137:C:A:1.0:C:rs454252802;1:6199373:C:G:1.0:C:rs481901365;1:6200378:A:G:1.0:A:rs453010575	smoove-166	https://svdb-dc.pslab.ca/?sv=manta-90	https://www.ncbi.nlm.nih.gov/gdv/browser/genome/?id=GCF_002263795.2&chr=1&from=6198295&to=6198540
1	6311186	manta-91	INS	6311186	80	3.05956e-09	0.021	302	3	5	71	1	0	97.1	intron_variant	MODIFIER	GRIK1	ENSBTAG00000034854						1:6309817:T:C:0.87:T:BovineHD0100001822;1:6310604:G:A:0.91:G:BovineHD0100001823;1:6314003:T:G:0.91:T:BovineHD0100001825;1:6315636:G:A:0.91:G:BovineHD0100001826;1:6316397:G:A:0.91:G:BovineHD0100001827	1:6310405:T:A:0.91:T:rs211045427;1:6310604:G:A:0.91:G:rs135936686;1:6311072:C:T:0.91:C:rs382657934;1:6311615:G:A:0.91:G:rs377875024;1:6311624:C:A:0.91:C:rs380985622		https://svdb-dc.pslab.ca/?sv=manta-91	https://www.ncbi.nlm.nih.gov/gdv/browser/genome/?id=GCF_002263795.2&chr=1&from=6311186&to=6311186
1	6722696	manta-92	INS	6722697	86	0.1046	0.0435	285	23	2	72	1	0	89.35	intergenic_variant	MODIFIER									1:6716961:G:A:0.85:A:rs481353623;1:6722859:G:A:0.81:A:rs454118052		https://svdb-dc.pslab.ca/?sv=manta-92	https://www.ncbi.nlm.nih.gov/gdv/browser/genome/?id=GCF_002263795.2&chr=1&from=6722696&to=6722697
1	6757835	manta-93	DEL	6763099	-5264	0.5214	0.0484	281	28	1	73	1	0	83.23	intergenic_variant	MODIFIER						BovineHD0100001986			1:6750049:G:A:0.93:A:rs454988532;1:6752740:C:T:0.97:T:rs456403461;1:6753977:T:C:0.9:T:rs463069631;1:6755452:G:A:0.91:A:.;1:6763370:C:T:0.97:T:rs468068274	smoove-174	https://svdb-dc.pslab.ca/?sv=manta-93	https://www.ncbi.nlm.nih.gov/gdv/browser/genome/?id=GCF_002263795.2&chr=1&from=6757835&to=6763099
1	6799480	manta-94	DEL	6800105	-625	1	0.0048	307	3	0	74	1	0	89.68	intergenic_variant	MODIFIER											https://svdb-dc.pslab.ca/?sv=manta-94	https://www.ncbi.nlm.nih.gov/gdv/browser/genome/?id=GCF_002263795.2&chr=1&from=6799480&to=6800105
1	7246033	manta-95	DEL	7246701	-668	0.0004	0.2339	171	133	6	75	1	0	55.48	transcript_ablation	HIGH		ENSBTAG00000038433	.:ENSBTAG00000038433	.:ENSBTAG00000038433							https://svdb-dc.pslab.ca/?sv=manta-95	https://www.ncbi.nlm.nih.gov/gdv/browser/genome/?id=GCF_002263795.2&chr=1&from=7246033&to=7246701
1	7260073	manta-96	DUP	7260310	237	1	0.0016	309	1	0	76	1	0	55.48	splice_polypyrimidine_tract_variant&coding_sequence_variant&3_prime_UTR_variant&intron_variant&feature_elongation	LOW	N6AMT1	ENSBTAG00000001412	N6AMT1:ENSBTAG00000001412	N6AMT1:ENSBTAG00000001412	BTA-45181-no-rs	BTA-45181-no-rs				smoove-185	https://svdb-dc.pslab.ca/?sv=manta-96	https://www.ncbi.nlm.nih.gov/gdv/browser/genome/?id=GCF_002263795.2&chr=1&from=7260073&to=7260310
1	7271481	manta-97	INS	7271483	56	0.867	0.2161	191	104	15	77	1	0	61.29	intron_variant	MODIFIER	N6AMT1	ENSBTAG00000001412						1:7264481:T:C:0.96:C:BovineHD0100002167;1:7280774:C:T:0.92:T:ARS-BFGL-NGS-11803	1:7271097:C:T:0.97:T:rs210945545;1:7271197:A:G:0.98:G:rs210997702;1:7271319:A:G:0.91:G:rs136521851;1:7271588:G:T:0.96:T:rs381554451;1:7271624:A:T:0.99:T:rs384559085		https://svdb-dc.pslab.ca/?sv=manta-97	https://www.ncbi.nlm.nih.gov/gdv/browser/genome/?id=GCF_002263795.2&chr=1&from=7271481&to=7271483
1	7322400	manta-98	INS	7322400	63	0.0157	0.1081	251	51	8	78	1	0	50	intergenic_variant	MODIFIER											https://svdb-dc.pslab.ca/?sv=manta-98	https://www.ncbi.nlm.nih.gov/gdv/browser/genome/?id=GCF_002263795.2&chr=1&from=7322400&to=7322400
1	7594223	manta-99	DEL	7594533	-310	1	0.0016	309	1	0	79	1	0	80.65	intergenic_variant	MODIFIER											https://svdb-dc.pslab.ca/?sv=manta-99	https://www.ncbi.nlm.nih.gov/gdv/browser/genome/?id=GCF_002263795.2&chr=1&from=7594223&to=7594533
1	7652797	manta-100	DEL	7653424	-627	0.1038	0.1435	231	69	10	80	1	0	74.84	intergenic_variant	MODIFIER								1:7648339:A:G:0.93:G:BovineHD0100002305;1:7649043:T:C:0.92:C:BovineHD0100002306;1:7649615:C:A:0.88:A:BovineHD0100002307;1:7654936:T:C:0.93:C:BovineHD0100002309	1:7652593:A:C:0.94:C:rs455701689;1:7652674:C:A:0.92:A:.;1:7653454:G:A:0.93:A:rs453153889;1:7653831:A:G:0.93:G:rs43214271;1:7653892:A:G:0.92:G:rs43214272	smoove-195	https://svdb-dc.pslab.ca/?sv=manta-100	https://www.ncbi.nlm.nih.gov/gdv/browser/genome/?id=GCF_002263795.2&chr=1&from=7652797&to=7653424
1	7656968	manta-101	DEL	7657157	-189	0	0.4855	10	299	1	81	1	0	21.61	intergenic_variant	MODIFIER											https://svdb-dc.pslab.ca/?sv=manta-101	https://www.ncbi.nlm.nih.gov/gdv/browser/genome/?id=GCF_002263795.2&chr=1&from=7656968&to=7657157
1	7707768	manta-102	INS	7707768	83	0.1592	0.0242	296	13	1	82	1	0	7.1	intergenic_variant	MODIFIER									1:7706947:T:A:1.0:A:rs208085345;1:7706950:G:T:1.0:T:rs210361464;1:7707151:G:A:1.0:A:rs134665510;1:7707360:T:C:1.0:C:rs133978678;1:7708017:G:A:0.94:A:rs137214997		https://svdb-dc.pslab.ca/?sv=manta-102	https://www.ncbi.nlm.nih.gov/gdv/browser/genome/?id=GCF_002263795.2&chr=1&from=7707768&to=7707768
1	7714710	manta-103	DEL	7714846	-136	0.0218	0.029	294	14	2	83	1	0	97.74	intergenic_variant	MODIFIER								1:7706494:T:C:0.84:C:BovineHD0100002325;1:7719222:T:C:0.87:C:BovineHD0100002327	1:7714420:T:C:0.84:C:rs380451146;1:7714495:G:A:0.87:A:rs378452959;1:7714626:C:G:0.83:G:rs132895628;1:7715185:A:G:0.83:G:rs133217442;1:7715447:C:T:0.87:T:rs384011931		https://svdb-dc.pslab.ca/?sv=manta-103	https://www.ncbi.nlm.nih.gov/gdv/browser/genome/?id=GCF_002263795.2&chr=1&from=7714710&to=7714846
1	7792558	manta-104	DEL	7792688	-130	0.4324	0.0806	263	44	3	84	1	0	83.23	intergenic_variant	MODIFIER									1:7783894:C:T:0.89:C:rs377984880		https://svdb-dc.pslab.ca/?sv=manta-104	https://www.ncbi.nlm.nih.gov/gdv/browser/genome/?id=GCF_002263795.2&chr=1&from=7792558&to=7792688
1	7853394	manta-105	DEL	7853466	-72	1	0.0032	308	2	0	85	1	0	84.19	intergenic_variant	MODIFIER								1:7852196:C:T:1.0:C:BovineHD0100002368	1:7853029:G:A:1.0:G:rs432290512;1:7853113:C:T:1.0:C:rs457227173;1:7853362:G:A:1.0:G:rs516382925;1:7853472:C:T:1.0:C:.;1:7853738:C:G:1.0:C:rs482290013		https://svdb-dc.pslab.ca/?sv=manta-105	https://www.ncbi.nlm.nih.gov/gdv/browser/genome/?id=GCF_002263795.2&chr=1&from=7853394&to=7853466
1	7890534	manta-106	DEL	7891559	-1025	1	0.0016	309	1	0	86	1	0	99.03	intergenic_variant	MODIFIER											https://svdb-dc.pslab.ca/?sv=manta-106	https://www.ncbi.nlm.nih.gov/gdv/browser/genome/?id=GCF_002263795.2&chr=1&from=7890534&to=7891559
1	7891293	manta-107	DEL	7892100	-807	1	0.0016	309	1	0	86	2	32.96	99.35	intergenic_variant	MODIFIER											https://svdb-dc.pslab.ca/?sv=manta-107	https://www.ncbi.nlm.nih.gov/gdv/browser/genome/?id=GCF_002263795.2&chr=1&from=7891293&to=7892100
1	7943488	manta-108	INS	7943488	117	0.4377	0.7597	15	119	176	87	1	0	4.84	intergenic_variant	MODIFIER								1:7943807:A:G:0.99:G:BovineHD0100002391	1:7943807:A:G:0.99:G:rs43215160;1:7946782:A:G:0.98:G:rs43215180;1:7947267:G:A:0.98:A:rs109966147;1:7947571:A:G:0.99:G:rs133796018;1:7947719:G:T:0.98:T:rs135057000		https://svdb-dc.pslab.ca/?sv=manta-108	https://www.ncbi.nlm.nih.gov/gdv/browser/genome/?id=GCF_002263795.2&chr=1&from=7943488&to=7943488
1	8288591	manta-109	DEL	8288970	-379	1	0.0032	308	2	0	88	1	0	4.84	intergenic_variant	MODIFIER											https://svdb-dc.pslab.ca/?sv=manta-109	https://www.ncbi.nlm.nih.gov/gdv/browser/genome/?id=GCF_002263795.2&chr=1&from=8288591&to=8288970
1	8330705	manta-110	INS	8330705	194	0.012	0.5387	77	132	101	89	1	0	24.84	intergenic_variant	MODIFIER								1:8326936:A:G:1.0:G:BovineHD0100002478;1:8329113:A:G:0.99:G:BovineHD0100002480	1:8323937:C:T:0.99:C:rs42814334;1:8325237:A:G:0.99:G:rs42814335;1:8326936:A:G:1.0:G:rs110741161;1:8329113:A:G:0.99:G:rs110741297;1:8333011:G:A:0.96:A:rs381284228		https://svdb-dc.pslab.ca/?sv=manta-110	https://www.ncbi.nlm.nih.gov/gdv/browser/genome/?id=GCF_002263795.2&chr=1&from=8330705&to=8330705
1	8364692	manta-111	DEL	8364921	-229	1	0.0048	307	3	0	90	1	0	24.84	intergenic_variant	MODIFIER									1:8364635:C:T:1.0:C:rs480753660;1:8364976:G:A:1.0:G:rs480106481;1:8365143:G:T:1.0:G:rs464136906;1:8365149:C:T:1.0:C:rs719598953;1:8365158:C:T:1.0:C:rs456012988	smoove-203	https://svdb-dc.pslab.ca/?sv=manta-111	https://www.ncbi.nlm.nih.gov/gdv/browser/genome/?id=GCF_002263795.2&chr=1&from=8364692&to=8364921
1	8728991	manta-112	DEL	8729156	-165	0.0789	0.3452	140	126	44	91	1	0	44.84	intergenic_variant	MODIFIER							1:8723345:C:T:0.88:T:ARS-BFGL-BAC-32146;1:8738949:A:G:0.92:G:Hapmap42827-BTA-116887	1:8726265:A:G:0.88:G:BovineHD0100002575;1:8738949:A:G:0.92:G:Hapmap42827-BTA-116887	1:8728508:C:G:0.87:G:rs477522502;1:8728532:A:C:0.81:C:rs137039688;1:8728541:C:A:0.81:A:rs136213395;1:8728801:A:G:0.89:G:rs133508354;1:8728849:C:T:0.92:T:rs379591341		https://svdb-dc.pslab.ca/?sv=manta-112	https://www.ncbi.nlm.nih.gov/gdv/browser/genome/?id=GCF_002263795.2&chr=1&from=8728991&to=8729156
1	8734321	manta-113	INS	8734321	77	0.0477	0.3581	136	126	48	92	1	0	93.87	intergenic_variant	MODIFIER							1:8738949:A:G:0.94:G:Hapmap42827-BTA-116887	1:8726265:A:G:0.9:G:BovineHD0100002575;1:8738949:A:G:0.94:G:Hapmap42827-BTA-116887	1:8733465:A:G:0.88:G:rs133275727;1:8733687:T:C:0.93:C:rs134613203;1:8733872:A:T:0.93:T:rs133928241;1:8733883:T:C:0.9:C:rs133077281;1:8733940:T:G:0.9:G:rs134224563		https://svdb-dc.pslab.ca/?sv=manta-113	https://www.ncbi.nlm.nih.gov/gdv/browser/genome/?id=GCF_002263795.2&chr=1&from=8734321&to=8734321
1	8735204	manta-114	DUP	8736056	852	1	0.0016	309	1	0	93	1	0	43.55	intergenic_variant	MODIFIER									1:8728726:G:A:1.0:G:rs723663639		https://svdb-dc.pslab.ca/?sv=manta-114	https://www.ncbi.nlm.nih.gov/gdv/browser/genome/?id=GCF_002263795.2&chr=1&from=8735204&to=8736056
1	8749567	manta-115	DEL	8749620	-53	0.1357	0.5484	70	140	100	94	1	0	22.58	intergenic_variant	MODIFIER								1:8744932:G:A:0.92:A:BovineHD0100002578;1:8745844:G:A:0.91:A:BovineHD0100002579;1:8748277:A:G:0.92:G:BovineHD0100002580;1:8749347:T:C:0.92:C:BovineHD0100002581;1:8750653:A:G:0.91:G:BovineHD0100002582	1:8749341:A:G:0.92:G:rs132919625;1:8749347:T:C:0.92:C:rs134868491;1:8749673:T:C:0.91:C:rs134609842;1:8749681:G:A:0.91:A:rs136340340;1:8749833:G:T:0.91:T:rs136836534		https://svdb-dc.pslab.ca/?sv=manta-115	https://www.ncbi.nlm.nih.gov/gdv/browser/genome/?id=GCF_002263795.2&chr=1&from=8749567&to=8749620
1	8902681	manta-116	DEL	8902818	-137	0.0044	0.1306	229	81	0	95	1	0	30	intergenic_variant	MODIFIER											https://svdb-dc.pslab.ca/?sv=manta-116	https://www.ncbi.nlm.nih.gov/gdv/browser/genome/?id=GCF_002263795.2&chr=1&from=8902681&to=8902818
1	8918044	manta-117	DEL	8918442	-398	0.014	0.1677	221	74	15	96	1	0	51.61	transcript_ablation	HIGH	H4C3	ENSBTAG00000052349	H4C3:ENSBTAG00000052349	H4C3:ENSBTAG00000052349					1:8925933:C:T:0.8:T:.;1:8925971:C:A:0.8:A:.		https://svdb-dc.pslab.ca/?sv=manta-117	https://www.ncbi.nlm.nih.gov/gdv/browser/genome/?id=GCF_002263795.2&chr=1&from=8918044&to=8918442
1	8999058	manta-118	INS	8999059	63	1	0.021	297	13	0	97	1	0	67.74	intergenic_variant	MODIFIER									1:9003461:A:C:1.0:A:rs459205395;1:9004726:T:C:1.0:T:rs444785039		https://svdb-dc.pslab.ca/?sv=manta-118	https://www.ncbi.nlm.nih.gov/gdv/browser/genome/?id=GCF_002263795.2&chr=1&from=8999058&to=8999059
1	9004353	manta-119	DUP	9004422	69	1	0.0032	308	2	0	98	1	0	95.16	intergenic_variant	MODIFIER											https://svdb-dc.pslab.ca/?sv=manta-119	https://www.ncbi.nlm.nih.gov/gdv/browser/genome/?id=GCF_002263795.2&chr=1&from=9004353&to=9004422
1	9004421	manta-120	INS	9004421	138	3.39876e-09	0.2726	145	161	4	98	2	100	47.42	intergenic_variant	MODIFIER											https://svdb-dc.pslab.ca/?sv=manta-120	https://www.ncbi.nlm.nih.gov/gdv/browser/genome/?id=GCF_002263795.2&chr=1&from=9004421&to=9004421
1	9088411	manta-121	DUP	9088553	142	1	0.0065	306	4	0	99	1	0	45.48	intergenic_variant	MODIFIER									1:9084397:T:C:1.0:T:rs472209984;1:9084809:T:C:1.0:T:.;1:9085375:T:G:1.0:T:rs443476044;1:9090725:C:T:1.0:C:rs380632754;1:9092386:C:T:1.0:C:rs444092758	smoove-219	https://svdb-dc.pslab.ca/?sv=manta-121	https://www.ncbi.nlm.nih.gov/gdv/browser/genome/?id=GCF_002263795.2&chr=1&from=9088411&to=9088553
1	9111026	manta-122	DEL	9111301	-275	0.1703	0.0694	270	37	3	100	1	0	85.81	intergenic_variant	MODIFIER									1:9108749:G:A:1.0:A:rs382329286;1:9116597:A:T:0.98:T:rs470745816;1:9118667:G:A:0.98:A:rs468138615	smoove-220	https://svdb-dc.pslab.ca/?sv=manta-122	https://www.ncbi.nlm.nih.gov/gdv/browser/genome/?id=GCF_002263795.2&chr=1&from=9111026&to=9111301
1	9136782	manta-123	DEL	9137922	-1140	1	0.1161	242	64	4	101	1	0	65.81	intergenic_variant	MODIFIER						BovineHD0100046888			1:9143099:G:A:0.9:A:rs209951345	smoove-223	https://svdb-dc.pslab.ca/?sv=manta-123	https://www.ncbi.nlm.nih.gov/gdv/browser/genome/?id=GCF_002263795.2&chr=1&from=9136782&to=9137922
1	9223989	manta-124	DEL	9224993	-1004	0.6783	0.0742	266	42	2	102	1	0	67.74	intergenic_variant	MODIFIER											https://svdb-dc.pslab.ca/?sv=manta-124	https://www.ncbi.nlm.nih.gov/gdv/browser/genome/?id=GCF_002263795.2&chr=1&from=9223989&to=9224993
1	9730409	manta-125	DEL	9730576	-167	1	0.0323	290	20	0	103	1	0	80.65	intergenic_variant	MODIFIER										smoove-239	https://svdb-dc.pslab.ca/?sv=manta-125	https://www.ncbi.nlm.nih.gov/gdv/browser/genome/?id=GCF_002263795.2&chr=1&from=9730409&to=9730576
1	9862281	manta-126	DEL	9862544	-263	0.0435	0.271	172	108	30	104	1	0	57.42	intergenic_variant	MODIFIER								1:9868425:T:C:0.91:C:BovineHD0100002879	1:9861903:T:C:0.81:C:rs382675197;1:9861940:C:T:0.81:T:rs379722850;1:9862072:G:C:0.8:C:rs382468032;1:9862239:C:A:0.8:A:rs109902675;1:9862861:T:C:0.92:C:rs384376608	smoove-244	https://svdb-dc.pslab.ca/?sv=manta-126	https://www.ncbi.nlm.nih.gov/gdv/browser/genome/?id=GCF_002263795.2&chr=1&from=9862281&to=9862544
1	10010391	manta-127	DEL	10011366	-975	0.0553	0.071	270	36	4	105	1	0	61.61	3_prime_UTR_variant	MODIFIER	CYYR1	ENSBTAG00000050914	CYYR1:ENSBTAG00000050914						1:10010148:G:T:1.0:T:rs384470337;1:10010230:C:T:0.98:T:rs379730410;1:10011403:C:T:0.91:T:rs207829922;1:10011462:C:A:1.0:A:rs208999632;1:10011571:G:T:0.98:T:rs385392582	smoove-249	https://svdb-dc.pslab.ca/?sv=manta-127	https://www.ncbi.nlm.nih.gov/gdv/browser/genome/?id=GCF_002263795.2&chr=1&from=10010391&to=10011366
1	10081906	manta-128	INS	10081906	118	0.7677	0.2597	171	117	22	106	1	0	50.65	intergenic_variant	MODIFIER									1:10081833:T:C:0.93:C:rs378912780;1:10082001:G:C:0.96:C:rs382461438;1:10082035:C:T:0.96:T:rs110109963;1:10082044:T:A:0.96:A:rs110166617;1:10082147:A:G:0.96:G:rs208719343		https://svdb-dc.pslab.ca/?sv=manta-128	https://www.ncbi.nlm.nih.gov/gdv/browser/genome/?id=GCF_002263795.2&chr=1&from=10081906&to=10081906
1	10087372	manta-129	DEL	10088679	-1307	1	0.1258	237	68	5	107	1	0	74.19	intergenic_variant	MODIFIER									1:10087288:C:T:0.97:T:rs207701644;1:10088738:A:G:0.97:G:rs109249640;1:10088792:C:A:0.98:A:rs211222420;1:10088936:T:C:0.98:C:rs208184473;1:10088958:A:G:0.97:G:rs209556882	smoove-253	https://svdb-dc.pslab.ca/?sv=manta-129	https://www.ncbi.nlm.nih.gov/gdv/browser/genome/?id=GCF_002263795.2&chr=1&from=10087372&to=10088679
1	10109375	manta-130	DEL	10109430	-55	1	0.0016	309	1	0	108	1	0	76.13	intergenic_variant	MODIFIER											https://svdb-dc.pslab.ca/?sv=manta-130	https://www.ncbi.nlm.nih.gov/gdv/browser/genome/?id=GCF_002263795.2&chr=1&from=10109375&to=10109430
1	10433674	manta-131	DUP	10433812	138	1	0.0097	304	6	0	109	1	0	97.74	intron_variant&feature_elongation	MODIFIER	APP	ENSBTAG00000017753								smoove-266	https://svdb-dc.pslab.ca/?sv=manta-131	https://www.ncbi.nlm.nih.gov/gdv/browser/genome/?id=GCF_002263795.2&chr=1&from=10433674&to=10433812
1	10458335	manta-132	DEL	10458500	-165	1	0.0081	305	5	0	110	1	0	96.45	intron_variant	MODIFIER	APP	ENSBTAG00000017753								smoove-267	https://svdb-dc.pslab.ca/?sv=manta-132	https://www.ncbi.nlm.nih.gov/gdv/browser/genome/?id=GCF_002263795.2&chr=1&from=10458335&to=10458500
1	10491923	manta-133	DEL	10492146	-223	1	0.0016	309	1	0	111	1	0	98.06	intron_variant	MODIFIER	APP	ENSBTAG00000017753									https://svdb-dc.pslab.ca/?sv=manta-133	https://www.ncbi.nlm.nih.gov/gdv/browser/genome/?id=GCF_002263795.2&chr=1&from=10491923&to=10492146
1	10493972	manta-134	DEL	10494054	-82	0.0314	0.5194	81	136	93	112	1	0	26.13	intron_variant	MODIFIER	APP	ENSBTAG00000017753							1:10492329:G:A:0.94:A:rs29012006;1:10493648:G:A:0.94:A:rs211277686;1:10493958:G:T:0.96:T:rs110655829	smoove-268	https://svdb-dc.pslab.ca/?sv=manta-134	https://www.ncbi.nlm.nih.gov/gdv/browser/genome/?id=GCF_002263795.2&chr=1&from=10493972&to=10494054
1	10541899	manta-135	DEL	10542192	-293	0.3793	0.0694	267	43	0	113	1	0	28.06	intron_variant	MODIFIER	APP	ENSBTAG00000017753									https://svdb-dc.pslab.ca/?sv=manta-135	https://www.ncbi.nlm.nih.gov/gdv/browser/genome/?id=GCF_002263795.2&chr=1&from=10541899&to=10542192
1	10606591	manta-136	INS	10606591	111	0.4315	0.1226	240	64	6	114	1	0	70	intergenic_variant	MODIFIER											https://svdb-dc.pslab.ca/?sv=manta-136	https://www.ncbi.nlm.nih.gov/gdv/browser/genome/?id=GCF_002263795.2&chr=1&from=10606591&to=10606591
1	10622128	manta-137	DEL	10622193	-65	0.2354	0.0774	262	48	0	115	1	0	72.26	intergenic_variant	MODIFIER											https://svdb-dc.pslab.ca/?sv=manta-137	https://www.ncbi.nlm.nih.gov/gdv/browser/genome/?id=GCF_002263795.2&chr=1&from=10622128&to=10622193
1	10629234	manta-138	DEL	10629382	-148	0.4093	0.2177	192	101	17	116	1	0	59.03	intergenic_variant	MODIFIER									1:10628773:A:C:0.93:C:rs135430454;1:10629566:A:G:0.95:G:rs133918874;1:10629582:A:G:0.95:G:rs134975267	smoove-274	https://svdb-dc.pslab.ca/?sv=manta-138	https://www.ncbi.nlm.nih.gov/gdv/browser/genome/?id=GCF_002263795.2&chr=1&from=10629234&to=10629382
1	10683468	manta-139	INS	10683469	55	1	0.0016	309	1	0	117	1	0	61.61	intron_variant	MODIFIER	GABPA	ENSBTAG00000019043									https://svdb-dc.pslab.ca/?sv=manta-139	https://www.ncbi.nlm.nih.gov/gdv/browser/genome/?id=GCF_002263795.2&chr=1&from=10683468&to=10683469
1	10701341	manta-140	INS	10701341	123	0.0166	0.1419	234	64	12	118	1	0	75.16	downstream_gene_variant	MODIFIER	JAM2	ENSBTAG00000000603									https://svdb-dc.pslab.ca/?sv=manta-140	https://www.ncbi.nlm.nih.gov/gdv/browser/genome/?id=GCF_002263795.2&chr=1&from=10701341&to=10701341
1	10828313	manta-141	DEL	10828472	-159	1	0.0016	309	1	0	119	1	0	75.16	intron_variant	MODIFIER	MRPL39	ENSBTAG00000019542									https://svdb-dc.pslab.ca/?sv=manta-141	https://www.ncbi.nlm.nih.gov/gdv/browser/genome/?id=GCF_002263795.2&chr=1&from=10828313&to=10828472
1	11170418	manta-142	DEL	11173287	-2869	0.2713	0.0323	291	18	1	120	1	0	93.55	intergenic_variant	MODIFIER						BovineHD0100003377			1:11169723:C:G:0.95:C:rs461681908;1:11169948:C:T:1.0:T:rs457714266;1:11169963:C:T:0.95:C:rs471455528;1:11173748:A:G:1.0:G:rs463390313;1:11173838:T:C:0.95:T:rs442772512	smoove-288	https://svdb-dc.pslab.ca/?sv=manta-142	https://www.ncbi.nlm.nih.gov/gdv/browser/genome/?id=GCF_002263795.2&chr=1&from=11170418&to=11173287
1	11195259	manta-143	DEL	11195330	-71	1	0.0081	305	5	0	121	1	0	92.26	intergenic_variant	MODIFIER											https://svdb-dc.pslab.ca/?sv=manta-143	https://www.ncbi.nlm.nih.gov/gdv/browser/genome/?id=GCF_002263795.2&chr=1&from=11195259&to=11195330
1	11286667	manta-144	INS	11286667	69	0.2843	0.1565	223	77	10	122	1	0	70.32	intergenic_variant	MODIFIER											https://svdb-dc.pslab.ca/?sv=manta-144	https://www.ncbi.nlm.nih.gov/gdv/browser/genome/?id=GCF_002263795.2&chr=1&from=11286667&to=11286667
1	11334737	manta-145	DEL	11335021	-284	1	0.0032	308	2	0	123	1	0	71.29	intergenic_variant	MODIFIER											https://svdb-dc.pslab.ca/?sv=manta-145	https://www.ncbi.nlm.nih.gov/gdv/browser/genome/?id=GCF_002263795.2&chr=1&from=11334737&to=11335021
1	11544591	manta-146	INS	11544592	64	1	0.0016	309	1	0	124	1	0	99.03	intergenic_variant	MODIFIER											https://svdb-dc.pslab.ca/?sv=manta-146	https://www.ncbi.nlm.nih.gov/gdv/browser/genome/?id=GCF_002263795.2&chr=1&from=11544591&to=11544592
1	11692774	manta-147	INS	11692777	83	0.0016	0.0032	309	0	1	125	1	0	99.35	intergenic_variant	MODIFIER								1:11683642:C:T:1.0:T:BovineHD0100003490;1:11690698:T:C:1.0:C:BovineHD0100003491	1:11692317:T:C:1.0:C:rs133088477;1:11693093:C:T:1.0:T:rs110433643;1:11693168:G:A:1.0:A:rs380833370;1:11693234:G:A:1.0:A:rs209020939;1:11693517:G:A:1.0:G:rs454816115		https://svdb-dc.pslab.ca/?sv=manta-147	https://www.ncbi.nlm.nih.gov/gdv/browser/genome/?id=GCF_002263795.2&chr=1&from=11692774&to=11692777
1	11718746	manta-148	DEL	11718968	-222	0.7926	0.1226	239	66	5	126	1	0	76.77	intergenic_variant	MODIFIER								1:11719300:G:A:0.95:A:BovineHD0100003497	1:11718514:C:G:0.98:G:rs136558426;1:11718551:A:C:0.98:C:rs134361148;1:11718557:G:A:0.98:A:rs467004618;1:11718633:T:C:0.98:C:rs135502437;1:11718669:T:C:0.97:C:rs452352756	smoove-299	https://svdb-dc.pslab.ca/?sv=manta-148	https://www.ncbi.nlm.nih.gov/gdv/browser/genome/?id=GCF_002263795.2&chr=1&from=11718746&to=11718968
1	11764755	manta-149	DEL	11764860	-105	1.3101e-15	0.7548	46	60	204	127	1	0	18.39	intergenic_variant	MODIFIER									1:11757287:G:A:0.8:A:rs381441403;1:11757553:C:T:0.81:T:rs109308158;1:11763910:A:G:0.8:G:rs133160367;1:11765203:G:A:0.81:A:rs132934178		https://svdb-dc.pslab.ca/?sv=manta-149	https://www.ncbi.nlm.nih.gov/gdv/browser/genome/?id=GCF_002263795.2&chr=1&from=11764755&to=11764860
1	11784273	manta-150	DEL	11784610	-337	2.47787e-06	0.0984	261	37	12	128	1	0	19.35	intergenic_variant	MODIFIER											https://svdb-dc.pslab.ca/?sv=manta-150	https://www.ncbi.nlm.nih.gov/gdv/browser/genome/?id=GCF_002263795.2&chr=1&from=11784273&to=11784610
1	11833812	manta-151	DEL	11836598	-2786	0.7492	0.2306	182	113	15	129	1	0	66.77	intergenic_variant	MODIFIER							1:11840829:C:T:0.96:T:Hapmap43814-BTA-22629	1:11833307:A:G:0.98:G:BovineHD0100003527;1:11840829:C:T:0.96:T:Hapmap43814-BTA-22629	1:11833675:A:G:0.99:G:rs209513742;1:11833706:G:A:0.98:A:rs108956871;1:11833718:T:C:0.98:C:rs109277504;1:11833769:G:A:0.97:A:rs457639033;1:11836731:C:T:0.97:T:rs434864637	smoove-303	https://svdb-dc.pslab.ca/?sv=manta-151	https://www.ncbi.nlm.nih.gov/gdv/browser/genome/?id=GCF_002263795.2&chr=1&from=11833812&to=11836598
1	11876543	manta-152	DUP	11877088	545	1	0.0016	309	1	0	130	1	0	58.39	intergenic_variant	MODIFIER											https://svdb-dc.pslab.ca/?sv=manta-152	https://www.ncbi.nlm.nih.gov/gdv/browser/genome/?id=GCF_002263795.2&chr=1&from=11876543&to=11877088
1	11891691	manta-153	DEL	11891805	-114	1.39894e-13	0.9419	12	12	286	131	1	0	3.87	intergenic_variant	MODIFIER											https://svdb-dc.pslab.ca/?sv=manta-153	https://www.ncbi.nlm.nih.gov/gdv/browser/genome/?id=GCF_002263795.2&chr=1&from=11891691&to=11891805
1	12062514	manta-154	INS	12062514	77	1	0.0048	307	3	0	132	1	0	3.87	intergenic_variant	MODIFIER									1:12052622:C:T:1.0:C:rs379508007;1:12057362:A:G:1.0:A:rs445884614;1:12060520:G:T:1.0:G:rs381479173		https://svdb-dc.pslab.ca/?sv=manta-154	https://www.ncbi.nlm.nih.gov/gdv/browser/genome/?id=GCF_002263795.2&chr=1&from=12062514&to=12062514
1	12176787	manta-155	DEL	12176868	-81	1	0.0048	307	3	0	133	1	0	98.06	intergenic_variant	MODIFIER								1:12179267:T:G:1.0:T:BovineHD0100003622	1:12176576:G:A:1.0:G:rs467460258;1:12176629:T:G:1.0:T:rs718838565;1:12176883:A:G:1.0:A:rs715819160;1:12176936:C:G:1.0:C:rs797070379;1:12176942:A:G:1.0:A:rs516435920	smoove-312	https://svdb-dc.pslab.ca/?sv=manta-155	https://www.ncbi.nlm.nih.gov/gdv/browser/genome/?id=GCF_002263795.2&chr=1&from=12176787&to=12176868
1	12460309	manta-156	INS	12460309	52	0.2943	0.1629	220	79	11	134	1	0	70	intergenic_variant	MODIFIER								1:12450896:G:A:0.9:A:BovineHD0100003707;1:12455251:C:T:0.9:T:Hapmap43879-BTA-54328;1:12458833:T:C:0.92:C:BovineHD0100003709;1:12463211:A:G:0.93:G:BovineHD0100003710;1:12463999:C:T:0.91:T:BovineHD0100003711	1:12459813:C:T:0.92:T:rs135452054;1:12460056:A:C:0.91:C:rs379252647;1:12460106:G:A:0.91:A:rs382881595;1:12460568:G:A:0.93:A:rs382703326;1:12460607:G:A:0.92:A:rs385468737		https://svdb-dc.pslab.ca/?sv=manta-156	https://www.ncbi.nlm.nih.gov/gdv/browser/genome/?id=GCF_002263795.2&chr=1&from=12460309&to=12460309
1	12478980	manta-157	DEL	12479244	-264	1	0.0032	308	2	0	135	1	0	70.97	intergenic_variant	MODIFIER											https://svdb-dc.pslab.ca/?sv=manta-157	https://www.ncbi.nlm.nih.gov/gdv/browser/genome/?id=GCF_002263795.2&chr=1&from=12478980&to=12479244
1	12486246	manta-158	DEL	12486389	-143	0.0078	0.4339	111	129	70	136	1	0	35.81	intergenic_variant	MODIFIER											https://svdb-dc.pslab.ca/?sv=manta-158	https://www.ncbi.nlm.nih.gov/gdv/browser/genome/?id=GCF_002263795.2&chr=1&from=12486246&to=12486389
1	12540140	manta-159	INS	12540140	149	0.4093	0.0774	265	42	3	137	1	0	41.94	intergenic_variant	MODIFIER									1:12535218:G:A:0.88:A:rs379704730;1:12536075:T:C:0.9:C:rs385273539;1:12536338:G:A:0.86:A:rs380812908;1:12538423:A:T:0.88:A:rs385305192;1:12538480:A:G:0.9:G:rs380194351		https://svdb-dc.pslab.ca/?sv=manta-159	https://www.ncbi.nlm.nih.gov/gdv/browser/genome/?id=GCF_002263795.2&chr=1&from=12540140&to=12540140
1	12682575	manta-160	DEL	12682666	-91	5.12438e-05	0.1887	216	71	23	138	1	0	57.1	intergenic_variant	MODIFIER									1:12683549:T:C:0.8:C:rs384729782;1:12683555:C:T:0.8:T:rs378116455;1:12686567:T:C:0.8:C:rs381938898;1:12687109:A:G:0.81:G:.;1:12687113:G:A:0.81:A:rs378305133		https://svdb-dc.pslab.ca/?sv=manta-160	https://www.ncbi.nlm.nih.gov/gdv/browser/genome/?id=GCF_002263795.2&chr=1&from=12682575&to=12682666
1	12712596	manta-161	DEL	12712844	-248	1	0.0161	300	10	0	139	1	0	72.58	intergenic_variant	MODIFIER									1:12703040:C:G:1.0:C:rs383648562;1:12703942:G:A:1.0:G:rs385724161;1:12711666:C:T:1.0:C:rs110427597;1:12721134:C:T:1.0:C:rs379477839	smoove-332	https://svdb-dc.pslab.ca/?sv=manta-161	https://www.ncbi.nlm.nih.gov/gdv/browser/genome/?id=GCF_002263795.2&chr=1&from=12712596&to=12712844
1	12746932	manta-162	INS	12746933	1018	1	0.0161	300	10	0	140	1	0	93.55	intergenic_variant	MODIFIER									1:12742483:G:A:1.0:G:rs381789798;1:12742895:T:C:1.0:T:rs723401361;1:12746752:C:A:1.0:C:rs380336721;1:12749389:G:A:1.0:G:rs381061536		https://svdb-dc.pslab.ca/?sv=manta-162	https://www.ncbi.nlm.nih.gov/gdv/browser/genome/?id=GCF_002263795.2&chr=1&from=12746932&to=12746933
1	12780424	manta-163	DUP	12780508	84	1	0.0016	309	1	0	141	1	0	96.45	intergenic_variant	MODIFIER									1:12776243:A:C:1.0:A:.		https://svdb-dc.pslab.ca/?sv=manta-163	https://www.ncbi.nlm.nih.gov/gdv/browser/genome/?id=GCF_002263795.2&chr=1&from=12780424&to=12780508
1	12827445	manta-164	DEL	12827522	-77	1	0.1742	211	90	9	142	1	0	67.74	intergenic_variant	MODIFIER								1:12831960:G:A:0.85:G:BovineHD0100003786	1:12825149:A:G:0.92:G:rs209408335;1:12828427:C:T:0.85:C:rs383570723;1:12831960:G:A:0.85:G:rs137467927;1:12834410:T:C:0.82:T:rs134899119	smoove-336	https://svdb-dc.pslab.ca/?sv=manta-164	https://www.ncbi.nlm.nih.gov/gdv/browser/genome/?id=GCF_002263795.2&chr=1&from=12827445&to=12827522
1	12854412	manta-165	DEL	12854698	-286	3.72908e-29	0.0984	275	9	26	143	1	0	60.65	intergenic_variant	MODIFIER									1:12854332:T:A:0.87:A:rs465401742;1:12854768:T:C:0.87:C:rs463367087;1:12854790:A:T:0.81:T:rs442971363;1:12854866:G:T:0.87:T:rs459980965;1:12854946:T:C:0.87:C:rs445606030		https://svdb-dc.pslab.ca/?sv=manta-165	https://www.ncbi.nlm.nih.gov/gdv/browser/genome/?id=GCF_002263795.2&chr=1&from=12854412&to=12854698
1	12865661	manta-166	INS	12865661	69	0.0724	0.0581	277	30	3	144	1	0	92.26	intergenic_variant	MODIFIER									1:12865632:G:T:0.95:T:rs459379193;1:12865686:A:G:0.95:G:rs458821780;1:12865710:T:C:0.97:C:rs210610796;1:12865786:C:T:0.92:T:rs467408626;1:12865899:A:G:0.92:G:rs436074945		https://svdb-dc.pslab.ca/?sv=manta-166	https://www.ncbi.nlm.nih.gov/gdv/browser/genome/?id=GCF_002263795.2&chr=1&from=12865661&to=12865661
1	12867579	manta-167	INS	12867582	157	1.63849e-08	0.0742	275	24	11	145	1	0	97.1	intergenic_variant	MODIFIER									1:12867304:G:A:0.9:A:rs444230679;1:12867438:A:G:0.87:G:rs461214115;1:12867482:G:C:0.87:C:rs481338399;1:12867820:T:C:0.85:C:rs445737917;1:12867845:T:C:0.87:C:rs469106418		https://svdb-dc.pslab.ca/?sv=manta-167	https://www.ncbi.nlm.nih.gov/gdv/browser/genome/?id=GCF_002263795.2&chr=1&from=12867579&to=12867582
1	12964853	manta-168	INS	12964858	55	0.0109	0.5677	69	130	111	146	1	0	23.55	intergenic_variant	MODIFIER								1:12959682:C:T:0.87:T:BovineHD0100003826;1:12962424:A:C:0.88:C:BovineHD0100003827;1:12963242:C:T:0.86:T:BovineHD0100003828;1:12965571:T:C:0.87:C:BovineHD0100003829;1:12968735:T:C:0.86:C:BovineHD0100003830	1:12964771:T:A:0.89:A:rs209767348;1:12964781:C:A:0.89:A:rs211411032;1:12964887:G:A:0.9:A:rs136363941;1:12964922:G:T:0.89:T:rs133507377;1:12964930:T:G:0.89:G:rs134532778		https://svdb-dc.pslab.ca/?sv=manta-168	https://www.ncbi.nlm.nih.gov/gdv/browser/genome/?id=GCF_002263795.2&chr=1&from=12964853&to=12964858
1	12992388	manta-169	DEL	12992692	-304	0.0903	0.0919	253	57	0	147	1	0	25.81	intergenic_variant	MODIFIER											https://svdb-dc.pslab.ca/?sv=manta-169	https://www.ncbi.nlm.nih.gov/gdv/browser/genome/?id=GCF_002263795.2&chr=1&from=12992388&to=12992692
1	12992420	manta-170	DEL	12992724	-304	1	0.0032	308	2	0	147	2	89.47	81.61	intergenic_variant	MODIFIER											https://svdb-dc.pslab.ca/?sv=manta-170	https://www.ncbi.nlm.nih.gov/gdv/browser/genome/?id=GCF_002263795.2&chr=1&from=12992420&to=12992724
1	12997127	manta-171	DEL	13000822	-3695	0.6585	0.2597	168	123	19	148	1	0	53.55	intergenic_variant	MODIFIER									1:12993755:A:G:0.96:G:rs210884271;1:12995548:C:G:0.98:G:rs381706300;1:13001904:C:G:0.94:G:rs379099054;1:13002651:G:A:0.98:A:rs209897251;1:13005059:G:C:0.96:C:rs385269105	smoove-339	https://svdb-dc.pslab.ca/?sv=manta-171	https://www.ncbi.nlm.nih.gov/gdv/browser/genome/?id=GCF_002263795.2&chr=1&from=12997127&to=13000822
1	13045943	manta-172	DEL	13046033	-90	0.4212	0.0419	285	24	1	149	1	0	60.32	intergenic_variant	MODIFIER									1:13045779:A:G:0.93:G:rs380858079;1:13045799:T:A:0.93:A:rs449447685;1:13045866:C:G:0.89:C:rs384574755;1:13045876:T:C:0.92:T:rs379534536;1:13045885:A:G:0.92:A:rs382307263		https://svdb-dc.pslab.ca/?sv=manta-172	https://www.ncbi.nlm.nih.gov/gdv/browser/genome/?id=GCF_002263795.2&chr=1&from=13045943&to=13046033
1	13047204	manta-173	DEL	13049906	-2702	0.4718	0.0452	283	26	1	150	1	0	99.35	intergenic_variant	MODIFIER									1:13047119:T:G:1.0:G:.;1:13047174:A:G:0.89:A:rs1115665368;1:13049932:G:A:0.87:A:.;1:13049995:C:T:0.97:T:.;1:13050002:C:T:0.97:T:.	smoove-341	https://svdb-dc.pslab.ca/?sv=manta-173	https://www.ncbi.nlm.nih.gov/gdv/browser/genome/?id=GCF_002263795.2&chr=1&from=13047204&to=13049906
1	13076986	manta-174	DEL	13077394	-408	1	0.0113	303	7	0	151	1	0	89.68	intergenic_variant	MODIFIER											https://svdb-dc.pslab.ca/?sv=manta-174	https://www.ncbi.nlm.nih.gov/gdv/browser/genome/?id=GCF_002263795.2&chr=1&from=13076986&to=13077394
1	13089065	manta-175	DEL	13089201	-136	0.0216	0.9242	5	37	268	152	1	0	1.61	intergenic_variant	MODIFIER									1:13079401:C:T:0.85:T:rs133466658		https://svdb-dc.pslab.ca/?sv=manta-175	https://www.ncbi.nlm.nih.gov/gdv/browser/genome/?id=GCF_002263795.2&chr=1&from=13089065&to=13089201
1	13096837	manta-176	DEL	13099486	-2649	1	0.9258	1	44	265	153	1	0	97.1	intergenic_variant	MODIFIER								1:13090228:T:G:0.97:G:BovineHD0100003860;1:13091571:G:T:0.95:T:BovineHD0100003861;1:13100747:G:A:0.97:A:BovineHD0100003862;1:13102042:A:G:1.0:G:BovineHD0100003863;1:13103228:C:T:1.0:T:BovineHD0100003864	1:13096611:T:C:0.91:C:rs383729336;1:13096651:T:C:1.0:C:rs377879578;1:13096676:C:G:0.97:G:rs136478121;1:13099584:C:T:0.98:T:rs474262536;1:13099585:A:G:0.98:G:rs717178003	smoove-345	https://svdb-dc.pslab.ca/?sv=manta-176	https://www.ncbi.nlm.nih.gov/gdv/browser/genome/?id=GCF_002263795.2&chr=1&from=13096837&to=13099486
1	13119379	manta-177	INS	13119390	63	1	0.0048	307	3	0	154	1	0	0.65	intergenic_variant	MODIFIER											https://svdb-dc.pslab.ca/?sv=manta-177	https://www.ncbi.nlm.nih.gov/gdv/browser/genome/?id=GCF_002263795.2&chr=1&from=13119379&to=13119390
1	13337083	manta-178	DEL	13337566	-483	0.6195	0.0629	271	39	0	155	1	0	86.45	intergenic_variant	MODIFIER						BovineHD0100003942					https://svdb-dc.pslab.ca/?sv=manta-178	https://www.ncbi.nlm.nih.gov/gdv/browser/genome/?id=GCF_002263795.2&chr=1&from=13337083&to=13337566
1	13500287	manta-179	DEL	13500546	-259	0.0116	0.9581	3	20	287	156	1	0	0.97	intergenic_variant	MODIFIER											https://svdb-dc.pslab.ca/?sv=manta-179	https://www.ncbi.nlm.nih.gov/gdv/browser/genome/?id=GCF_002263795.2&chr=1&from=13500287&to=13500546
1	13519194	manta-180	DEL	13519640	-446	0.1491	0.3177	150	123	37	157	1	0	15.16	intergenic_variant	MODIFIER								1:13517164:C:T:0.96:T:BovineHD0100003994;1:13519939:T:G:0.91:G:BovineHD0100003996;1:13523124:T:C:0.88:C:BovineHD0100003997;1:13524122:T:C:0.88:C:BovineHD0100003998;1:13524867:C:A:0.9:A:BovineHD0100003999	1:13519133:C:T:0.94:T:rs379120758;1:13519140:G:T:0.87:T:rs208646931;1:13519670:G:A:0.87:A:.;1:13519678:G:C:0.84:C:.;1:13519705:A:G:0.88:G:.	smoove-357	https://svdb-dc.pslab.ca/?sv=manta-180	https://www.ncbi.nlm.nih.gov/gdv/browser/genome/?id=GCF_002263795.2&chr=1&from=13519194&to=13519640
1	13555593	manta-181	DEL	13558328	-2735	0.6104	0.9419	0	36	274	158	1	0	15.48	intergenic_variant	MODIFIER									1:13555483:A:T:0.97:T:rs717849779;1:13555547:T:A:0.97:A:.;1:13555572:A:C:0.88:C:.;1:13558378:C:T:0.95:T:rs132642526;1:13558431:C:T:0.88:T:rs134797458	smoove-358	https://svdb-dc.pslab.ca/?sv=manta-181	https://www.ncbi.nlm.nih.gov/gdv/browser/genome/?id=GCF_002263795.2&chr=1&from=13555593&to=13558328
1	13572176	manta-182	DEL	13573248	-1072	0.6104	0.9419	0	36	274	159	1	0	100	intergenic_variant	MODIFIER							1:13575805:C:T:1.0:T:ARS-BFGL-BAC-685	1:13570861:C:A:0.97:A:BovineHD0100004012;1:13575805:C:T:1.0:T:ARS-BFGL-BAC-685;1:13582898:A:C:0.94:C:BovineHD0100004016	1:13571964:T:G:1.0:G:rs110911186;1:13572069:A:T:1.0:T:rs110928003;1:13572079:A:T:1.0:T:rs109856177;1:13572126:T:C:1.0:C:rs109012803;1:13572142:C:T:1.0:T:rs109984064	smoove-359	https://svdb-dc.pslab.ca/?sv=manta-182	https://www.ncbi.nlm.nih.gov/gdv/browser/genome/?id=GCF_002263795.2&chr=1&from=13572176&to=13573248
1	13576795	manta-183	INS	13576804	65	1	0.0016	309	1	0	160	1	0	0.32	intergenic_variant	MODIFIER									1:13575139:G:A:1.0:G:rs432595842;1:13575465:T:C:1.0:T:rs471073898;1:13577667:T:A:1.0:T:rs470608662;1:13578236:G:A:1.0:G:rs801212121;1:13581392:C:G:1.0:C:rs716788359		https://svdb-dc.pslab.ca/?sv=manta-183	https://www.ncbi.nlm.nih.gov/gdv/browser/genome/?id=GCF_002263795.2&chr=1&from=13576795&to=13576804
1	13661537	manta-184	INS	13661539	198	0.1051	0.1694	218	79	13	161	1	0	70	intergenic_variant	MODIFIER											https://svdb-dc.pslab.ca/?sv=manta-184	https://www.ncbi.nlm.nih.gov/gdv/browser/genome/?id=GCF_002263795.2&chr=1&from=13661537&to=13661539
1	13822890	manta-185	DEL	13823818	-928	2.24754e-11	0.2452	158	152	0	162	1	0	49.68	intergenic_variant	MODIFIER											https://svdb-dc.pslab.ca/?sv=manta-185	https://www.ncbi.nlm.nih.gov/gdv/browser/genome/?id=GCF_002263795.2&chr=1&from=13822890&to=13823818
1	13832378	manta-186	INS	13832378	89	0.0846	0.0758	267	39	4	163	1	0	48.06	intergenic_variant	MODIFIER									1:13824800:G:A:0.85:A:rs452882311;1:13831596:T:G:0.85:G:rs453755693;1:13835992:C:A:0.85:A:rs207747174		https://svdb-dc.pslab.ca/?sv=manta-186	https://www.ncbi.nlm.nih.gov/gdv/browser/genome/?id=GCF_002263795.2&chr=1&from=13832378&to=13832378
1	13964978	manta-187	INS	13964978	51	0.0039	0.0629	276	29	5	164	1	0	80.97	intergenic_variant	MODIFIER								1:13969699:T:C:0.81:C:BovineHD0100004117	1:13964811:C:T:0.84:T:rs380146148;1:13964812:C:G:0.84:G:rs383278956;1:13964876:C:A:0.86:A:rs381960245;1:13964943:A:C:0.88:C:rs135365715;1:13965097:G:A:0.82:A:rs384283274		https://svdb-dc.pslab.ca/?sv=manta-187	https://www.ncbi.nlm.nih.gov/gdv/browser/genome/?id=GCF_002263795.2&chr=1&from=13964978&to=13964978
1	13975224	manta-188	DEL	13975315	-91	1	0.0048	307	3	0	165	1	0	88.06	intergenic_variant	MODIFIER								1:13972818:C:T:1.0:C:BovineHD0100004118	1:13974845:C:T:1.0:C:rs523413884;1:13975023:A:T:1.0:A:rs481339551;1:13975057:C:T:1.0:C:rs440283127;1:13975403:A:G:1.0:A:rs433590224;1:13975633:A:G:1.0:A:rs433352655		https://svdb-dc.pslab.ca/?sv=manta-188	https://www.ncbi.nlm.nih.gov/gdv/browser/genome/?id=GCF_002263795.2&chr=1&from=13975224&to=13975315
1	14026734	manta-189	DEL	14026823	-89	0.0005	0.15	217	93	0	166	1	0	69.03	intergenic_variant	MODIFIER											https://svdb-dc.pslab.ca/?sv=manta-189	https://www.ncbi.nlm.nih.gov/gdv/browser/genome/?id=GCF_002263795.2&chr=1&from=14026734&to=14026823
1	14042288	manta-190	INS	14042315	53	0.0221	0.0468	284	23	3	167	1	0	69.03	intergenic_variant	MODIFIER									1:14042168:C:T:0.91:T:rs434948792;1:14042181:G:A:0.91:A:rs451788984;1:14042195:G:A:1.0:A:rs465613029;1:14042279:C:T:1.0:T:rs457478521;1:14042440:G:T:0.97:T:rs135923630		https://svdb-dc.pslab.ca/?sv=manta-190	https://www.ncbi.nlm.nih.gov/gdv/browser/genome/?id=GCF_002263795.2&chr=1&from=14042288&to=14042315
1	14251288	manta-191	DEL	14259682	-8394	0.374	0.8	15	94	201	168	1	0	8.06	intergenic_variant	MODIFIER								1:14248078:A:G:0.96:G:BovineHD0100004190;1:14248776:T:C:0.96:C:BovineHD0100004191;1:14250391:G:A:0.96:A:BovineHD0100004192;1:14260098:C:T:0.87:T:BovineHD0100004193;1:14262817:C:T:0.92:T:BovineHD0100004194	1:14251213:T:C:0.95:C:rs134660032;1:14251244:G:T:0.9:T:rs110971205;1:14259768:C:T:0.93:T:rs211326923;1:14259801:A:C:0.95:C:rs208626584;1:14259808:A:G:0.92:G:rs136963413	smoove-376	https://svdb-dc.pslab.ca/?sv=manta-191	https://www.ncbi.nlm.nih.gov/gdv/browser/genome/?id=GCF_002263795.2&chr=1&from=14251288&to=14259682
1	14352527	manta-192	DEL	14352669	-142	0.0832	0.3581	135	128	47	169	1	0	31.61	intergenic_variant	MODIFIER										smoove-379	https://svdb-dc.pslab.ca/?sv=manta-192	https://www.ncbi.nlm.nih.gov/gdv/browser/genome/?id=GCF_002263795.2&chr=1&from=14352527&to=14352669
1	14396366	manta-193	DEL	14397359	-993	0.3394	0.1387	232	70	8	170	1	0	31.94	intergenic_variant	MODIFIER								1:14398852:C:T:0.96:T:BovineHD0100004256;1:14399902:T:C:0.95:C:BovineHD0100004257;1:14406273:G:A:0.94:A:BovineHD0100004261	1:14396132:G:A:0.96:A:rs379062520;1:14396363:T:C:0.82:T:rs135643829;1:14397461:G:A:0.91:A:rs133093747;1:14397514:G:A:0.95:A:rs207640758;1:14397564:A:G:0.95:G:rs135511581	smoove-383	https://svdb-dc.pslab.ca/?sv=manta-193	https://www.ncbi.nlm.nih.gov/gdv/browser/genome/?id=GCF_002263795.2&chr=1&from=14396366&to=14397359
1	14404182	manta-194	INS	14404182	148	1	0.0048	307	3	0	171	1	0	75.48	intergenic_variant	MODIFIER									1:14403973:C:T:1.0:C:rs480538874;1:14403991:G:A:1.0:G:rs469953424;1:14403993:T:C:1.0:T:rs449051958;1:14404380:G:A:1.0:G:rs455609934;1:14404564:G:A:1.0:G:rs458946895		https://svdb-dc.pslab.ca/?sv=manta-194	https://www.ncbi.nlm.nih.gov/gdv/browser/genome/?id=GCF_002263795.2&chr=1&from=14404182&to=14404182
1	14508916	manta-195	INS	14508917	113	0.4681	0.1952	203	93	14	172	1	0	65.16	intergenic_variant	MODIFIER								1:14505711:T:C:0.95:C:BovineHD0100004290;1:14508643:T:C:0.98:C:BovineHD0100004291	1:14508711:A:G:0.97:G:rs137490230;1:14508725:C:T:0.97:T:rs133125297;1:14508749:C:G:0.98:G:rs137073256;1:14508862:G:A:0.97:A:rs110856840;1:14508948:C:T:0.93:T:rs210366679		https://svdb-dc.pslab.ca/?sv=manta-195	https://www.ncbi.nlm.nih.gov/gdv/browser/genome/?id=GCF_002263795.2&chr=1&from=14508916&to=14508917
1	14556120	manta-196	DEL	14557127	-1007	0.0001	0.021	300	7	3	173	1	0	62.9	intergenic_variant	MODIFIER											https://svdb-dc.pslab.ca/?sv=manta-196	https://www.ncbi.nlm.nih.gov/gdv/browser/genome/?id=GCF_002263795.2&chr=1&from=14556120&to=14557127
1	14582197	manta-197	DEL	14582266	-69	0.182	0.121	242	61	7	174	1	0	75.48	intergenic_variant	MODIFIER									1:14578326:A:C:0.88:C:rs378570459;1:14581162:T:C:0.9:C:rs379301155;1:14586104:T:C:0.91:C:rs382779506;1:14586735:G:A:0.9:A:rs380580219	smoove-389	https://svdb-dc.pslab.ca/?sv=manta-197	https://www.ncbi.nlm.nih.gov/gdv/browser/genome/?id=GCF_002263795.2&chr=1&from=14582197&to=14582266
1	14588254	manta-198	DEL	14588436	-182	1	0.0129	302	8	0	175	1	0	75.48	intergenic_variant	MODIFIER									1:14587659:T:C:1.0:T:rs208012029;1:14588074:T:C:1.0:T:rs210408544;1:14588841:A:C:0.87:A:rs381063669;1:14588940:T:A:1.0:T:rs385060781;1:14589039:C:T:0.89:C:.		https://svdb-dc.pslab.ca/?sv=manta-198	https://www.ncbi.nlm.nih.gov/gdv/browser/genome/?id=GCF_002263795.2&chr=1&from=14588254&to=14588436
1	14598208	manta-199	DEL	14598376	-168	0.121	0.3258	147	124	39	176	1	0	46.77	intergenic_variant	MODIFIER								1:14590649:T:C:0.85:C:BovineHD0100004312;1:14593986:C:T:0.88:T:BovineHD0100004313;1:14595727:C:T:0.89:T:BovineHD0100004314;1:14598616:C:T:0.89:T:BovineHD0100004315	1:14597906:A:T:0.87:T:rs134093595;1:14598026:A:G:0.9:G:rs110368030;1:14598046:T:C:0.88:C:rs110977476;1:14598603:C:T:0.87:T:rs136282956;1:14598616:C:T:0.89:T:rs134749435		https://svdb-dc.pslab.ca/?sv=manta-199	https://www.ncbi.nlm.nih.gov/gdv/browser/genome/?id=GCF_002263795.2&chr=1&from=14598208&to=14598376
1	14621971	manta-200	INS	14621971	62	1	0.0048	307	3	0	177	1	0	47.42	intergenic_variant	MODIFIER									1:14621738:G:A:1.0:G:rs458573236;1:14621823:T:C:1.0:T:rs440220850;1:14622251:A:T:1.0:A:rs714764346;1:14622351:A:G:1.0:A:rs449303179;1:14622657:T:G:1.0:T:rs446319460		https://svdb-dc.pslab.ca/?sv=manta-200	https://www.ncbi.nlm.nih.gov/gdv/browser/genome/?id=GCF_002263795.2&chr=1&from=14621971&to=14621971
1	14639295	manta-201	DEL	14639641	-346	0.1737	0.8516	10	72	228	178	1	0	3.23	intergenic_variant	MODIFIER								1:14642826:T:G:0.9:G:BovineHD0100004322;1:14647848:C:A:0.86:A:BovineHD0100004323	1:14640070:A:G:0.92:G:rs135427635;1:14640455:C:G:0.89:G:rs136135637;1:14640868:G:C:0.84:C:rs134947628;1:14642826:T:G:0.9:G:rs132706053;1:14644392:C:T:0.84:T:rs110471759		https://svdb-dc.pslab.ca/?sv=manta-201	https://www.ncbi.nlm.nih.gov/gdv/browser/genome/?id=GCF_002263795.2&chr=1&from=14639295&to=14639641
1	14652171	manta-202	DEL	14652489	-318	1	0.0113	303	7	0	179	1	0	3.23	intergenic_variant	MODIFIER									1:14651259:G:A:1.0:G:rs209995165;1:14651777:C:T:1.0:C:rs210847619;1:14651904:T:C:1.0:T:rs210607289;1:14652092:G:A:1.0:G:rs211663645;1:14653599:A:C:1.0:A:rs457737628	smoove-396	https://svdb-dc.pslab.ca/?sv=manta-202	https://www.ncbi.nlm.nih.gov/gdv/browser/genome/?id=GCF_002263795.2&chr=1&from=14652171&to=14652489
1	14678047	manta-203	DEL	14678120	-73	0.6281	0.3758	123	141	46	180	1	0	40	intergenic_variant	MODIFIER									1:14678191:T:A:0.86:A:rs380312743;1:14678200:C:T:0.86:T:rs384152486;1:14678299:A:T:0.89:T:rs380072671;1:14678387:G:A:0.89:A:rs383455387;1:14678571:G:A:0.85:A:rs378445568		https://svdb-dc.pslab.ca/?sv=manta-203	https://www.ncbi.nlm.nih.gov/gdv/browser/genome/?id=GCF_002263795.2&chr=1&from=14678047&to=14678120
1	14681125	manta-204	DUP	14681211	86	0.0009	0.1452	220	90	0	181	1	0	37.1	intergenic_variant	MODIFIER											https://svdb-dc.pslab.ca/?sv=manta-204	https://www.ncbi.nlm.nih.gov/gdv/browser/genome/?id=GCF_002263795.2&chr=1&from=14681125&to=14681211
1	14681170	manta-205	INS	14681170	86	2.76169e-07	0.3984	134	105	71	181	2	100	53.23	intergenic_variant	MODIFIER											https://svdb-dc.pslab.ca/?sv=manta-205	https://www.ncbi.nlm.nih.gov/gdv/browser/genome/?id=GCF_002263795.2&chr=1&from=14681170&to=14681170
1	14686672	manta-206	DEL	14687013	-341	0.2271	0.0548	278	30	2	182	1	0	41.29	intergenic_variant	MODIFIER									1:14684163:A:C:1.0:C:rs457182895;1:14684480:G:A:1.0:A:rs458643649;1:14685728:C:G:0.89:G:rs380972219;1:14685739:G:A:1.0:A:rs723287598;1:14686065:G:T:1.0:T:rs444161012	smoove-398	https://svdb-dc.pslab.ca/?sv=manta-206	https://www.ncbi.nlm.nih.gov/gdv/browser/genome/?id=GCF_002263795.2&chr=1&from=14686672&to=14687013
1	14692964	manta-207	DEL	14693029	-65	0.6942	0.3177	146	131	33	183	1	0	40.65	intergenic_variant	MODIFIER								1:14692744:G:A:0.95:A:BovineHD0100004331	1:14692873:A:G:0.95:G:rs132947676;1:14692879:G:A:0.93:A:rs137169245;1:14692886:T:C:0.95:C:rs135919759;1:14692931:T:G:0.95:G:rs109798183;1:14693107:G:A:0.95:A:rs136731731		https://svdb-dc.pslab.ca/?sv=manta-207	https://www.ncbi.nlm.nih.gov/gdv/browser/genome/?id=GCF_002263795.2&chr=1&from=14692964&to=14693029
1	14699131	manta-208	DEL	14699506	-375	1	0.3274	140	137	33	184	1	0	97.42	intergenic_variant	MODIFIER								1:14692744:G:A:0.95:A:BovineHD0100004331	1:14698608:G:A:0.92:A:rs133798649;1:14699742:T:C:0.93:C:.;1:14699784:C:T:0.95:T:rs110198578;1:14699825:T:C:0.93:C:rs109746095;1:14700160:G:A:0.93:A:rs208169096	smoove-400	https://svdb-dc.pslab.ca/?sv=manta-208	https://www.ncbi.nlm.nih.gov/gdv/browser/genome/?id=GCF_002263795.2&chr=1&from=14699131&to=14699506
1	14721395	manta-209	DEL	14721475	-80	1	0.0048	307	3	0	185	1	0	45.81	intergenic_variant	MODIFIER									1:14720813:A:G:1.0:A:rs473616946;1:14721137:T:A:1.0:T:rs525664481;1:14721143:G:A:1.0:G:rs517774173;1:14721208:A:G:1.0:A:rs471574687;1:14721590:A:G:1.0:A:rs457223070	smoove-401	https://svdb-dc.pslab.ca/?sv=manta-209	https://www.ncbi.nlm.nih.gov/gdv/browser/genome/?id=GCF_002263795.2&chr=1&from=14721395&to=14721475
1	14783843	manta-210	DEL	14783945	-102	0.0012	0.3532	143	115	52	186	1	0	46.45	intergenic_variant	MODIFIER								1:14775232:T:C:0.98:C:BovineHD0100004356;1:14782246:G:A:0.98:A:BovineHD0100004358;1:14783511:C:T:0.98:T:BovineHD0100004359;1:14786596:T:C:0.93:C:BovineHD0100004360;1:14789689:A:G:0.93:G:BovineHD0100004361	1:14783982:G:C:0.97:C:rs110020865;1:14784039:T:A:0.99:A:rs110039131;1:14784046:A:G:0.99:G:rs109795089;1:14784069:C:T:0.99:T:rs110911360;1:14784139:C:A:0.99:A:rs208630972	smoove-406	https://svdb-dc.pslab.ca/?sv=manta-210	https://www.ncbi.nlm.nih.gov/gdv/browser/genome/?id=GCF_002263795.2&chr=1&from=14783843&to=14783945
1	14837778	manta-211	DUP	14840392	2614	0.0027	0.1371	225	85	0	187	1	0	62.58	intergenic_variant	MODIFIER						BovineHD0100004377;BovineHD0100004378			1:14829527:G:A:0.88:A:rs109588831;1:14829747:G:T:0.91:T:rs109625533;1:14834282:C:G:0.89:G:rs109792415;1:14837497:C:T:0.91:T:rs109251238;1:14843233:G:A:0.89:A:rs110132140		https://svdb-dc.pslab.ca/?sv=manta-211	https://www.ncbi.nlm.nih.gov/gdv/browser/genome/?id=GCF_002263795.2&chr=1&from=14837778&to=14840392
1	14868324	manta-212	INS	14868324	160	0.3522	0.5758	60	143	107	188	1	0	33.55	intergenic_variant	MODIFIER								1:14866154:C:A:0.98:A:BovineHD0100004385;1:14867579:T:C:0.99:C:BovineHD0100004386;1:14868283:G:A:0.97:A:BovineHD0100004387;1:14868865:A:G:0.98:G:BovineHD0100004388;1:14870304:A:C:0.97:C:BovineHD0100004390	1:14868283:G:A:0.97:A:rs108993712;1:14868292:C:T:0.97:T:rs109502727;1:14868377:C:T:0.97:T:rs109423352;1:14868504:G:A:0.97:A:rs110849424;1:14868544:C:A:0.99:A:rs207640224		https://svdb-dc.pslab.ca/?sv=manta-212	https://www.ncbi.nlm.nih.gov/gdv/browser/genome/?id=GCF_002263795.2&chr=1&from=14868324&to=14868324
1	14875916	manta-213	DEL	14877121	-1205	0.0452	0.6	58	132	120	189	1	0	90	intergenic_variant	MODIFIER								1:14873580:T:C:0.96:C:BovineHD0100004393;1:14874792:G:A:0.94:A:BovineHD0100004394;1:14875776:A:G:0.93:G:BovineHD0100004395;1:14877297:G:A:0.96:A:BovineHD0100004396;1:14879081:G:T:0.95:T:BovineHD0100004397	1:14875861:G:T:0.94:T:rs109722867;1:14877197:C:T:0.96:T:rs109984333;1:14877214:T:C:0.96:C:rs109365488;1:14877235:G:A:0.96:A:rs137021357;1:14877237:A:G:0.96:G:rs134968177		https://svdb-dc.pslab.ca/?sv=manta-213	https://www.ncbi.nlm.nih.gov/gdv/browser/genome/?id=GCF_002263795.2&chr=1&from=14875916&to=14877121
1	14878847	manta-214	DEL	14878967	-120	2.8026e-45	0.1032	278	0	32	190	1	0	25.81	intergenic_variant	MODIFIER											https://svdb-dc.pslab.ca/?sv=manta-214	https://www.ncbi.nlm.nih.gov/gdv/browser/genome/?id=GCF_002263795.2&chr=1&from=14878847&to=14878967
1	14878849	manta-215	DEL	14878967	-118	2.90454e-18	0.029	301	0	9	190	2	100	86.77	intergenic_variant	MODIFIER											https://svdb-dc.pslab.ca/?sv=manta-215	https://www.ncbi.nlm.nih.gov/gdv/browser/genome/?id=GCF_002263795.2&chr=1&from=14878849&to=14878967
1	14946380	manta-216	DEL	14946456	-76	2.38459e-10	0.2339	203	69	38	191	1	0	62.58	intergenic_variant	MODIFIER											https://svdb-dc.pslab.ca/?sv=manta-216	https://www.ncbi.nlm.nih.gov/gdv/browser/genome/?id=GCF_002263795.2&chr=1&from=14946380&to=14946456
1	14994205	manta-217	DEL	14994344	-139	0.4718	0.0452	283	26	1	192	1	0	59.68	intergenic_variant	MODIFIER											https://svdb-dc.pslab.ca/?sv=manta-217	https://www.ncbi.nlm.nih.gov/gdv/browser/genome/?id=GCF_002263795.2&chr=1&from=14994205&to=14994344
1	15025727	manta-218	DEL	15025882	-155	1	0.0274	293	17	0	193	1	0	87.1	intergenic_variant	MODIFIER										smoove-418	https://svdb-dc.pslab.ca/?sv=manta-218	https://www.ncbi.nlm.nih.gov/gdv/browser/genome/?id=GCF_002263795.2&chr=1&from=15025727&to=15025882
1	15191799	manta-219	DEL	15192408	-609	0.4113	0.7097	29	122	159	194	1	0	11.61	intergenic_variant	MODIFIER								1:15182581:G:A:0.93:G:BovineHD0100004478;1:15185069:G:A:0.93:A:BovineHD0100004479;1:15192886:C:T:0.91:T:BovineHD0100004484;1:15197180:C:T:0.93:C:BovineHD0100004485;1:15198884:A:G:0.89:A:BovineHD0100004486	1:15191655:C:G:0.93:G:.;1:15191668:C:T:0.92:T:.;1:15192490:A:G:0.9:G:rs134122295;1:15192493:G:A:0.9:A:rs135987803;1:15192545:A:T:0.89:T:rs133098875		https://svdb-dc.pslab.ca/?sv=manta-219	https://www.ncbi.nlm.nih.gov/gdv/browser/genome/?id=GCF_002263795.2&chr=1&from=15191799&to=15192408
1	15191802	manta-220	DEL	15192412	-610	0.17	0.7065	32	118	160	194	2	99.34	95.48	intergenic_variant	MODIFIER								1:15182581:G:A:0.92:G:BovineHD0100004478;1:15185069:G:A:0.91:A:BovineHD0100004479;1:15192886:C:T:0.92:T:BovineHD0100004484;1:15197180:C:T:0.91:C:BovineHD0100004485;1:15198884:A:G:0.87:A:BovineHD0100004486	1:15191655:C:G:0.93:G:.;1:15191668:C:T:0.93:T:.;1:15192490:A:G:0.9:G:rs134122295;1:15192493:G:A:0.9:A:rs135987803;1:15192545:A:T:0.88:T:rs133098875		https://svdb-dc.pslab.ca/?sv=manta-220	https://www.ncbi.nlm.nih.gov/gdv/browser/genome/?id=GCF_002263795.2&chr=1&from=15191802&to=15192412
1	15202451	manta-221	INS	15202452	89	4.26325e-30	0.5161	121	58	131	195	1	0	67.74	intergenic_variant	MODIFIER											https://svdb-dc.pslab.ca/?sv=manta-221	https://www.ncbi.nlm.nih.gov/gdv/browser/genome/?id=GCF_002263795.2&chr=1&from=15202451&to=15202452
1	15219768	manta-222	DEL	15220084	-316	0.1686	0.05	281	27	2	196	1	0	37.42	intergenic_variant	MODIFIER											https://svdb-dc.pslab.ca/?sv=manta-222	https://www.ncbi.nlm.nih.gov/gdv/browser/genome/?id=GCF_002263795.2&chr=1&from=15219768&to=15220084
1	15584376	manta-223	DEL	15587931	-3555	0.0061	0.7274	33	103	174	197	1	0	12.9	intergenic_variant	MODIFIER								1:15575329:T:C:0.97:C:BovineHD0100004604;1:15577087:G:A:0.98:A:BovineHD0100004606;1:15577736:T:C:0.98:C:BovineHD4100000100	1:15584263:C:A:0.96:A:rs135113089;1:15584277:G:A:0.96:A:rs136903391;1:15588008:T:C:0.93:C:.;1:15588043:T:C:0.92:C:.;1:15588045:A:G:0.92:G:.		https://svdb-dc.pslab.ca/?sv=manta-223	https://www.ncbi.nlm.nih.gov/gdv/browser/genome/?id=GCF_002263795.2&chr=1&from=15584376&to=15587931
1	15632445	manta-224	DEL	15632503	-58	0.1833	0.3097	153	122	35	198	1	0	33.23	intergenic_variant	MODIFIER									1:15632929:G:T:0.85:T:rs211642571;1:15632990:C:T:0.84:T:rs208615449;1:15633789:T:C:0.87:C:rs210409232;1:15634035:A:G:0.89:G:rs208688176;1:15634490:C:T:0.89:T:rs211070948		https://svdb-dc.pslab.ca/?sv=manta-224	https://www.ncbi.nlm.nih.gov/gdv/browser/genome/?id=GCF_002263795.2&chr=1&from=15632445&to=15632503
1	15657168	manta-225	INS	15657177	57	9.1864e-05	0.1532	232	61	17	199	1	0	42.58	intergenic_variant	MODIFIER											https://svdb-dc.pslab.ca/?sv=manta-225	https://www.ncbi.nlm.nih.gov/gdv/browser/genome/?id=GCF_002263795.2&chr=1&from=15657168&to=15657177
1	15660855	manta-226	INS	15660856	78	3.97242e-09	0.15	239	49	22	200	1	0	75.81	intergenic_variant	MODIFIER											https://svdb-dc.pslab.ca/?sv=manta-226	https://www.ncbi.nlm.nih.gov/gdv/browser/genome/?id=GCF_002263795.2&chr=1&from=15660855&to=15660856
1	15868036	manta-227	DEL	15868259	-223	1	0.0065	306	4	0	201	1	0	76.13	intergenic_variant	MODIFIER								1:15859988:C:T:1.0:C:BovineHD0100004696	1:15867820:G:A:1.0:G:rs465190942;1:15867915:G:A:1.0:G:rs384684014;1:15867937:G:A:1.0:G:rs379062760;1:15868352:C:A:1.0:C:rs460162950;1:15868412:G:T:1.0:G:rs477051657		https://svdb-dc.pslab.ca/?sv=manta-227	https://www.ncbi.nlm.nih.gov/gdv/browser/genome/?id=GCF_002263795.2&chr=1&from=15868036&to=15868259
1	15902910	manta-228	DEL	15903029	-119	1	0.0242	295	15	0	202	1	0	94.52	intergenic_variant	MODIFIER								1:15908131:T:G:0.87:T:BovineHD0100004708	1:15903152:G:A:0.87:G:rs384695963;1:15903433:T:C:0.84:C:rs378385181;1:15904086:C:T:0.86:C:rs382273033;1:15904395:T:A:0.87:T:rs384759494;1:15904423:G:T:0.87:G:rs379444816		https://svdb-dc.pslab.ca/?sv=manta-228	https://www.ncbi.nlm.nih.gov/gdv/browser/genome/?id=GCF_002263795.2&chr=1&from=15902910&to=15903029
1	16010599	manta-229	DEL	16011183	-584	1	0.0226	296	14	0	203	1	0	90.65	intergenic_variant	MODIFIER											https://svdb-dc.pslab.ca/?sv=manta-229	https://www.ncbi.nlm.nih.gov/gdv/browser/genome/?id=GCF_002263795.2&chr=1&from=16010599&to=16011183
1	16097526	manta-230	DEL	16098058	-532	0.0015	0.3145	158	109	43	204	1	0	48.39	intergenic_variant	MODIFIER								1:16088829:A:G:0.8:A:BovineHD0100004760;1:16090310:G:A:0.81:A:BovineHD0100004761;1:16104715:C:T:0.8:C:BovineHD0100004767;1:16105360:G:A:0.8:G:BovineHD0100004768	1:16097358:G:A:0.81:A:rs137412543;1:16097370:A:T:0.81:T:rs42349032;1:16098342:C:T:0.8:T:rs42349033;1:16098380:A:G:0.8:G:rs134006729;1:16098486:T:C:0.81:C:rs137598848		https://svdb-dc.pslab.ca/?sv=manta-230	https://www.ncbi.nlm.nih.gov/gdv/browser/genome/?id=GCF_002263795.2&chr=1&from=16097526&to=16098058
1	16233191	manta-231	DEL	16233774	-583	1	0.0032	308	2	0	205	1	0	50.97	intergenic_variant	MODIFIER											https://svdb-dc.pslab.ca/?sv=manta-231	https://www.ncbi.nlm.nih.gov/gdv/browser/genome/?id=GCF_002263795.2&chr=1&from=16233191&to=16233774
1	16233255	manta-232	DEL	16625600	-392345	0.0003	0.1548	214	96	0	205	2	0.13	69.03	intergenic_variant	MODIFIER					ARS-BFGL-NGS-109692;ARS-BFGL-NGS-32422;BTA-110801-no-rs;BTB-01193494;BTB-01999110;Hapmap41782-BTA-16216;UA-IFASA-6298	ARS-BFGL-NGS-109692;BovineHD0100004815;BovineHD0100004816;BovineHD0100004817;BovineHD0100004818;BovineHD0100004819;BovineHD0100004820;BovineHD0100004821;BovineHD0100004822;BovineHD0100004823;BovineHD0100004824;BovineHD0100004825;BovineHD0100004826;BovineHD0100004827;BovineHD0100004828;BovineHD0100004829;BovineHD0100004830;BovineHD0100004831;BovineHD0100004832;BovineHD0100004833;BovineHD0100004834…					https://svdb-dc.pslab.ca/?sv=manta-232	https://www.ncbi.nlm.nih.gov/gdv/browser/genome/?id=GCF_002263795.2&chr=1&from=16233255&to=16625600
1	16234000	manta-233	DUP	16625740	391740	9.17228e-06	0.1774	200	110	0	205	3	99.96	95.48	intergenic_variant	MODIFIER					ARS-BFGL-NGS-109692;ARS-BFGL-NGS-32422;BTA-110801-no-rs;BTB-01193494;BTB-01999110;Hapmap41782-BTA-16216;UA-IFASA-6298	ARS-BFGL-NGS-109692;BovineHD0100004815;BovineHD0100004816;BovineHD0100004817;BovineHD0100004818;BovineHD0100004819;BovineHD0100004820;BovineHD0100004821;BovineHD0100004822;BovineHD0100004823;BovineHD0100004824;BovineHD0100004825;BovineHD0100004826;BovineHD0100004827;BovineHD0100004828;BovineHD0100004829;BovineHD0100004830;BovineHD0100004831;BovineHD0100004832;BovineHD0100004833;BovineHD0100004834…			1:16227466:C:G:0.85:G:rs384680417;1:16227666:G:A:0.84:A:rs384856528;1:16230397:C:A:0.86:A:rs209162806;1:16231010:T:G:0.82:G:rs207593804	smoove-456;smoove-458	https://svdb-dc.pslab.ca/?sv=manta-233	https://www.ncbi.nlm.nih.gov/gdv/browser/genome/?id=GCF_002263795.2&chr=1&from=16234000&to=16625740
1	16336436	manta-234	INS	16336436	215	0.724	0.2	197	102	11	205	4	100	92.26	intergenic_variant	MODIFIER									1:16333834:G:A:0.87:A:rs210046752;1:16336260:G:A:0.97:A:rs210926012;1:16337046:C:T:0.9:T:rs207634777;1:16337079:G:T:0.95:T:rs208996070;1:16337880:T:C:0.91:C:rs211294525		https://svdb-dc.pslab.ca/?sv=manta-234	https://www.ncbi.nlm.nih.gov/gdv/browser/genome/?id=GCF_002263795.2&chr=1&from=16336436&to=16336436
1	16369585	manta-235	INS	16369585	136	1.53009e-05	0.5774	74	114	122	205	5	0	33.23	intergenic_variant	MODIFIER								1:16367440:G:A:0.8:A:BovineHD0100004839;1:16374807:A:C:0.98:A:BovineHD0100004841;1:16378859:C:A:0.8:A:BovineHD0100004843	1:16367440:G:A:0.8:A:rs136031686;1:16368922:C:T:0.8:T:rs207950863;1:16371428:G:T:0.8:G:.;1:16373487:G:A:0.93:G:.;1:16373497:A:G:0.95:G:.		https://svdb-dc.pslab.ca/?sv=manta-235	https://www.ncbi.nlm.nih.gov/gdv/browser/genome/?id=GCF_002263795.2&chr=1&from=16369585&to=16369585
1	16441265	manta-236	DEL	16441406	-141	0.8187	0.4403	98	151	61	205	6	0	32.9	intergenic_variant	MODIFIER								1:16431478:G:A:0.99:A:BovineHD0100004849;1:16434715:A:G:0.98:G:BovineHD0100004851;1:16442641:A:G:0.98:G:BovineHD0100004853;1:16446038:C:T:0.96:T:BovineHD0100004855;1:16448503:G:A:0.98:G:BovineHD0100004856	1:16440602:T:C:0.97:C:rs208201539;1:16441455:G:T:0.97:T:rs210198447;1:16441828:A:C:0.96:C:rs42352835;1:16441997:C:T:0.97:T:rs42352836;1:16442216:T:A:0.97:A:rs42352838	smoove-464	https://svdb-dc.pslab.ca/?sv=manta-236	https://www.ncbi.nlm.nih.gov/gdv/browser/genome/?id=GCF_002263795.2&chr=1&from=16441265&to=16441406
1	16577092	manta-237	DUP	16577204	112	1	0.0177	299	11	0	205	7	0	31.94	intergenic_variant	MODIFIER									1:16576987:G:A:0.83:G:rs1116409249;1:16577253:C:T:1.0:C:rs468129881;1:16577477:C:A:0.93:A:rs384504451;1:16577643:G:T:0.83:G:rs378885201;1:16577839:C:T:0.93:T:rs379097556	smoove-472	https://svdb-dc.pslab.ca/?sv=manta-237	https://www.ncbi.nlm.nih.gov/gdv/browser/genome/?id=GCF_002263795.2&chr=1&from=16577092&to=16577204
1	16577151	manta-238	INS	16577151	112	0.0711	0.0161	301	8	1	205	8	100	99.03	intergenic_variant	MODIFIER									1:16576987:G:A:0.84:G:rs1116409249;1:16577253:C:T:0.89:C:rs468129881;1:16577477:C:A:0.92:A:rs384504451;1:16577643:G:T:0.84:G:rs378885201;1:16577839:C:T:0.92:T:rs379097556		https://svdb-dc.pslab.ca/?sv=manta-238	https://www.ncbi.nlm.nih.gov/gdv/browser/genome/?id=GCF_002263795.2&chr=1&from=16577151&to=16577151
1	16577622	manta-239	INS	16577622	58	0.1028	0.0194	299	10	1	205	9	0	99.35	intergenic_variant	MODIFIER									1:16577253:C:T:1.0:C:rs468129881;1:16577477:C:A:1.0:A:rs384504451;1:16577643:G:T:0.92:G:rs378885201;1:16577839:C:T:1.0:T:rs379097556;1:16578002:A:G:1.0:G:rs3423099335		https://svdb-dc.pslab.ca/?sv=manta-239	https://www.ncbi.nlm.nih.gov/gdv/browser/genome/?id=GCF_002263795.2&chr=1&from=16577622&to=16577622
1	16648619	manta-240	DEL	16649336	-717	0.3805	0.3435	137	133	40	206	1	0	44.52	intergenic_variant	MODIFIER								1:16643923:A:G:0.96:G:BovineHD0100004919;1:16648005:C:T:0.97:T:BovineHD0100004920;1:16658517:G:A:0.93:A:BovineHD0100004922	1:16648288:C:T:0.8:T:rs133374127;1:16648495:A:C:0.96:C:rs110943914;1:16648567:G:A:0.94:A:rs110523679;1:16649486:T:G:0.94:G:rs210746371;1:16649511:A:G:0.95:G:rs384823344	smoove-474	https://svdb-dc.pslab.ca/?sv=manta-240	https://www.ncbi.nlm.nih.gov/gdv/browser/genome/?id=GCF_002263795.2&chr=1&from=16648619&to=16649336
1	16650069	manta-241	INS	16650069	110	0.7791	0.279	162	123	25	207	1	0	87.1	intergenic_variant	MODIFIER								1:16650819:T:C:0.86:C:BovineHD4100000105	1:16649972:C:T:0.86:T:rs110220948;1:16650037:C:T:0.85:T:rs109602571;1:16650133:T:A:0.84:A:rs137462528;1:16650148:C:T:0.84:T:rs110931791;1:16650439:T:C:0.85:C:rs41626544		https://svdb-dc.pslab.ca/?sv=manta-241	https://www.ncbi.nlm.nih.gov/gdv/browser/genome/?id=GCF_002263795.2&chr=1&from=16650069&to=16650069
1	16768599	manta-242	DEL	16768684	-85	1	0.0016	309	1	0	208	1	0	51.94	intergenic_variant	MODIFIER								1:16767235:T:G:1.0:T:BovineHD0100004954	1:16767235:T:G:1.0:T:rs135793920;1:16769297:C:A:1.0:C:rs384886460;1:16769618:G:A:1.0:G:rs384532786;1:16770013:C:T:1.0:C:rs379062072;1:16770241:G:A:1.0:G:rs385565769		https://svdb-dc.pslab.ca/?sv=manta-242	https://www.ncbi.nlm.nih.gov/gdv/browser/genome/?id=GCF_002263795.2&chr=1&from=16768599&to=16768684
1	16802118	manta-243	DEL	16802313	-195	1	0.0113	303	7	0	209	1	0	97.42	intergenic_variant	MODIFIER											https://svdb-dc.pslab.ca/?sv=manta-243	https://www.ncbi.nlm.nih.gov/gdv/browser/genome/?id=GCF_002263795.2&chr=1&from=16802118&to=16802313
1	16802131	manta-244	DEL	16802326	-195	1	0.0032	308	2	0	209	2	93.33	97.74	intergenic_variant	MODIFIER											https://svdb-dc.pslab.ca/?sv=manta-244	https://www.ncbi.nlm.nih.gov/gdv/browser/genome/?id=GCF_002263795.2&chr=1&from=16802131&to=16802326
1	16834676	manta-245	DEL	16834820	-144	0.0301	0.2161	197	92	21	210	1	0	63.55	intergenic_variant	MODIFIER								1:16836572:A:G:0.87:G:BovineHD0100004962;1:16837996:T:C:0.86:C:BovineHD0100004964;1:16838814:C:A:0.87:A:BovineHD0100004965;1:16841870:G:T:0.88:T:BovineHD0100004966;1:16843055:C:A:0.86:A:BovineHD0100004967	1:16834359:A:G:0.86:G:rs136695953;1:16834398:C:A:0.87:A:rs209860730;1:16834472:G:A:0.85:A:rs134389570;1:16834653:G:A:0.89:A:rs137542525;1:16834898:G:T:0.86:T:rs133154156		https://svdb-dc.pslab.ca/?sv=manta-245	https://www.ncbi.nlm.nih.gov/gdv/browser/genome/?id=GCF_002263795.2&chr=1&from=16834676&to=16834820
1	16849577	manta-246	DEL	16849639	-62	0.0024	0.5758	69	125	116	211	1	0	26.77	intergenic_variant	MODIFIER											https://svdb-dc.pslab.ca/?sv=manta-246	https://www.ncbi.nlm.nih.gov/gdv/browser/genome/?id=GCF_002263795.2&chr=1&from=16849577&to=16849639
1	16936414	manta-247	DEL	16936556	-142	1.20512e-43	0.4258	159	38	113	212	1	0	32.58	intergenic_variant	MODIFIER											https://svdb-dc.pslab.ca/?sv=manta-247	https://www.ncbi.nlm.nih.gov/gdv/browser/genome/?id=GCF_002263795.2&chr=1&from=16936414&to=16936556
1	16989135	manta-248	DEL	16989348	-213	0.0468	0.8468	12	71	227	213	1	0	26.45	intergenic_variant	MODIFIER									1:16983576:T:C:0.94:C:rs378773299;1:16983804:C:G:0.83:C:rs137540325;1:16984889:A:G:0.8:A:rs135809994;1:16989628:T:G:0.94:G:rs42242555;1:16994507:C:G:0.84:C:rs110491932		https://svdb-dc.pslab.ca/?sv=manta-248	https://www.ncbi.nlm.nih.gov/gdv/browser/genome/?id=GCF_002263795.2&chr=1&from=16989135&to=16989348
1	17060699	manta-249	DEL	17060929	-230	0.4302	0.2323	180	116	14	214	1	0	14.84	intergenic_variant	MODIFIER									1:17060623:G:A:0.97:A:rs445080329;1:17060644:C:T:0.95:T:rs714162296;1:17060646:T:C:0.94:C:rs465117411;1:17060657:C:T:0.92:T:rs208055384;1:17061008:T:A:0.96:A:rs209465681		https://svdb-dc.pslab.ca/?sv=manta-249	https://www.ncbi.nlm.nih.gov/gdv/browser/genome/?id=GCF_002263795.2&chr=1&from=17060699&to=17060929
1	17084162	manta-250	DEL	17084640	-478	0.0241	0.0097	305	4	1	215	1	0	57.74	intergenic_variant	MODIFIER									1:17090860:C:A:1.0:A:rs378127537	smoove-487	https://svdb-dc.pslab.ca/?sv=manta-250	https://www.ncbi.nlm.nih.gov/gdv/browser/genome/?id=GCF_002263795.2&chr=1&from=17084162&to=17084640
1	17236592	manta-251	DEL	17238286	-1694	0.3163	0.0613	274	34	2	216	1	0	86.77	intergenic_variant	MODIFIER								1:17240878:C:T:0.95:C:BovineHD0100005073	1:17234538:A:G:1.0:G:rs434692176;1:17236040:G:T:1.0:T:rs478492975;1:17236085:G:A:0.95:A:rs469900773;1:17236366:A:T:1.0:T:rs211095289;1:17238380:C:T:1.0:T:.	smoove-489	https://svdb-dc.pslab.ca/?sv=manta-251	https://www.ncbi.nlm.nih.gov/gdv/browser/genome/?id=GCF_002263795.2&chr=1&from=17236592&to=17238286
1	17626771	manta-252	DEL	17626964	-193	9.94413e-16	0.2726	193	65	52	217	1	0	67.42	intergenic_variant	MODIFIER											https://svdb-dc.pslab.ca/?sv=manta-252	https://www.ncbi.nlm.nih.gov/gdv/browser/genome/?id=GCF_002263795.2&chr=1&from=17626771&to=17626964
1	17853983	manta-253	INS	17853998	106	0.0268	0.1548	227	70	13	218	1	0	47.1	intergenic_variant	MODIFIER									1:17846154:T:C:0.85:C:rs381087747;1:17849776:C:T:0.81:T:rs209552264;1:17851081:A:T:0.85:T:rs211566916		https://svdb-dc.pslab.ca/?sv=manta-253	https://www.ncbi.nlm.nih.gov/gdv/browser/genome/?id=GCF_002263795.2&chr=1&from=17853983&to=17853998
1	17869753	manta-254	DEL	17869854	-101	1	0.0016	309	1	0	219	1	0	72.9	intergenic_variant	MODIFIER										smoove-504	https://svdb-dc.pslab.ca/?sv=manta-254	https://www.ncbi.nlm.nih.gov/gdv/browser/genome/?id=GCF_002263795.2&chr=1&from=17869753&to=17869854
1	17900135	manta-255	INS	17900143	77	0.3494	0.5839	58	142	110	220	1	0	18.71	intergenic_variant	MODIFIER								1:17901111:G:A:0.81:G:BovineHD0100005242	1:17899623:C:T:0.89:T:rs43218514;1:17899991:A:G:0.91:G:rs109081602;1:17900274:T:C:0.9:C:rs109034727;1:17901111:G:A:0.81:G:rs110180055;1:17901119:C:T:0.89:C:rs110315451		https://svdb-dc.pslab.ca/?sv=manta-255	https://www.ncbi.nlm.nih.gov/gdv/browser/genome/?id=GCF_002263795.2&chr=1&from=17900135&to=17900143
1	18024602	manta-256	DEL	18024817	-215	0.0307	0.221	195	93	22	221	1	0	27.1	intergenic_variant	MODIFIER									1:18024260:T:G:0.82:G:rs210973362;1:18024320:G:A:0.82:A:rs208228188;1:18024346:C:T:0.82:T:rs209224489;1:18024503:G:A:0.82:A:rs211056957;1:18024980:A:C:0.82:C:rs110257813	smoove-511	https://svdb-dc.pslab.ca/?sv=manta-256	https://www.ncbi.nlm.nih.gov/gdv/browser/genome/?id=GCF_002263795.2&chr=1&from=18024602&to=18024817
1	18160890	manta-257	INS	18160906	92	1	0.0032	308	2	0	222	1	0	62.26	intergenic_variant	MODIFIER									1:18159808:C:T:1.0:C:rs381743842;1:18163275:T:G:1.0:T:rs378100715;1:18163348:G:C:1.0:G:rs382940857;1:18163453:G:C:1.0:G:rs526692677;1:18163455:A:G:1.0:A:rs477064651		https://svdb-dc.pslab.ca/?sv=manta-257	https://www.ncbi.nlm.nih.gov/gdv/browser/genome/?id=GCF_002263795.2&chr=1&from=18160890&to=18160906
1	18284654	manta-258	DEL	18285135	-481	0.5637	0.5629	62	147	101	223	1	0	20.32	intergenic_variant	MODIFIER								1:18279300:G:T:1.0:T:BovineHD0100005344;1:18280225:G:A:0.98:A:BovineHD0100005345;1:18282401:C:T:0.99:T:BovineHD0100005346;1:18284420:T:C:0.99:C:BovineHD0100005347;1:18293364:T:C:0.99:C:BovineHD0100005349	1:18284476:T:C:0.99:C:rs209286278;1:18284524:C:G:0.99:G:rs211244352;1:18284532:G:C:0.99:C:rs208037795;1:18285310:A:G:0.99:G:rs209637803;1:18285319:A:G:0.99:G:rs211380908	smoove-516	https://svdb-dc.pslab.ca/?sv=manta-258	https://www.ncbi.nlm.nih.gov/gdv/browser/genome/?id=GCF_002263795.2&chr=1&from=18284654&to=18285135
1	18324005	manta-259	DEL	18328757	-4752	1	0.0032	308	2	0	224	1	0	19.35	intergenic_variant	MODIFIER										smoove-518	https://svdb-dc.pslab.ca/?sv=manta-259	https://www.ncbi.nlm.nih.gov/gdv/browser/genome/?id=GCF_002263795.2&chr=1&from=18324005&to=18328757
1	18371331	manta-260	INS	18371331	57	0.0306	0.8597	11	65	234	225	1	0	2.9	intergenic_variant	MODIFIER								1:18369941:A:G:0.96:G:BovineHD0100005379;1:18370859:A:G:0.96:G:BovineHD0100005380;1:18373022:A:G:0.95:G:BovineHD0100005382;1:18373696:A:C:0.98:C:BovineHD0100005383;1:18374886:C:T:0.97:T:BovineHD0100005384	1:18371376:G:A:0.97:A:rs135284014;1:18371553:T:A:0.98:A:rs137763127;1:18371590:A:T:0.97:T:rs133671707;1:18371594:C:T:0.98:T:rs135295858;1:18371601:G:A:0.97:A:rs132907314		https://svdb-dc.pslab.ca/?sv=manta-260	https://www.ncbi.nlm.nih.gov/gdv/browser/genome/?id=GCF_002263795.2&chr=1&from=18371331&to=18371331
1	18418521	manta-261	DEL	18418930	-409	0.3453	0.0371	288	21	1	226	1	0	7.42	intergenic_variant	MODIFIER								1:18409206:G:A:1.0:A:BovineHD0100005406	1:18418398:A:G:0.95:A:rs209391637;1:18418459:C:A:1.0:A:rs110629614;1:18418979:G:A:1.0:A:rs1116348800;1:18419003:G:A:1.0:A:rs386077063;1:18419006:G:A:1.0:A:rs380829111	smoove-525	https://svdb-dc.pslab.ca/?sv=manta-261	https://www.ncbi.nlm.nih.gov/gdv/browser/genome/?id=GCF_002263795.2&chr=1&from=18418521&to=18418930
1	18468692	manta-262	DEL	18469572	-880	1	0.0016	309	1	0	227	1	0	92.58	intergenic_variant	MODIFIER											https://svdb-dc.pslab.ca/?sv=manta-262	https://www.ncbi.nlm.nih.gov/gdv/browser/genome/?id=GCF_002263795.2&chr=1&from=18468692&to=18469572
1	18474916	manta-263	DEL	18475459	-543	0.1197	0.2403	184	103	23	228	1	0	59.68	intergenic_variant	MODIFIER								1:18472506:C:T:0.98:T:BovineHD0100005422;1:18474169:G:A:0.83:A:BovineHD0100005423;1:18476769:T:C:0.99:C:BovineHD0100005424;1:18477661:C:T:0.99:T:BovineHD0100005425	1:18474635:A:G:0.98:G:rs385629175;1:18474739:T:G:0.99:G:rs385973898;1:18474785:A:G:1.0:G:rs380625605;1:18474794:G:A:1.0:A:rs383662363;1:18474868:G:A:0.97:A:rs385661049	smoove-527	https://svdb-dc.pslab.ca/?sv=manta-263	https://www.ncbi.nlm.nih.gov/gdv/browser/genome/?id=GCF_002263795.2&chr=1&from=18474916&to=18475459
1	18513115	manta-264	DEL	18513200	-85	0.2683	0.2887	161	119	30	229	1	0	39.03	intergenic_variant	MODIFIER							1:18512267:A:G:0.98:G:ARS-BFGL-NGS-99611	1:18508210:G:A:0.99:A:BovineHD0100005431;1:18512267:A:G:0.98:G:ARS-BFGL-NGS-99611;1:18513294:G:A:1.0:A:BovineHD0100005432;1:18520958:T:C:0.98:C:BovineHD0100005436;1:18521579:A:G:0.96:G:BovineHD0100005437	1:18512968:A:C:1.0:C:rs43109936;1:18513294:G:A:1.0:A:rs110426756;1:18513333:A:G:0.99:G:rs385512112;1:18513358:C:A:0.82:A:rs207590027;1:18513481:C:G:1.0:C:rs110660202	smoove-528	https://svdb-dc.pslab.ca/?sv=manta-264	https://www.ncbi.nlm.nih.gov/gdv/browser/genome/?id=GCF_002263795.2&chr=1&from=18513115&to=18513200
1	18597759	manta-265	DEL	18597970	-211	0.0447	0.0129	303	6	1	230	1	0	52.9	intron_variant	MODIFIER	TMPRSS15	ENSBTAG00000000597						1:18599889:C:T:0.81:T:BovineHD0100005460	1:18598065:C:T:0.9:T:rs384641551;1:18598237:A:G:0.81:G:rs379653217;1:18598250:T:C:0.81:C:rs382461537;1:18598446:T:G:0.81:G:rs109200488;1:18599419:A:T:0.81:T:rs380916190	smoove-530	https://svdb-dc.pslab.ca/?sv=manta-265	https://www.ncbi.nlm.nih.gov/gdv/browser/genome/?id=GCF_002263795.2&chr=1&from=18597759&to=18597970
1	18635333	manta-266	DEL	18635391	-58	0.4181	0.4323	96	160	54	231	1	0	32.26	intron_variant	MODIFIER	TMPRSS15	ENSBTAG00000000597					1:18640129:G:A:0.86:G:BTB-01511764	1:18632814:G:A:0.87:G:BovineHD0100005469;1:18635500:C:T:0.91:T:BovineHD0100005470;1:18640129:G:A:0.86:G:BTB-01511764;1:18644708:T:C:0.88:C:BovineHD0100005471	1:18634563:A:T:0.97:T:rs378847753;1:18634568:T:C:0.97:C:rs383229246;1:18635184:C:T:0.96:T:rs207482577;1:18635266:C:A:0.93:A:rs385753741;1:18635500:C:T:0.91:T:rs135317099		https://svdb-dc.pslab.ca/?sv=manta-266	https://www.ncbi.nlm.nih.gov/gdv/browser/genome/?id=GCF_002263795.2&chr=1&from=18635333&to=18635391
1	18771360	manta-267	INS	18771360	76	0.5042	0.2145	189	109	12	232	1	0	57.42	intergenic_variant	MODIFIER								1:18771888:C:T:0.89:T:BovineHD0100005510	1:18769662:T:A:0.86:T:rs42726291;1:18770982:C:T:0.8:T:rs42726285;1:18771045:A:G:0.88:G:rs42726284;1:18771888:C:T:0.89:T:rs133903888;1:18773212:T:C:0.83:C:rs377771784		https://svdb-dc.pslab.ca/?sv=manta-267	https://www.ncbi.nlm.nih.gov/gdv/browser/genome/?id=GCF_002263795.2&chr=1&from=18771360&to=18771360
1	18931839	manta-268	DEL	18940642	-8803	1	0.9968	0	2	308	233	1	0	4.19	intergenic_variant	MODIFIER									1:18941361:T:G:1.0:G:rs5360241679;1:18943318:T:G:1.0:T:rs468420203	smoove-537	https://svdb-dc.pslab.ca/?sv=manta-268	https://www.ncbi.nlm.nih.gov/gdv/browser/genome/?id=GCF_002263795.2&chr=1&from=18931839&to=18940642
1	19303349	manta-269	DEL	19303878	-529	1	0.0032	308	2	0	234	1	0	0	intergenic_variant	MODIFIER											https://svdb-dc.pslab.ca/?sv=manta-269	https://www.ncbi.nlm.nih.gov/gdv/browser/genome/?id=GCF_002263795.2&chr=1&from=19303349&to=19303878
1	19359219	manta-270	INS	19359220	64	0.1396	0.1887	208	87	15	235	1	0	66.45	intergenic_variant	MODIFIER									1:19358339:C:A:0.84:A:rs207488269;1:19358509:C:G:0.83:G:rs209541218;1:19358538:G:A:0.84:A:rs211268881;1:19358846:C:T:0.85:T:rs210155015;1:19359597:G:A:0.86:A:rs209738046		https://svdb-dc.pslab.ca/?sv=manta-270	https://www.ncbi.nlm.nih.gov/gdv/browser/genome/?id=GCF_002263795.2&chr=1&from=19359219&to=19359220
1	19589849	manta-271	INS	19589854	70	0.7797	0.1129	243	64	3	236	1	0	54.52	intergenic_variant	MODIFIER											https://svdb-dc.pslab.ca/?sv=manta-271	https://www.ncbi.nlm.nih.gov/gdv/browser/genome/?id=GCF_002263795.2&chr=1&from=19589849&to=19589854
1	19904113	manta-272	DEL	19904254	-141	2.52231e-12	0.979	6	1	303	237	1	0	2.58	intergenic_variant	MODIFIER											https://svdb-dc.pslab.ca/?sv=manta-272	https://www.ncbi.nlm.nih.gov/gdv/browser/genome/?id=GCF_002263795.2&chr=1&from=19904113&to=19904254
1	19929380	manta-273	INS	19929380	111	0.0128	0.7339	31	103	176	238	1	0	57.74	intergenic_variant	MODIFIER								1:19926728:A:G:0.85:G:BovineHD0100005781	1:19929160:T:C:0.84:C:rs110838090;1:19929208:A:G:0.84:G:rs380440775;1:19929212:T:C:0.84:C:rs133455701;1:19929759:T:C:0.85:C:rs108957776;1:19930528:A:G:0.86:G:rs110455270		https://svdb-dc.pslab.ca/?sv=manta-273	https://www.ncbi.nlm.nih.gov/gdv/browser/genome/?id=GCF_002263795.2&chr=1&from=19929380&to=19929380
1	19942326	manta-274	DEL	19942406	-80	0.1964	0.6742	38	126	146	239	1	0	59.68	intergenic_variant	MODIFIER									1:19942179:C:T:0.98:T:rs210172048;1:19942295:A:G:0.96:G:rs209399379;1:19942312:G:A:0.96:A:rs210640385;1:19942529:T:G:0.97:G:rs207928465;1:19942552:T:C:0.96:C:rs209096114		https://svdb-dc.pslab.ca/?sv=manta-274	https://www.ncbi.nlm.nih.gov/gdv/browser/genome/?id=GCF_002263795.2&chr=1&from=19942326&to=19942406
1	20006030	manta-275	INS	20006030	96	0.6893	0.171	214	86	10	240	1	0	26.45	intergenic_variant	MODIFIER								1:20005623:T:C:0.98:C:BovineHD0100005799	1:20005734:T:C:0.99:C:rs208837170;1:20005923:G:A:1.0:A:rs207515013;1:20005972:A:G:1.0:G:rs209782636;1:20006187:A:T:0.99:T:rs208701245;1:20006285:G:A:0.99:A:rs135437035		https://svdb-dc.pslab.ca/?sv=manta-275	https://www.ncbi.nlm.nih.gov/gdv/browser/genome/?id=GCF_002263795.2&chr=1&from=20006030&to=20006030
1	20057349	manta-276	DEL	20057483	-134	0.3793	0.0694	267	43	0	241	1	0	59.03	intergenic_variant	MODIFIER											https://svdb-dc.pslab.ca/?sv=manta-276	https://www.ncbi.nlm.nih.gov/gdv/browser/genome/?id=GCF_002263795.2&chr=1&from=20057349&to=20057483
1	20224767	manta-277	DEL	20224945	-178	0.1024	0.7048	33	117	160	242	1	0	15.48	intergenic_variant	MODIFIER								1:20225279:C:T:0.93:T:BovineHD0100005856;1:20229211:A:G:0.93:G:BovineHD0100005858	1:20225279:C:T:0.93:T:rs110843937;1:20225335:A:G:0.93:G:rs110366112;1:20225421:T:C:0.91:C:rs110223041;1:20225563:G:T:0.93:T:rs207855387;1:20225664:A:G:0.93:G:rs109922998		https://svdb-dc.pslab.ca/?sv=manta-277	https://www.ncbi.nlm.nih.gov/gdv/browser/genome/?id=GCF_002263795.2&chr=1&from=20224767&to=20224945
1	20317448	manta-278	INS	20317448	195	0.002	0.0823	266	37	7	243	1	0	14.19	intergenic_variant	MODIFIER									1:20317261:A:G:0.96:G:rs383752311;1:20317310:A:G:0.92:G:rs378443563;1:20317347:A:G:0.94:G:rs380833811;1:20317535:C:T:0.89:T:rs380653217;1:20317653:T:C:0.96:C:rs466814386		https://svdb-dc.pslab.ca/?sv=manta-278	https://www.ncbi.nlm.nih.gov/gdv/browser/genome/?id=GCF_002263795.2&chr=1&from=20317448&to=20317448
1	20368329	manta-279	DEL	20368478	-149	0.6101	0.0565	275	35	0	244	1	0	80.65	intergenic_variant	MODIFIER											https://svdb-dc.pslab.ca/?sv=manta-279	https://www.ncbi.nlm.nih.gov/gdv/browser/genome/?id=GCF_002263795.2&chr=1&from=20368329&to=20368478
1	20373371	manta-280	DEL	20373556	-185	0.0007	0.4919	95	125	90	245	1	0	33.55	intergenic_variant	MODIFIER									1:20373238:A:G:0.94:G:rs109608179;1:20373742:T:C:0.94:C:rs109817118	smoove-570	https://svdb-dc.pslab.ca/?sv=manta-280	https://www.ncbi.nlm.nih.gov/gdv/browser/genome/?id=GCF_002263795.2&chr=1&from=20373371&to=20373556
1	20523912	manta-281	DEL	20524577	-665	1	0.0177	299	11	0	246	1	0	30.32	intron_variant&non_coding_transcript_variant	MODIFIER		ENSBTAG00000054337									https://svdb-dc.pslab.ca/?sv=manta-281	https://www.ncbi.nlm.nih.gov/gdv/browser/genome/?id=GCF_002263795.2&chr=1&from=20523912&to=20524577
1	20654906	manta-282	DEL	20656831	-1925	1	0.0355	288	22	0	247	1	0	90	intron_variant&non_coding_transcript_variant&feature_truncation	MODIFIER		ENSBTAG00000053883							1:20650300:C:T:1.0:C:rs435085306	smoove-576	https://svdb-dc.pslab.ca/?sv=manta-282	https://www.ncbi.nlm.nih.gov/gdv/browser/genome/?id=GCF_002263795.2&chr=1&from=20654906&to=20656831
1	20668142	manta-283	DEL	20674630	-6488	1	0.0032	308	2	0	248	1	0	92.26	intron_variant&non_coding_transcript_variant&feature_truncation	MODIFIER		ENSBTAG00000053883				BovineHD0100005993;BovineHD0100005994			1:20678108:T:A:1.0:T:rs516633017;1:20683068:A:T:1.0:A:rs518313763;1:20684421:C:T:1.0:C:rs442783162		https://svdb-dc.pslab.ca/?sv=manta-283	https://www.ncbi.nlm.nih.gov/gdv/browser/genome/?id=GCF_002263795.2&chr=1&from=20668142&to=20674630
1	20687066	manta-284	DEL	20687263	-197	0.4324	0.0806	263	44	3	249	1	0	84.19	intron_variant&non_coding_transcript_variant	MODIFIER		ENSBTAG00000053883								smoove-579	https://svdb-dc.pslab.ca/?sv=manta-284	https://www.ncbi.nlm.nih.gov/gdv/browser/genome/?id=GCF_002263795.2&chr=1&from=20687066&to=20687263
1	21087154	manta-285	DEL	21087212	-58	1	0.0032	308	2	0	250	1	0	84.19	intergenic_variant	MODIFIER											https://svdb-dc.pslab.ca/?sv=manta-285	https://www.ncbi.nlm.nih.gov/gdv/browser/genome/?id=GCF_002263795.2&chr=1&from=21087154&to=21087212
1	21209754	manta-286	DEL	21210251	-497	1	0.0403	285	25	0	251	1	0	91.94	intron_variant	MODIFIER	USP25	ENSBTAG00000019314						1:21202686:A:G:0.87:A:BovineHD0100046911;1:21208810:G:T:0.87:G:BovineHD0100006128;1:21212230:A:C:0.92:A:BovineHD0100006129;1:21215155:C:A:0.87:C:BovineHD0100006130;1:21219259:C:T:0.91:C:BovineHD0100006131	1:21208810:G:T:0.87:G:rs133395571;1:21208892:C:G:0.92:C:rs133060019;1:21209717:G:A:0.91:G:rs380139098;1:21210999:T:G:0.92:T:rs135627781;1:21211078:G:A:0.92:G:rs136738015	smoove-594	https://svdb-dc.pslab.ca/?sv=manta-286	https://www.ncbi.nlm.nih.gov/gdv/browser/genome/?id=GCF_002263795.2&chr=1&from=21209754&to=21210251
1	21352985	manta-287	DEL	21353040	-55	1	0.0016	309	1	0	252	1	0	91.61	intergenic_variant	MODIFIER									1:21352875:C:T:1.0:C:rs478345606;1:21352884:G:C:1.0:G:rs720840786;1:21353127:G:A:1.0:G:rs718347602;1:21353185:G:C:1.0:G:rs721442646;1:21353206:G:C:1.0:G:rs715601527		https://svdb-dc.pslab.ca/?sv=manta-287	https://www.ncbi.nlm.nih.gov/gdv/browser/genome/?id=GCF_002263795.2&chr=1&from=21352985&to=21353040
1	21365068	manta-288	DEL	21366365	-1297	0.2544	0.5419	70	144	96	253	1	0	22.58	intergenic_variant	MODIFIER								1:21364784:G:A:0.88:A:BovineHD0100006184;1:21366392:G:A:0.98:A:BovineHD0100006185	1:21364035:T:C:0.97:C:rs211623901;1:21364292:T:C:0.96:C:rs207955551;1:21364784:G:A:0.88:A:rs137091195;1:21366392:G:A:0.98:A:rs134920879;1:21366479:T:C:0.87:C:rs210057601	smoove-600	https://svdb-dc.pslab.ca/?sv=manta-288	https://www.ncbi.nlm.nih.gov/gdv/browser/genome/?id=GCF_002263795.2&chr=1&from=21365068&to=21366365
1	21366365	manta-289	DEL	21366799	-434	0.3203	0.0355	289	20	1	253	2	0	25.48	intergenic_variant	MODIFIER						BovineHD0100006185					https://svdb-dc.pslab.ca/?sv=manta-289	https://www.ncbi.nlm.nih.gov/gdv/browser/genome/?id=GCF_002263795.2&chr=1&from=21366365&to=21366799
1	21437008	manta-290	DEL	21437273	-265	1	0.0016	309	1	0	254	1	0	92.9	intergenic_variant	MODIFIER											https://svdb-dc.pslab.ca/?sv=manta-290	https://www.ncbi.nlm.nih.gov/gdv/browser/genome/?id=GCF_002263795.2&chr=1&from=21437008&to=21437273
1	21567958	manta-291	DEL	21568897	-939	1	0.0065	306	4	0	255	1	0	98.39	intergenic_variant	MODIFIER									1:21572589:A:G:1.0:A:rs525429596;1:21573454:C:T:1.0:C:rs799667024;1:21573853:C:T:1.0:C:rs525844921		https://svdb-dc.pslab.ca/?sv=manta-291	https://www.ncbi.nlm.nih.gov/gdv/browser/genome/?id=GCF_002263795.2&chr=1&from=21567958&to=21568897
1	22050615	manta-292	INS	22050615	96	0.0342	0.0661	273	33	4	256	1	0	86.77	intergenic_variant	MODIFIER									1:22049620:C:T:0.89:C:rs460036593;1:22050532:T:G:0.91:T:rs467816840;1:22050976:A:G:0.91:A:rs452268914;1:22051284:A:G:0.91:A:rs474661418;1:22051568:G:A:0.93:A:rs460183099		https://svdb-dc.pslab.ca/?sv=manta-292	https://www.ncbi.nlm.nih.gov/gdv/browser/genome/?id=GCF_002263795.2&chr=1&from=22050615&to=22050615
1	22235859	manta-293	INS	22235859	100	1	0.0323	290	20	0	257	1	0	81.61	intergenic_variant	MODIFIER									1:22237158:T:C:0.9:T:rs110009657		https://svdb-dc.pslab.ca/?sv=manta-293	https://www.ncbi.nlm.nih.gov/gdv/browser/genome/?id=GCF_002263795.2&chr=1&from=22235859&to=22235859
1	22285526	manta-294	DEL	22285765	-239	1	0.0597	274	35	1	258	1	0	81.94	intron_variant&non_coding_transcript_variant	MODIFIER		ENSBTAG00000054742									https://svdb-dc.pslab.ca/?sv=manta-294	https://www.ncbi.nlm.nih.gov/gdv/browser/genome/?id=GCF_002263795.2&chr=1&from=22285526&to=22285765
1	22446171	manta-295	DEL	22446380	-209	1	0.071	267	42	1	259	1	0	77.1	intergenic_variant	MODIFIER								1:22442597:C:T:0.95:T:BovineHD0100006500;1:22446665:G:A:0.97:G:BovineHD0100006501	1:22446535:A:T:1.0:T:rs208982474;1:22446583:G:A:0.98:A:rs211487410;1:22446598:G:A:0.95:A:rs467947744;1:22446603:G:A:0.95:A:rs436588256;1:22446625:G:A:0.95:A:rs384345163	smoove-626	https://svdb-dc.pslab.ca/?sv=manta-295	https://www.ncbi.nlm.nih.gov/gdv/browser/genome/?id=GCF_002263795.2&chr=1&from=22446171&to=22446380
1	22580205	manta-296	DEL	22580896	-691	1	0.021	297	13	0	260	1	0	82.58	intergenic_variant	MODIFIER											https://svdb-dc.pslab.ca/?sv=manta-296	https://www.ncbi.nlm.nih.gov/gdv/browser/genome/?id=GCF_002263795.2&chr=1&from=22580205&to=22580896
1	22618030	manta-297	DEL	22618117	-87	0.0118	0.7613	26	96	188	261	1	0	8.71	intron_variant	MODIFIER	SAMSN1	ENSBTAG00000002623							1:22616521:T:G:0.83:G:rs43218997;1:22616523:T:C:0.87:C:rs43218998;1:22616802:G:A:0.83:G:rs43218999;1:22618694:C:T:0.82:T:rs43219638;1:22621068:C:T:0.88:T:rs3423100544		https://svdb-dc.pslab.ca/?sv=manta-297	https://www.ncbi.nlm.nih.gov/gdv/browser/genome/?id=GCF_002263795.2&chr=1&from=22618030&to=22618117
1	22716721	manta-298	INS	22716722	69	0.2067	0.0532	279	29	2	262	1	0	10	intergenic_variant	MODIFIER											https://svdb-dc.pslab.ca/?sv=manta-298	https://www.ncbi.nlm.nih.gov/gdv/browser/genome/?id=GCF_002263795.2&chr=1&from=22716721&to=22716722
1	22723928	manta-299	DUP	22725943	2015	1	0.0032	308	2	0	263	1	0	89.35	intergenic_variant	MODIFIER											https://svdb-dc.pslab.ca/?sv=manta-299	https://www.ncbi.nlm.nih.gov/gdv/browser/genome/?id=GCF_002263795.2&chr=1&from=22723928&to=22725943
1	22728302	manta-300	INS	22728302	84	1	0.0387	286	24	0	264	1	0	91.61	intergenic_variant	MODIFIER								1:22722848:G:T:1.0:G:BovineHD0100006590;1:22730304:G:A:1.0:G:BovineHD0100006591	1:22728127:A:G:0.95:A:rs379225432;1:22728225:T:C:1.0:T:rs210381824;1:22728268:T:C:1.0:T:rs211051430;1:22728320:T:C:0.95:T:rs208660326;1:22728506:C:T:0.95:C:rs450084494		https://svdb-dc.pslab.ca/?sv=manta-300	https://www.ncbi.nlm.nih.gov/gdv/browser/genome/?id=GCF_002263795.2&chr=1&from=22728302&to=22728302
1	22749493	manta-301	DEL	22749546	-53	0.0912	0.0419	286	22	2	265	1	0	84.52	intergenic_variant	MODIFIER									1:22748430:T:C:0.88:C:rs382642316;1:22749881:A:T:0.93:T:rs383148209;1:22750087:C:A:0.9:A:rs385143389;1:22750282:T:A:0.9:A:rs379806026;1:22751135:C:T:0.9:T:rs383142592	smoove-635	https://svdb-dc.pslab.ca/?sv=manta-301	https://www.ncbi.nlm.nih.gov/gdv/browser/genome/?id=GCF_002263795.2&chr=1&from=22749493&to=22749546
1	22910541	manta-302	DEL	22910941	-400	0.6483	0.4677	90	150	70	266	1	0	30.32	upstream_gene_variant	MODIFIER		ENSBTAG00000054574					1:22901046:A:G:0.95:G:BTA-120720-no-rs	1:22901046:A:G:0.95:G:BTA-120720-no-rs;1:22911665:T:G:0.96:G:BovineHD0100006630	1:22910112:C:T:0.97:T:rs208689885;1:22910488:G:A:0.94:A:rs209522355;1:22910969:T:C:0.98:C:.;1:22911206:G:A:0.97:A:rs211272650;1:22911371:T:C:0.95:C:rs208082974	smoove-642	https://svdb-dc.pslab.ca/?sv=manta-302	https://www.ncbi.nlm.nih.gov/gdv/browser/genome/?id=GCF_002263795.2&chr=1&from=22910541&to=22910941
1	23095020	manta-303	DEL	23095381	-361	1	0.0032	308	2	0	267	1	0	29.35	intergenic_variant	MODIFIER						BovineHD0100006674					https://svdb-dc.pslab.ca/?sv=manta-303	https://www.ncbi.nlm.nih.gov/gdv/browser/genome/?id=GCF_002263795.2&chr=1&from=23095020&to=23095381
1	23171192	manta-304	DEL	23171244	-52	0.1496	0.729	28	112	170	268	1	0	9.35	intron_variant&non_coding_transcript_variant	MODIFIER		ENSBTAG00000048578						1:23162376:A:G:0.92:G:BovineHD0100006692;1:23168310:T:G:0.91:G:BovineHD0100006694;1:23170854:A:C:0.95:C:BovineHD0100006695;1:23172053:G:A:0.95:A:BovineHD0100006696;1:23173624:G:A:0.96:A:BovineHD0100006697	1:23171060:C:T:0.97:T:rs137818548;1:23171111:A:C:0.97:C:rs133582036;1:23171143:G:C:0.97:C:rs109643874;1:23171322:C:T:0.95:T:rs135992150;1:23171323:T:G:0.95:G:rs132660640	smoove-652	https://svdb-dc.pslab.ca/?sv=manta-304	https://www.ncbi.nlm.nih.gov/gdv/browser/genome/?id=GCF_002263795.2&chr=1&from=23171192&to=23171244
1	23303461	manta-305	INS	23303461	96	0.0016	0.0161	302	6	2	269	1	0	10.32	intergenic_variant	MODIFIER									1:23294737:C:G:0.85:G:rs208596741;1:23301859:C:T:0.82:C:rs385230734;1:23308452:C:T:0.82:C:rs378031497;1:23309209:A:T:0.82:A:rs384325426		https://svdb-dc.pslab.ca/?sv=manta-305	https://www.ncbi.nlm.nih.gov/gdv/browser/genome/?id=GCF_002263795.2&chr=1&from=23303461&to=23303461
1	23342865	manta-306	INS	23342869	127	1	0.0097	304	6	0	270	1	0	95.48	intergenic_variant	MODIFIER									1:23338454:G:A:1.0:G:.;1:23340075:A:G:1.0:A:rs43078816;1:23342234:G:T:1.0:G:rs43078815;1:23342466:A:G:1.0:A:rs43078814		https://svdb-dc.pslab.ca/?sv=manta-306	https://www.ncbi.nlm.nih.gov/gdv/browser/genome/?id=GCF_002263795.2&chr=1&from=23342865&to=23342869
1	23421212	manta-307	DEL	23421379	-167	1	0.0177	299	11	0	271	1	0	97.1	intergenic_variant	MODIFIER								1:23422880:A:C:1.0:A:BovineHD0100006758	1:23420948:G:C:1.0:G:rs110135864;1:23421123:G:A:1.0:G:rs381816595;1:23421139:G:A:1.0:G:rs433321487;1:23421464:G:A:0.91:G:rs380586965;1:23421672:A:G:1.0:A:rs439419608	smoove-660	https://svdb-dc.pslab.ca/?sv=manta-307	https://www.ncbi.nlm.nih.gov/gdv/browser/genome/?id=GCF_002263795.2&chr=1&from=23421212&to=23421379
1	23454142	manta-308	DUP	23459199	5057	0.0026	0.1355	226	84	0	272	1	0	72.58	intergenic_variant	MODIFIER						BovineHD0100006766			1:23460814:G:A:0.87:A:rs379686720		https://svdb-dc.pslab.ca/?sv=manta-308	https://www.ncbi.nlm.nih.gov/gdv/browser/genome/?id=GCF_002263795.2&chr=1&from=23454142&to=23459199
1	23508700	manta-309	INS	23508700	74	0.6067	0.329	137	142	31	273	1	0	31.94	intergenic_variant	MODIFIER								1:23498724:A:G:0.98:G:BovineHD0100006776;1:23502916:C:T:0.98:T:BovineHD0100006778;1:23505884:T:G:0.98:G:BovineHD0100006779;1:23508822:G:A:0.98:A:BovineHD0100006780;1:23512034:A:G:0.99:G:BovineHD0100006782	1:23508649:C:G:0.98:G:rs137179982;1:23508667:T:A:0.98:A:rs134934467;1:23508668:T:C:0.98:C:rs136598370;1:23508669:G:C:0.98:C:rs134664008;1:23508760:A:C:0.99:C:rs109698973		https://svdb-dc.pslab.ca/?sv=manta-309	https://www.ncbi.nlm.nih.gov/gdv/browser/genome/?id=GCF_002263795.2&chr=1&from=23508700&to=23508700
1	23520065	manta-310	DEL	23520154	-89	0.8253	0.1484	224	80	6	274	1	0	66.45	intergenic_variant	MODIFIER								1:23513768:A:G:0.92:G:BovineHD0100006784;1:23516232:T:G:0.92:G:BovineHD0100006785;1:23520230:C:T:0.93:T:BovineHD0100006787;1:23522627:G:A:0.92:A:BovineHD0100006788;1:23524493:A:G:0.93:G:BovineHD0100006789	1:23520012:A:C:0.92:C:rs3423100744;1:23520172:T:C:0.99:C:rs382385394;1:23520215:C:G:0.93:G:rs385520065;1:23520230:C:T:0.93:T:rs3423100771;1:23520335:G:C:0.96:C:rs3423100344	smoove-663	https://svdb-dc.pslab.ca/?sv=manta-310	https://www.ncbi.nlm.nih.gov/gdv/browser/genome/?id=GCF_002263795.2&chr=1&from=23520065&to=23520154
1	23528554	manta-311	DEL	23528684	-130	1	0.0016	309	1	0	275	1	0	72.58	intergenic_variant	MODIFIER											https://svdb-dc.pslab.ca/?sv=manta-311	https://www.ncbi.nlm.nih.gov/gdv/browser/genome/?id=GCF_002263795.2&chr=1&from=23528554&to=23528684
1	23530127	manta-312	INS	23530128	87	0.8276	0.1548	222	80	8	276	1	0	71.94	intergenic_variant	MODIFIER								1:23522627:G:A:0.92:A:BovineHD0100006788;1:23524493:A:G:0.94:G:BovineHD0100006789;1:23530218:C:T:0.91:T:BovineHD0100006791;1:23535011:G:A:0.95:A:BovineHD0100006792;1:23537648:T:C:0.95:C:BovineHD0100006793	1:23529962:T:C:0.89:T:rs380341782;1:23530029:A:G:0.85:A:rs383535919;1:23530092:C:T:0.95:T:rs3423100448;1:23530109:T:C:0.93:C:rs3423100754;1:23530218:C:T:0.91:T:rs3423100774		https://svdb-dc.pslab.ca/?sv=manta-312	https://www.ncbi.nlm.nih.gov/gdv/browser/genome/?id=GCF_002263795.2&chr=1&from=23530127&to=23530128
1	23760197	manta-313	DEL	23760253	-56	1	0.0081	305	5	0	277	1	0	70.65	intergenic_variant	MODIFIER								1:23756389:T:C:1.0:T:BovineHD0100006879;1:23759968:G:A:1.0:G:BovineHD0100006880	1:23760007:G:A:1.0:G:rs109567930;1:23760125:A:G:1.0:A:rs137153418;1:23760130:C:T:1.0:C:rs135446943;1:23760409:T:C:1.0:T:rs136571800;1:23760427:T:A:1.0:T:rs134196581		https://svdb-dc.pslab.ca/?sv=manta-313	https://www.ncbi.nlm.nih.gov/gdv/browser/genome/?id=GCF_002263795.2&chr=1&from=23760197&to=23760253
1	23877105	manta-314	DEL	23877235	-130	1.0855e-12	0.5081	106	93	111	278	1	0	33.87	intergenic_variant	MODIFIER											https://svdb-dc.pslab.ca/?sv=manta-314	https://www.ncbi.nlm.nih.gov/gdv/browser/genome/?id=GCF_002263795.2&chr=1&from=23877105&to=23877235
1	23898170	manta-315	DEL	23898442	-272	1	0.0145	301	9	0	279	1	0	34.52	intergenic_variant	MODIFIER						BovineHD0100006918					https://svdb-dc.pslab.ca/?sv=manta-315	https://www.ncbi.nlm.nih.gov/gdv/browser/genome/?id=GCF_002263795.2&chr=1&from=23898170&to=23898442
1	23904063	manta-316	INS	23904064	209	1	0.0242	295	15	0	280	1	0	92.9	intergenic_variant	MODIFIER											https://svdb-dc.pslab.ca/?sv=manta-316	https://www.ncbi.nlm.nih.gov/gdv/browser/genome/?id=GCF_002263795.2&chr=1&from=23904063&to=23904064
1	23956855	manta-317	DEL	23957482	-627	1	0.0226	296	14	0	281	1	0	90.65	intergenic_variant	MODIFIER											https://svdb-dc.pslab.ca/?sv=manta-317	https://www.ncbi.nlm.nih.gov/gdv/browser/genome/?id=GCF_002263795.2&chr=1&from=23956855&to=23957482
1	24099771	manta-318	DEL	24099851	-80	1	0.0032	308	2	0	282	1	0	94.84	intergenic_variant	MODIFIER											https://svdb-dc.pslab.ca/?sv=manta-318	https://www.ncbi.nlm.nih.gov/gdv/browser/genome/?id=GCF_002263795.2&chr=1&from=24099771&to=24099851
1	24163959	manta-319	DEL	24164232	-273	0.0116	0.0419	287	20	3	283	1	0	91.94	intergenic_variant	MODIFIER								1:24154984:G:A:0.87:G:BovineHD0100006981	1:24163473:G:T:0.9:T:rs379496584;1:24163642:C:T:0.9:T:rs382563686;1:24164290:G:A:0.9:A:rs110485964;1:24164344:G:C:0.9:C:rs381047338;1:24164574:C:T:0.87:C:rs385875128	smoove-684	https://svdb-dc.pslab.ca/?sv=manta-319	https://www.ncbi.nlm.nih.gov/gdv/browser/genome/?id=GCF_002263795.2&chr=1&from=24163959&to=24164232
1	24269905	manta-320	DEL	24270178	-273	0.0015	0.1387	224	86	0	284	1	0	69.03	intergenic_variant	MODIFIER											https://svdb-dc.pslab.ca/?sv=manta-320	https://www.ncbi.nlm.nih.gov/gdv/browser/genome/?id=GCF_002263795.2&chr=1&from=24269905&to=24270178
1	24277257	manta-321	INS	24277260	59	1	0.0855	259	49	2	285	1	0	62.26	intergenic_variant	MODIFIER									1:24276616:C:T:0.92:C:rs798099778;1:24276620:T:A:0.9:T:rs801015493;1:24276677:G:A:0.94:G:rs478826323;1:24277940:A:G:0.98:G:rs461098323;1:24277974:A:C:0.98:C:rs476505857		https://svdb-dc.pslab.ca/?sv=manta-321	https://www.ncbi.nlm.nih.gov/gdv/browser/genome/?id=GCF_002263795.2&chr=1&from=24277257&to=24277260
1	24495944	manta-322	DEL	24496327	-383	0.4459	0.0823	262	45	3	286	1	0	73.23	intergenic_variant	MODIFIER						BovineHD0100007078			1:24491256:G:A:0.98:A:rs210054811;1:24493619:A:T:0.98:T:rs211336863;1:24501390:T:G:0.87:G:rs207804218	smoove-694	https://svdb-dc.pslab.ca/?sv=manta-322	https://www.ncbi.nlm.nih.gov/gdv/browser/genome/?id=GCF_002263795.2&chr=1&from=24495944&to=24496327
1	24677827	manta-323	INS	24677829	51	0	0.4	186	0	124	287	1	0	58.39	intergenic_variant	MODIFIER											https://svdb-dc.pslab.ca/?sv=manta-323	https://www.ncbi.nlm.nih.gov/gdv/browser/genome/?id=GCF_002263795.2&chr=1&from=24677827&to=24677829
1	24867772	manta-324	DEL	24867831	-59	0.0428	0.0823	264	41	5	288	1	0	58.71	upstream_gene_variant	MODIFIER	ROBO2	ENSBTAG00000010462							1:24867587:G:T:0.82:T:rs207723063;1:24867743:G:A:0.8:A:rs384300759;1:24867869:T:G:0.8:G:rs460032968;1:24870611:C:T:0.81:T:rs208604205		https://svdb-dc.pslab.ca/?sv=manta-324	https://www.ncbi.nlm.nih.gov/gdv/browser/genome/?id=GCF_002263795.2&chr=1&from=24867772&to=24867831
1	25037849	manta-325	DEL	25037899	-50	0.28	0.0887	259	47	4	289	1	0	71.94	intron_variant	MODIFIER	ROBO2	ENSBTAG00000010462							1:25037779:T:G:0.94:G:rs209823431;1:25037934:C:T:0.96:T:rs109985806;1:25037935:T:G:0.96:G:rs378804930;1:25037943:T:A:0.96:A:rs444454222;1:25038044:G:A:0.96:A:rs110787607		https://svdb-dc.pslab.ca/?sv=manta-325	https://www.ncbi.nlm.nih.gov/gdv/browser/genome/?id=GCF_002263795.2&chr=1&from=25037849&to=25037899
1	25112218	manta-326	INS	25112223	61	1	0.0032	308	2	0	290	1	0	83.55	intergenic_variant	MODIFIER									1:25111438:T:A:1.0:T:rs383032074		https://svdb-dc.pslab.ca/?sv=manta-326	https://www.ncbi.nlm.nih.gov/gdv/browser/genome/?id=GCF_002263795.2&chr=1&from=25112218&to=25112223
1	25152021	manta-327	DEL	25152944	-923	0.6854	0.1694	215	85	10	291	1	0	68.71	intergenic_variant	MODIFIER								1:25150326:T:G:0.94:G:BovineHD0100007298;1:25151970:C:T:0.98:T:BovineHD0100007299;1:25154042:A:G:0.95:G:BovineHD0100007300;1:25155777:T:C:0.99:C:BovineHD0100007301;1:25156960:C:T:0.97:C:BovineHD0100007302	1:25151970:C:T:0.98:T:rs43767197;1:25153127:G:C:0.99:C:rs43228300;1:25153377:G:T:0.99:T:rs43228296;1:25153602:T:C:0.95:C:rs43228294;1:25153665:A:G:0.98:G:rs43228293	smoove-714	https://svdb-dc.pslab.ca/?sv=manta-327	https://www.ncbi.nlm.nih.gov/gdv/browser/genome/?id=GCF_002263795.2&chr=1&from=25152021&to=25152944
1	25242288	manta-328	DEL	25242618	-330	1	0.0371	287	23	0	292	1	0	65.16	intergenic_variant	MODIFIER											https://svdb-dc.pslab.ca/?sv=manta-328	https://www.ncbi.nlm.nih.gov/gdv/browser/genome/?id=GCF_002263795.2&chr=1&from=25242288&to=25242618
1	25389242	manta-329	INS	25389242	55	0.1884	0.071	269	38	3	293	1	0	80.32	intergenic_variant	MODIFIER											https://svdb-dc.pslab.ca/?sv=manta-329	https://www.ncbi.nlm.nih.gov/gdv/browser/genome/?id=GCF_002263795.2&chr=1&from=25389242&to=25389242
1	25421465	manta-330	DUP	25442583	21118	0.6111	0.0548	276	34	0	294	1	0	83.23	intergenic_variant	MODIFIER					BTA-49313-no-rs	BovineHD0100007380;BovineHD0100007381;BovineHD0100007385;BovineHD0100007386;BovineHD0100007392;BovineHD4100000147;BovineHD4100000148;BTA-49313-no-rs					https://svdb-dc.pslab.ca/?sv=manta-330	https://www.ncbi.nlm.nih.gov/gdv/browser/genome/?id=GCF_002263795.2&chr=1&from=25421465&to=25442583
1	25531400	manta-331	DEL	25531459	-59	1	0.0016	309	1	0	295	1	0	89.35	intergenic_variant	MODIFIER											https://svdb-dc.pslab.ca/?sv=manta-331	https://www.ncbi.nlm.nih.gov/gdv/browser/genome/?id=GCF_002263795.2&chr=1&from=25531400&to=25531459
1	25581897	manta-332	DEL	25581958	-61	0.8332	0.1581	220	82	8	296	1	0	70.65	intergenic_variant	MODIFIER									1:25573616:G:T:0.92:T:rs378899906;1:25579650:A:T:0.95:T:.;1:25580377:C:T:0.94:T:rs210030356;1:25584137:C:T:0.94:T:rs210988829;1:25588416:T:G:0.95:G:rs210021645	smoove-728	https://svdb-dc.pslab.ca/?sv=manta-332	https://www.ncbi.nlm.nih.gov/gdv/browser/genome/?id=GCF_002263795.2&chr=1&from=25581897&to=25581958
1	25612626	manta-333	INS	25612626	88	0.3651	0.1484	227	74	9	297	1	0	95.48	intergenic_variant	MODIFIER									1:25606277:G:A:0.86:A:rs384311235;1:25606423:A:T:0.86:T:rs41578187;1:25607989:C:A:0.83:A:rs381729023;1:25610824:C:T:0.87:T:rs380493187;1:25614546:G:A:0.82:A:rs379333660		https://svdb-dc.pslab.ca/?sv=manta-333	https://www.ncbi.nlm.nih.gov/gdv/browser/genome/?id=GCF_002263795.2&chr=1&from=25612626&to=25612626
1	25659698	manta-334	DEL	25659757	-59	1	0.0016	309	1	0	298	1	0	72.9	intergenic_variant	MODIFIER									1:25659000:A:G:1.0:A:rs448535647;1:25659005:T:G:1.0:T:rs470422073;1:25659137:T:C:1.0:T:.;1:25659535:T:G:1.0:T:rs454607247;1:25660348:C:T:1.0:C:rs436268222		https://svdb-dc.pslab.ca/?sv=manta-334	https://www.ncbi.nlm.nih.gov/gdv/browser/genome/?id=GCF_002263795.2&chr=1&from=25659698&to=25659757
1	25709976	manta-335	DEL	25710728	-752	0.4176	0.8306	11	83	216	299	1	0	3.55	intergenic_variant	MODIFIER									1:25702705:T:C:0.95:C:rs211463120;1:25708687:C:T:0.98:C:.;1:25709086:T:C:0.96:C:rs43225611;1:25717053:T:C:0.98:T:rs207938209	smoove-730	https://svdb-dc.pslab.ca/?sv=manta-335	https://www.ncbi.nlm.nih.gov/gdv/browser/genome/?id=GCF_002263795.2&chr=1&from=25709976&to=25710728
1	26221097	manta-336	DEL	26221736	-639	1	0.0113	303	7	0	300	1	0	4.19	intron_variant	MODIFIER	ROBO1	ENSBTAG00000009851						1:26225397:C:T:1.0:C:BovineHD0100007587;1:26230475:G:A:1.0:G:BovineHD0100007588	1:26220859:C:T:0.85:C:rs441836423;1:26220874:T:C:0.85:T:rs463505963;1:26220964:G:A:0.85:G:rs446096244;1:26221774:A:G:1.0:A:rs470427003;1:26221779:A:G:1.0:A:rs440739583	smoove-745	https://svdb-dc.pslab.ca/?sv=manta-336	https://www.ncbi.nlm.nih.gov/gdv/browser/genome/?id=GCF_002263795.2&chr=1&from=26221097&to=26221736
1	26367987	manta-337	DEL	26368137	-150	1	0.179	209	91	10	301	1	0	67.1	intergenic_variant	MODIFIER								1:26358471:T:G:0.97:G:BovineHD0100007625;1:26362751:T:C:0.93:C:BovineHD0100007626	1:26367552:C:A:0.94:A:rs211091724;1:26368524:G:A:0.96:A:rs209615547;1:26368542:A:G:0.96:G:rs210462801;1:26368544:T:C:0.96:C:rs207977410;1:26368555:T:C:0.96:C:rs208699550		https://svdb-dc.pslab.ca/?sv=manta-337	https://www.ncbi.nlm.nih.gov/gdv/browser/genome/?id=GCF_002263795.2&chr=1&from=26367987&to=26368137
1	26504214	manta-338	DEL	26504268	-54	0.0134	0.7548	27	98	185	302	1	0	18.39	intergenic_variant	MODIFIER								1:26501178:C:T:0.95:T:BovineHD0100007662;1:26502140:T:C:0.94:C:BovineHD0100007663;1:26502717:T:G:0.95:G:BovineHD0100007664;1:26506320:G:A:0.96:A:BovineHD0100007666;1:26508849:C:T:0.95:T:BovineHD0100007667	1:26502717:T:G:0.95:G:rs134820444;1:26502902:T:C:0.9:C:rs135833041;1:26503104:T:C:0.91:C:rs381362276;1:26503679:G:C:0.97:C:rs109199433;1:26504876:A:G:0.95:G:rs110186892		https://svdb-dc.pslab.ca/?sv=manta-338	https://www.ncbi.nlm.nih.gov/gdv/browser/genome/?id=GCF_002263795.2&chr=1&from=26504214&to=26504268
1	26636843	manta-339	DEL	26637010	-167	1	0.0048	307	3	0	303	1	0	9.03	intergenic_variant	MODIFIER									1:26636793:T:C:1.0:T:.;1:26636794:G:A:1.0:G:.;1:26636801:C:T:1.0:C:.;1:26637064:C:T:1.0:C:rs458251426;1:26637190:T:C:1.0:T:rs797910411		https://svdb-dc.pslab.ca/?sv=manta-339	https://www.ncbi.nlm.nih.gov/gdv/browser/genome/?id=GCF_002263795.2&chr=1&from=26636843&to=26637010
1	26731839	manta-340	DEL	26732407	-568	6.64726e-32	0.921	23	3	284	304	1	0	7.42	intergenic_variant	MODIFIER											https://svdb-dc.pslab.ca/?sv=manta-340	https://www.ncbi.nlm.nih.gov/gdv/browser/genome/?id=GCF_002263795.2&chr=1&from=26731839&to=26732407
1	26775084	manta-341	DEL	26775148	-64	0	0.4145	180	3	127	305	1	0	42.58	intergenic_variant	MODIFIER									1:26774504:G:T:0.8:T:rs109266235;1:26774610:A:G:0.81:G:rs134726695;1:26774705:C:T:0.81:T:rs110069901;1:26774719:G:A:0.81:A:rs133646059;1:26774981:A:T:0.8:T:rs137430614		https://svdb-dc.pslab.ca/?sv=manta-341	https://www.ncbi.nlm.nih.gov/gdv/browser/genome/?id=GCF_002263795.2&chr=1&from=26775084&to=26775148
1	26791638	manta-342	DEL	26791868	-230	2.8026e-45	0.6161	102	34	174	306	1	0	50.32	intergenic_variant	MODIFIER											https://svdb-dc.pslab.ca/?sv=manta-342	https://www.ncbi.nlm.nih.gov/gdv/browser/genome/?id=GCF_002263795.2&chr=1&from=26791638&to=26791868
1	26818571	manta-343	DEL	26818623	-52	0.0377	0.1435	232	67	11	307	1	0	34.52	intergenic_variant	MODIFIER											https://svdb-dc.pslab.ca/?sv=manta-343	https://www.ncbi.nlm.nih.gov/gdv/browser/genome/?id=GCF_002263795.2&chr=1&from=26818571&to=26818623
1	26912055	manta-344	INS	26912055	72	0.0048	0.0048	308	1	1	308	1	0	74.19	intergenic_variant	MODIFIER									1:26911802:G:A:0.9:G:rs382054175;1:26911852:C:T:0.9:C:rs384898896;1:26911943:G:A:0.9:G:rs379653844;1:26912004:T:C:0.9:T:rs383002958;1:26912043:C:T:0.9:C:rs386075051		https://svdb-dc.pslab.ca/?sv=manta-344	https://www.ncbi.nlm.nih.gov/gdv/browser/genome/?id=GCF_002263795.2&chr=1&from=26912055&to=26912055
1	26948772	manta-345	DEL	26948848	-76	1	0.9242	1	45	264	309	1	0	0.65	intergenic_variant	MODIFIER								1:26943441:A:G:0.97:G:BovineHD0100007849;1:26947764:G:A:1.0:A:BovineHD0100007851;1:26949915:A:G:0.98:G:BovineHD0100007852;1:26951271:A:G:1.0:G:BovineHD0100007853;1:26952420:A:G:0.95:G:BovineHD0100007854	1:26948476:T:C:0.98:C:rs110715436;1:26948739:T:A:1.0:A:rs41579904;1:26949003:C:G:1.0:G:rs109869811;1:26949014:C:G:1.0:G:rs110432437;1:26949049:C:A:0.97:A:rs110248884	smoove-766	https://svdb-dc.pslab.ca/?sv=manta-345	https://www.ncbi.nlm.nih.gov/gdv/browser/genome/?id=GCF_002263795.2&chr=1&from=26948772&to=26948848
1	27078240	manta-346	DEL	27078322	-82	0.0595	0.1048	252	51	7	310	1	0	3.55	intergenic_variant	MODIFIER								1:27078032:T:G:0.87:G:BovineHD0100007904	1:27078010:A:G:0.87:G:rs385801553;1:27078032:T:G:0.87:G:rs134529992;1:27078400:C:T:0.86:T:rs384262395;1:27078704:C:T:0.87:T:rs378173839;1:27078719:G:T:0.86:T:rs381323486		https://svdb-dc.pslab.ca/?sv=manta-346	https://www.ncbi.nlm.nih.gov/gdv/browser/genome/?id=GCF_002263795.2&chr=1&from=27078240&to=27078322
1	27172556	manta-347	DUP	27172640	84	0.752	0.1	250	58	2	311	1	0	65.81	intergenic_variant	MODIFIER											https://svdb-dc.pslab.ca/?sv=manta-347	https://www.ncbi.nlm.nih.gov/gdv/browser/genome/?id=GCF_002263795.2&chr=1&from=27172556&to=27172640
1	27181728	manta-348	DEL	27182467	-739	1	0.0016	309	1	0	312	1	0	80.97	intergenic_variant	MODIFIER									1:27183409:C:T:1.0:T:rs1116176162		https://svdb-dc.pslab.ca/?sv=manta-348	https://www.ncbi.nlm.nih.gov/gdv/browser/genome/?id=GCF_002263795.2&chr=1&from=27181728&to=27182467
1	27253483	manta-349	DEL	27253580	-97	2.51895e-36	0.6145	97	45	168	313	1	0	31.29	intergenic_variant	MODIFIER											https://svdb-dc.pslab.ca/?sv=manta-349	https://www.ncbi.nlm.nih.gov/gdv/browser/genome/?id=GCF_002263795.2&chr=1&from=27253483&to=27253580
1	27380581	manta-350	DEL	27380705	-124	1	0.1742	211	90	9	314	1	0	27.42	intergenic_variant	MODIFIER									1:27380275:C:T:0.81:T:rs135722397;1:27380328:A:G:0.85:G:rs133231108;1:27380420:C:T:0.83:T:rs454139326;1:27380533:C:T:0.82:T:rs137354244;1:27380976:G:A:0.87:A:rs136216945		https://svdb-dc.pslab.ca/?sv=manta-350	https://www.ncbi.nlm.nih.gov/gdv/browser/genome/?id=GCF_002263795.2&chr=1&from=27380581&to=27380705
1	27391092	manta-351	DEL	27391150	-58	0.8101	0.6161	47	144	119	315	1	0	21.29	intergenic_variant	MODIFIER								1:27392801:C:T:0.93:T:BovineHD0100008008;1:27395800:C:T:0.96:T:BovineHD0100008009	1:27391010:T:G:0.96:G:.;1:27391031:A:G:0.94:G:rs209619695;1:27391040:T:C:0.94:C:.;1:27391167:T:C:0.96:C:.;1:27391177:A:G:0.95:G:rs3423639448		https://svdb-dc.pslab.ca/?sv=manta-351	https://www.ncbi.nlm.nih.gov/gdv/browser/genome/?id=GCF_002263795.2&chr=1&from=27391092&to=27391150
1	27391468	manta-352	DEL	27391865	-397	0.1946	0.5968	56	138	116	316	1	0	95.81	intergenic_variant	MODIFIER								1:27392801:C:T:0.9:T:BovineHD0100008008;1:27395800:C:T:0.9:T:BovineHD0100008009	1:27391401:A:C:0.92:C:rs210579751;1:27391893:G:A:0.83:A:rs42656208;1:27391929:T:G:0.89:G:.;1:27391930:T:A:0.89:A:.;1:27391954:C:T:0.91:T:.	smoove-781	https://svdb-dc.pslab.ca/?sv=manta-352	https://www.ncbi.nlm.nih.gov/gdv/browser/genome/?id=GCF_002263795.2&chr=1&from=27391468&to=27391865
1	27431235	manta-353	DEL	27431328	-93	5.06643e-08	0.2597	189	81	40	317	1	0	25.81	intergenic_variant	MODIFIER											https://svdb-dc.pslab.ca/?sv=manta-353	https://www.ncbi.nlm.nih.gov/gdv/browser/genome/?id=GCF_002263795.2&chr=1&from=27431235&to=27431328
1	27505558	manta-354	INS	27505558	89	0.1393	0.0226	297	12	1	318	1	0	62.26	intergenic_variant	MODIFIER									1:27497322:G:A:1.0:A:rs382494600;1:27497623:C:T:0.93:C:rs382724336;1:27501356:G:A:1.0:A:rs380417132;1:27508142:A:G:1.0:G:rs384544763;1:27508750:G:A:1.0:A:rs379867255		https://svdb-dc.pslab.ca/?sv=manta-354	https://www.ncbi.nlm.nih.gov/gdv/browser/genome/?id=GCF_002263795.2&chr=1&from=27505558&to=27505558
1	27704637	manta-355	DUP	27705412	775	1	0.0145	301	9	0	319	1	0	92.9	intergenic_variant	MODIFIER											https://svdb-dc.pslab.ca/?sv=manta-355	https://www.ncbi.nlm.nih.gov/gdv/browser/genome/?id=GCF_002263795.2&chr=1&from=27704637&to=27705412
1	27711723	manta-356	DUP	27711801	78	1	0.0161	300	10	0	320	1	0	96.45	intergenic_variant	MODIFIER											https://svdb-dc.pslab.ca/?sv=manta-356	https://www.ncbi.nlm.nih.gov/gdv/browser/genome/?id=GCF_002263795.2&chr=1&from=27711723&to=27711801
1	27711767	manta-357	INS	27711767	78	1	0.0516	278	32	0	320	2	100	92.9	intergenic_variant	MODIFIER									1:27712153:A:G:0.82:A:rs380327874;1:27712586:A:G:0.86:G:rs378854190;1:27712707:C:T:0.86:T:rs380979263;1:27712719:A:G:0.86:G:rs384105866;1:27712742:A:G:0.82:A:rs379205266		https://svdb-dc.pslab.ca/?sv=manta-357	https://www.ncbi.nlm.nih.gov/gdv/browser/genome/?id=GCF_002263795.2&chr=1&from=27711767&to=27711767
1	27751169	manta-358	DEL	27752473	-1304	1	0.2484	175	116	19	321	1	0	55.81	intergenic_variant	MODIFIER								1:27746979:G:A:0.98:A:BovineHD0100008117;1:27759039:A:G:0.97:G:BovineHD0100008119	1:27750278:G:A:0.97:A:rs43221881;1:27750534:G:T:0.97:T:rs43221882;1:27750677:T:G:0.96:G:rs110885508;1:27750788:A:T:0.97:T:rs110683074;1:27752735:G:A:0.99:A:rs384265498		https://svdb-dc.pslab.ca/?sv=manta-358	https://www.ncbi.nlm.nih.gov/gdv/browser/genome/?id=GCF_002263795.2&chr=1&from=27751169&to=27752473
1	27935864	manta-359	INS	27935864	51	1.76498e-07	0.4435	73	199	38	322	1	0	40.97	intergenic_variant	MODIFIER											https://svdb-dc.pslab.ca/?sv=manta-359	https://www.ncbi.nlm.nih.gov/gdv/browser/genome/?id=GCF_002263795.2&chr=1&from=27935864&to=27935864
1	27955929	manta-360	DEL	27956199	-270	2.26853e-06	0.7081	44	93	173	323	1	0	35.16	intergenic_variant	MODIFIER											https://svdb-dc.pslab.ca/?sv=manta-360	https://www.ncbi.nlm.nih.gov/gdv/browser/genome/?id=GCF_002263795.2&chr=1&from=27955929&to=27956199
1	27986347	manta-361	DEL	27986404	-57	0.0912	0.0419	286	22	2	324	1	0	15.81	intergenic_variant	MODIFIER											https://svdb-dc.pslab.ca/?sv=manta-361	https://www.ncbi.nlm.nih.gov/gdv/browser/genome/?id=GCF_002263795.2&chr=1&from=27986347&to=27986404
1	27987730	manta-362	DEL	27987958	-228	0.2018	0.0274	294	15	1	325	1	0	88.71	intergenic_variant	MODIFIER								1:27997091:T:C:1.0:C:BovineHD0100008203	1:27983906:C:G:0.94:C:rs382666132;1:27994258:A:T:1.0:T:rs382936789;1:27994764:A:G:1.0:G:rs209689435;1:27994835:G:A:1.0:A:rs210395796;1:27995351:C:A:1.0:A:rs379077495	smoove-790	https://svdb-dc.pslab.ca/?sv=manta-362	https://www.ncbi.nlm.nih.gov/gdv/browser/genome/?id=GCF_002263795.2&chr=1&from=27987730&to=27987958
1	28016566	manta-363	DEL	28017245	-679	1	0.7823	14	107	189	326	1	0	5.81	intergenic_variant	MODIFIER							1:28011081:G:A:0.97:A:Hapmap51266-BTA-59273	1:28007803:G:A:0.98:A:BovineHD0100008205;1:28011081:G:A:0.97:A:Hapmap51266-BTA-59273	1:28011590:C:T:0.97:T:rs43218916;1:28012981:A:G:0.97:G:rs137795549;1:28013107:A:G:0.98:G:rs133794720;1:28013206:G:A:0.98:A:rs211654946;1:28021282:C:T:0.97:T:rs137043830	smoove-791	https://svdb-dc.pslab.ca/?sv=manta-363	https://www.ncbi.nlm.nih.gov/gdv/browser/genome/?id=GCF_002263795.2&chr=1&from=28016566&to=28017245
1	28029628	manta-364	INS	28029628	85	0.1884	0.071	269	38	3	327	1	0	7.74	intergenic_variant	MODIFIER									1:28022370:G:A:0.93:A:rs445162389;1:28037803:G:C:0.95:C:rs474333316;1:28038740:C:A:0.95:A:rs446685300		https://svdb-dc.pslab.ca/?sv=manta-364	https://www.ncbi.nlm.nih.gov/gdv/browser/genome/?id=GCF_002263795.2&chr=1&from=28029628&to=28029628
1	28123441	manta-365	DEL	28128968	-5527	0.6783	0.0742	266	42	2	328	1	0	98.71	intergenic_variant	MODIFIER						BovineHD0100008232			1:28118546:C:G:0.95:C:rs437752572;1:28120581:C:G:0.9:C:rs432309312;1:28121148:C:A:0.95:C:rs476272115;1:28122214:G:A:0.93:G:rs477236308;1:28136382:C:T:0.93:C:rs432937341	smoove-794	https://svdb-dc.pslab.ca/?sv=manta-365	https://www.ncbi.nlm.nih.gov/gdv/browser/genome/?id=GCF_002263795.2&chr=1&from=28123441&to=28128968
1	28181550	manta-366	DEL	28181816	-266	1	0.0048	307	3	0	329	1	0	84.84	intergenic_variant	MODIFIER									1:28181238:C:G:1.0:C:rs452877048;1:28181369:C:T:1.0:C:rs441677930;1:28181399:A:G:1.0:A:rs475832482;1:28181520:T:C:1.0:T:rs439794008;1:28182073:C:T:1.0:C:rs464359878		https://svdb-dc.pslab.ca/?sv=manta-366	https://www.ncbi.nlm.nih.gov/gdv/browser/genome/?id=GCF_002263795.2&chr=1&from=28181550&to=28181816
1	28187210	manta-367	DEL	28187402	-192	1	0.0048	307	3	0	330	1	0	100	intergenic_variant	MODIFIER									1:28186554:C:T:1.0:C:rs460934195;1:28186565:C:T:1.0:C:rs482763344;1:28186773:T:C:1.0:T:rs477622808;1:28187099:T:C:1.0:T:rs469962482;1:28188032:C:T:1.0:C:rs448654744	smoove-796	https://svdb-dc.pslab.ca/?sv=manta-367	https://www.ncbi.nlm.nih.gov/gdv/browser/genome/?id=GCF_002263795.2&chr=1&from=28187210&to=28187402
1	28382029	manta-368	DEL	28382326	-297	1	0.0016	309	1	0	331	1	0	98.71	intergenic_variant	MODIFIER											https://svdb-dc.pslab.ca/?sv=manta-368	https://www.ncbi.nlm.nih.gov/gdv/browser/genome/?id=GCF_002263795.2&chr=1&from=28382029&to=28382326
1	28427456	manta-369	DEL	28427596	-140	3.84155e-40	0.3839	171	40	99	332	1	0	54.84	intergenic_variant	MODIFIER											https://svdb-dc.pslab.ca/?sv=manta-369	https://www.ncbi.nlm.nih.gov/gdv/browser/genome/?id=GCF_002263795.2&chr=1&from=28427456&to=28427596
1	28436148	manta-370	INS	28436148	112	1	0.229	184	110	16	333	1	0	70.65	intergenic_variant	MODIFIER									1:28435935:G:A:0.98:A:rs208439262;1:28436018:A:C:0.96:C:rs209493756;1:28436021:T:C:0.96:C:rs211663364;1:28436218:A:G:0.98:G:rs208234459;1:28436234:A:G:0.98:G:rs209773328		https://svdb-dc.pslab.ca/?sv=manta-370	https://www.ncbi.nlm.nih.gov/gdv/browser/genome/?id=GCF_002263795.2&chr=1&from=28436148&to=28436148
1	28497445	manta-371	DEL	28497882	-437	0.0009	0.1452	220	90	0	334	1	0	49.03	intergenic_variant	MODIFIER											https://svdb-dc.pslab.ca/?sv=manta-371	https://www.ncbi.nlm.nih.gov/gdv/browser/genome/?id=GCF_002263795.2&chr=1&from=28497445&to=28497882
1	28675441	manta-372	INS	28675441	61	1	0.0306	291	19	0	335	1	0	73.23	intergenic_variant	MODIFIER									1:28667167:C:T:0.85:C:rs441152845;1:28670061:T:A:0.85:T:rs379318716;1:28674452:C:T:0.85:C:rs445441674;1:28680206:G:A:0.85:G:rs383001212		https://svdb-dc.pslab.ca/?sv=manta-372	https://www.ncbi.nlm.nih.gov/gdv/browser/genome/?id=GCF_002263795.2&chr=1&from=28675441&to=28675441
1	28753808	manta-373	DEL	28754302	-494	0.6184	0.35	133	137	40	336	1	0	40.65	intergenic_variant	MODIFIER										smoove-813	https://svdb-dc.pslab.ca/?sv=manta-373	https://www.ncbi.nlm.nih.gov/gdv/browser/genome/?id=GCF_002263795.2&chr=1&from=28753808&to=28754302
1	29263793	manta-374	INS	29263793	247	0.3171	0.1726	215	83	12	337	1	0	57.1	intron_variant	MODIFIER	GBE1	ENSBTAG00000036262						1:29264217:A:G:1.0:G:BovineHD0100008559	1:29263686:C:G:1.0:G:rs136506655;1:29263880:A:G:0.99:G:rs109243111;1:29264047:C:T:0.99:T:rs41646622;1:29264217:A:G:1.0:G:rs41646621;1:29264360:C:G:0.99:G:rs108950833		https://svdb-dc.pslab.ca/?sv=manta-374	https://www.ncbi.nlm.nih.gov/gdv/browser/genome/?id=GCF_002263795.2&chr=1&from=29263793&to=29263793
1	29290915	manta-375	DEL	29291048	-133	0.1924	0.6081	53	137	120	338	1	0	23.87	intron_variant	MODIFIER	GBE1	ENSBTAG00000036262						1:29284399:G:A:0.96:A:BovineHD0100008565;1:29288723:G:A:0.96:A:BovineHD0100046411;1:29293699:T:C:0.95:C:BovineHD0100008567	1:29290722:G:A:0.96:A:rs208364192;1:29291289:C:G:0.95:G:rs134960414;1:29291349:G:A:0.97:A:rs207496291;1:29291388:A:G:0.95:G:rs381716299;1:29291401:C:A:0.96:A:rs209485296		https://svdb-dc.pslab.ca/?sv=manta-375	https://www.ncbi.nlm.nih.gov/gdv/browser/genome/?id=GCF_002263795.2&chr=1&from=29290915&to=29291048
1	29432933	manta-376	DEL	29433011	-78	0.0002	0.1161	250	48	12	339	1	0	19.03	intergenic_variant	MODIFIER									1:29429363:G:A:0.91:G:rs378537872;1:29430107:G:A:0.91:A:rs381515481;1:29431145:T:A:0.91:T:rs379672589;1:29432165:T:G:0.88:G:rs381845946;1:29434251:G:A:0.88:A:rs43225345		https://svdb-dc.pslab.ca/?sv=manta-376	https://www.ncbi.nlm.nih.gov/gdv/browser/genome/?id=GCF_002263795.2&chr=1&from=29432933&to=29433011
1	29544685	manta-377	DUP	29544788	103	0.3923	0.0742	264	46	0	340	1	0	67.74	intergenic_variant	MODIFIER						BovineHD0100008629					https://svdb-dc.pslab.ca/?sv=manta-377	https://www.ncbi.nlm.nih.gov/gdv/browser/genome/?id=GCF_002263795.2&chr=1&from=29544685&to=29544788
1	29544712	manta-378	INS	29544713	104	0.111	0.3065	155	120	35	340	2	100	55.81	intergenic_variant	MODIFIER								1:29540342:G:A:0.96:A:BovineHD0100008626;1:29543828:G:T:0.96:T:BovineHD0100008628	1:29543828:G:T:0.96:T:rs110000987;1:29543998:T:C:0.96:C:rs137513003;1:29544069:G:A:0.97:A:rs110531705;1:29544304:T:G:0.98:G:rs110982980;1:29544335:T:C:0.98:C:rs209938819		https://svdb-dc.pslab.ca/?sv=manta-378	https://www.ncbi.nlm.nih.gov/gdv/browser/genome/?id=GCF_002263795.2&chr=1&from=29544712&to=29544713
1	29564776	manta-379	DUP	29564864	88	1	0.0048	307	3	0	341	1	0	50.32	intergenic_variant	MODIFIER											https://svdb-dc.pslab.ca/?sv=manta-379	https://www.ncbi.nlm.nih.gov/gdv/browser/genome/?id=GCF_002263795.2&chr=1&from=29564776&to=29564864
1	29606189	manta-380	INS	29606189	1223	0.1592	0.0242	296	13	1	342	1	0	94.52	intergenic_variant	MODIFIER									1:29596212:G:A:0.94:A:rs470088936;1:29597399:G:A:0.94:A:rs480636266;1:29610101:A:T:0.94:T:rs466229361;1:29610932:C:T:0.88:C:rs473889068;1:29612830:A:G:0.94:G:rs459219090		https://svdb-dc.pslab.ca/?sv=manta-380	https://www.ncbi.nlm.nih.gov/gdv/browser/genome/?id=GCF_002263795.2&chr=1&from=29606189&to=29606189
1	29710730	manta-381	DEL	29710885	-155	0.1276	0.2145	196	95	19	343	1	0	63.23	intergenic_variant	MODIFIER								1:29712048:A:C:0.88:C:BovineHD0100008662	1:29711815:C:A:0.83:A:rs209096498;1:29711888:T:G:0.89:G:rs110016106;1:29712048:A:C:0.88:C:rs137754985;1:29712241:T:A:0.88:A:rs134858044;1:29712273:T:C:0.85:C:rs211114250		https://svdb-dc.pslab.ca/?sv=manta-381	https://www.ncbi.nlm.nih.gov/gdv/browser/genome/?id=GCF_002263795.2&chr=1&from=29710730&to=29710885
1	29712416	manta-382	INS	29712417	53	0.1097	0.2323	188	100	22	344	1	0	93.87	intergenic_variant	MODIFIER								1:29712048:A:C:0.95:C:BovineHD0100008662	1:29712048:A:C:0.95:C:rs137754985;1:29712241:T:A:0.95:A:rs134858044;1:29712273:T:C:0.94:C:rs211114250;1:29712317:G:A:0.93:A:rs208142698;1:29712423:A:C:0.95:C:rs462470256		https://svdb-dc.pslab.ca/?sv=manta-382	https://www.ncbi.nlm.nih.gov/gdv/browser/genome/?id=GCF_002263795.2&chr=1&from=29712416&to=29712417
1	29736753	manta-383	DEL	29736823	-70	0.306	0.1274	238	65	7	345	1	0	81.29	intergenic_variant	MODIFIER								1:29727800:A:G:0.95:G:BovineHD0100008666;1:29731133:G:A:0.95:A:BovineHD0100008668;1:29735084:T:C:0.96:C:BovineHD0100008670;1:29738764:G:A:0.95:A:BovineHD0100046934	1:29736585:C:G:0.93:G:rs207859641;1:29736630:T:C:0.95:C:rs110611413;1:29736688:G:A:0.92:A:rs211373819;1:29736831:G:T:0.85:T:rs381063884;1:29736877:G:A:0.94:A:rs378334857		https://svdb-dc.pslab.ca/?sv=manta-383	https://www.ncbi.nlm.nih.gov/gdv/browser/genome/?id=GCF_002263795.2&chr=1&from=29736753&to=29736823
1	29753118	manta-384	DUP	29753347	229	0.0933	0.0968	250	60	0	346	1	0	92.58	intergenic_variant	MODIFIER									1:29748123:G:A:0.84:A:rs110403777		https://svdb-dc.pslab.ca/?sv=manta-384	https://www.ncbi.nlm.nih.gov/gdv/browser/genome/?id=GCF_002263795.2&chr=1&from=29753118&to=29753347
1	29866341	manta-385	DEL	29866651	-310	0.1157	0.1032	252	52	6	347	1	0	65.81	intergenic_variant	MODIFIER							1:29859693:G:A:0.82:G:ARS-BFGL-NGS-24142	1:29859693:G:A:0.82:G:ARS-BFGL-NGS-24142	1:29866128:T:A:0.82:T:rs379358816;1:29866141:C:T:0.82:C:rs382790701;1:29866284:C:T:0.89:T:rs134179904;1:29866930:G:A:0.89:A:rs136009342;1:29866973:C:A:0.84:A:rs137023393	smoove-844	https://svdb-dc.pslab.ca/?sv=manta-385	https://www.ncbi.nlm.nih.gov/gdv/browser/genome/?id=GCF_002263795.2&chr=1&from=29866341&to=29866651
1	30257234	manta-386	INS	30257234	108	7.19799e-29	0.0839	281	6	23	348	1	0	73.87	intergenic_variant	MODIFIER											https://svdb-dc.pslab.ca/?sv=manta-386	https://www.ncbi.nlm.nih.gov/gdv/browser/genome/?id=GCF_002263795.2&chr=1&from=30257234&to=30257234
1	30379723	manta-387	DEL	30379776	-53	1	0.0823	261	47	2	349	1	0	75.16	intergenic_variant	MODIFIER									1:30375501:T:C:0.96:C:rs381366825;1:30375510:T:C:0.96:C:rs384454929;1:30375791:G:A:0.96:A:rs381863471;1:30376002:A:G:0.93:G:rs382394776;1:30377096:G:A:0.96:A:rs378217208	smoove-857	https://svdb-dc.pslab.ca/?sv=manta-387	https://www.ncbi.nlm.nih.gov/gdv/browser/genome/?id=GCF_002263795.2&chr=1&from=30379723&to=30379776
1	30456237	manta-388	DEL	30456344	-107	0.2475	0.0306	292	17	1	350	1	0	80.32	intergenic_variant	MODIFIER								1:30455351:A:G:1.0:A:BovineHD0100008853	1:30456135:T:C:0.8:T:rs378719077;1:30456139:T:C:0.8:T:rs382805825;1:30456142:C:G:0.85:C:rs799632634;1:30456405:T:G:0.95:T:rs473085709;1:30456435:C:T:0.9:T:rs382629141	smoove-860	https://svdb-dc.pslab.ca/?sv=manta-388	https://www.ncbi.nlm.nih.gov/gdv/browser/genome/?id=GCF_002263795.2&chr=1&from=30456237&to=30456344
1	30457761	manta-389	DEL	30460303	-2542	1	0.0129	302	8	0	351	1	0	96.45	intergenic_variant	MODIFIER											https://svdb-dc.pslab.ca/?sv=manta-389	https://www.ncbi.nlm.nih.gov/gdv/browser/genome/?id=GCF_002263795.2&chr=1&from=30457761&to=30460303
1	30571158	manta-390	DEL	30571396	-238	1	0.0097	304	6	0	352	1	0	95.48	intergenic_variant	MODIFIER						BovineHD0100008878				smoove-862	https://svdb-dc.pslab.ca/?sv=manta-390	https://www.ncbi.nlm.nih.gov/gdv/browser/genome/?id=GCF_002263795.2&chr=1&from=30571158&to=30571396
1	30620098	manta-391	DEL	30620153	-55	1	0.0161	300	10	0	353	1	0	94.84	intergenic_variant	MODIFIER										smoove-863	https://svdb-dc.pslab.ca/?sv=manta-391	https://www.ncbi.nlm.nih.gov/gdv/browser/genome/?id=GCF_002263795.2&chr=1&from=30620098&to=30620153
1	30641217	manta-392	DEL	30641281	-64	0.506	0.8516	5	82	223	354	1	0	3.87	intergenic_variant	MODIFIER								1:30638575:T:C:1.0:C:BovineHD0100008891;1:30639309:T:C:0.99:C:BovineHD0100008892;1:30643955:G:T:0.99:G:BovineHD0100008893;1:30645658:C:A:0.99:C:BovineHD0100008894;1:30648687:T:C:0.97:C:BovineHD0100008895	1:30640980:C:T:0.97:T:rs135157088;1:30641494:A:G:0.99:G:rs110934136;1:30641520:T:C:0.99:C:rs110123152;1:30641667:G:A:0.99:A:rs110196732;1:30641683:C:A:0.99:A:rs133760291		https://svdb-dc.pslab.ca/?sv=manta-392	https://www.ncbi.nlm.nih.gov/gdv/browser/genome/?id=GCF_002263795.2&chr=1&from=30641217&to=30641281
1	30761417	manta-393	DEL	30761581	-164	0.1404	0.6968	34	120	156	355	1	0	41.29	intergenic_variant	MODIFIER							1:30759148:C:T:0.83:T:BTA-97531-no-rs	1:30751532:C:T:0.84:T:BovineHD0100008928;1:30755257:C:A:0.82:A:BovineHD0100008930;1:30759148:C:T:0.83:T:BTA-97531-no-rs;1:30766336:G:A:0.85:G:BovineHD0100008932;1:30768195:T:C:0.83:T:BovineHD0100008934	1:30761194:G:A:0.84:A:.;1:30761197:T:C:0.84:C:.;1:30761277:A:C:0.84:C:.;1:30761336:G:A:0.84:A:.;1:30761764:C:A:0.84:A:.		https://svdb-dc.pslab.ca/?sv=manta-393	https://www.ncbi.nlm.nih.gov/gdv/browser/genome/?id=GCF_002263795.2&chr=1&from=30761417&to=30761581
1	30777845	manta-394	INS	30777846	69	0.0075	0.0226	298	10	2	356	1	0	11.94	intergenic_variant	MODIFIER									1:30777221:A:T:0.88:T:rs133650508;1:30777377:G:A:0.82:G:rs137180768;1:30777959:C:T:0.87:T:rs133487614;1:30778502:T:A:0.88:A:rs719697208;1:30778515:T:G:0.88:G:rs460471756		https://svdb-dc.pslab.ca/?sv=manta-394	https://www.ncbi.nlm.nih.gov/gdv/browser/genome/?id=GCF_002263795.2&chr=1&from=30777845&to=30777846
1	30877975	manta-395	INS	30878003	583	0.7383	0.2177	188	109	13	357	1	0	63.87	intergenic_variant	MODIFIER								1:30868744:A:G:0.97:G:BovineHD0100008946	1:30874714:T:C:0.93:C:rs386070241;1:30876589:G:T:0.99:T:rs207726252;1:30878488:G:A:0.95:A:rs210409165;1:30878611:T:C:0.96:C:rs385588417;1:30879522:T:C:0.98:C:rs381121396		https://svdb-dc.pslab.ca/?sv=manta-395	https://www.ncbi.nlm.nih.gov/gdv/browser/genome/?id=GCF_002263795.2&chr=1&from=30877975&to=30878003
1	30990673	manta-396	DEL	30990969	-296	1	0.1871	205	94	11	358	1	0	48.39	intergenic_variant	MODIFIER							1:30999614:G:A:1.0:A:ARS-BFGL-NGS-40158	1:30990501:C:A:1.0:A:BovineHD0100008967;1:30994508:C:A:1.0:A:BovineHD0100008969;1:30999614:G:A:1.0:A:ARS-BFGL-NGS-40158	1:30990598:A:C:0.98:C:rs208646317;1:30990621:A:G:0.98:G:rs110195551;1:30990996:A:G:0.84:A:rs472209981;1:30990999:A:G:0.88:A:rs440929503;1:30991002:A:G:0.89:G:rs480872199	smoove-870	https://svdb-dc.pslab.ca/?sv=manta-396	https://www.ncbi.nlm.nih.gov/gdv/browser/genome/?id=GCF_002263795.2&chr=1&from=30990673&to=30990969
1	30993640	manta-397	DEL	30993699	-59	0.8484	0.1823	208	91	11	359	1	0	99.03	intergenic_variant	MODIFIER							1:30999614:G:A:0.97:A:ARS-BFGL-NGS-40158	1:30990501:C:A:0.97:A:BovineHD0100008967;1:30994508:C:A:0.97:A:BovineHD0100008969;1:30999614:G:A:0.97:A:ARS-BFGL-NGS-40158	1:30993122:A:C:0.94:C:rs385824527;1:30993139:A:G:0.94:G:rs109115742;1:30993355:C:T:0.97:T:rs109628329;1:30993944:G:A:0.96:A:rs110681403;1:30994027:C:T:0.96:T:rs109786678	smoove-871	https://svdb-dc.pslab.ca/?sv=manta-397	https://www.ncbi.nlm.nih.gov/gdv/browser/genome/?id=GCF_002263795.2&chr=1&from=30993640&to=30993699
1	31058091	manta-398	INS	31058091	51	0.1592	0.0242	296	13	1	360	1	0	69.68	intergenic_variant	MODIFIER											https://svdb-dc.pslab.ca/?sv=manta-398	https://www.ncbi.nlm.nih.gov/gdv/browser/genome/?id=GCF_002263795.2&chr=1&from=31058091&to=31058091
1	31090586	manta-399	INS	31090586	69	3.98132e-08	0.3806	142	100	68	361	1	0	43.55	intergenic_variant	MODIFIER											https://svdb-dc.pslab.ca/?sv=manta-399	https://www.ncbi.nlm.nih.gov/gdv/browser/genome/?id=GCF_002263795.2&chr=1&from=31090586&to=31090586
1	31090586	manta-400	DUP	31090655	69	1	0.0145	301	9	0	361	2	0	43.87	intergenic_variant	MODIFIER											https://svdb-dc.pslab.ca/?sv=manta-400	https://www.ncbi.nlm.nih.gov/gdv/browser/genome/?id=GCF_002263795.2&chr=1&from=31090586&to=31090655
1	31170227	manta-401	DEL	31170349	-122	1	0.0065	306	4	0	362	1	0	95.81	intergenic_variant	MODIFIER									1:31162889:C:T:1.0:C:rs382041911;1:31167126:A:G:1.0:A:rs379977456;1:31170185:A:C:1.0:A:rs136136068	smoove-875	https://svdb-dc.pslab.ca/?sv=manta-401	https://www.ncbi.nlm.nih.gov/gdv/browser/genome/?id=GCF_002263795.2&chr=1&from=31170227&to=31170349
1	31180435	manta-402	DEL	31188987	-8552	0.6949	0.1742	210	92	8	363	1	0	68.71	intergenic_variant	MODIFIER							1:31171747:T:C:0.98:C:BTA-41946-no-rs	1:31172763:T:G:0.96:G:BovineHD0100009029;1:31189838:G:A:0.98:A:BovineHD0100009032;1:31191663:C:T:0.96:T:BovineHD0100009033;1:31192575:T:G:0.96:G:BovineHD0100009034;1:31193296:G:A:0.96:A:BovineHD0100009035	1:31180191:A:C:0.98:C:rs109411583;1:31180239:A:C:0.98:C:rs110654258;1:31180262:T:G:0.98:G:rs210251820;1:31189138:G:A:0.98:A:rs110973899;1:31189210:T:A:0.97:A:rs41856807		https://svdb-dc.pslab.ca/?sv=manta-402	https://www.ncbi.nlm.nih.gov/gdv/browser/genome/?id=GCF_002263795.2&chr=1&from=31180435&to=31188987
1	31568128	manta-403	INS	31568128	50	0.0003	0.0242	298	9	3	364	1	0	64.84	intergenic_variant	MODIFIER									1:31567746:G:A:0.85:A:rs133610449;1:31567803:A:C:0.85:C:rs135327162;1:31567858:G:T:0.85:T:rs136080934;1:31567944:C:G:0.85:G:rs136962956;1:31568710:C:T:0.85:T:rs134504097		https://svdb-dc.pslab.ca/?sv=manta-403	https://www.ncbi.nlm.nih.gov/gdv/browser/genome/?id=GCF_002263795.2&chr=1&from=31568128&to=31568128
1	31590537	manta-404	DEL	31590714	-177	0.0572	0.0145	302	7	1	365	1	0	98.39	intergenic_variant	MODIFIER											https://svdb-dc.pslab.ca/?sv=manta-404	https://www.ncbi.nlm.nih.gov/gdv/browser/genome/?id=GCF_002263795.2&chr=1&from=31590537&to=31590714
1	31775660	manta-405	DEL	31775737	-77	0.556	0.1097	244	64	2	366	1	0	76.77	intergenic_variant	MODIFIER										smoove-891	https://svdb-dc.pslab.ca/?sv=manta-405	https://www.ncbi.nlm.nih.gov/gdv/browser/genome/?id=GCF_002263795.2&chr=1&from=31775660&to=31775737
1	31852147	manta-406	DEL	31852378	-231	0.2018	0.0274	294	15	1	367	1	0	78.71	intergenic_variant	MODIFIER										smoove-894	https://svdb-dc.pslab.ca/?sv=manta-406	https://www.ncbi.nlm.nih.gov/gdv/browser/genome/?id=GCF_002263795.2&chr=1&from=31852147&to=31852378
1	31917493	manta-407	DEL	31918215	-722	0.683	0.2968	155	126	29	368	1	0	54.19	intergenic_variant	MODIFIER										smoove-895	https://svdb-dc.pslab.ca/?sv=manta-407	https://www.ncbi.nlm.nih.gov/gdv/browser/genome/?id=GCF_002263795.2&chr=1&from=31917493&to=31918215
1	32101019	manta-408	DEL	32102017	-998	0.8161	0.579	56	149	105	369	1	0	31.94	intergenic_variant	MODIFIER								1:32092539:G:A:0.91:A:BovineHD0100009213;1:32102700:G:A:0.94:A:BovineHD0100009214;1:32109220:A:C:0.93:C:BovineHD0100009215	1:32100663:T:C:0.93:C:rs383137575;1:32100762:G:A:0.93:A:rs135765093;1:32100852:G:A:0.93:A:rs133585473;1:32100951:A:C:0.94:C:rs134894481;1:32102427:T:C:0.93:C:rs136823658	smoove-902	https://svdb-dc.pslab.ca/?sv=manta-408	https://www.ncbi.nlm.nih.gov/gdv/browser/genome/?id=GCF_002263795.2&chr=1&from=32101019&to=32102017
1	32157400	manta-409	DEL	32157529	-129	0.1713	0.4581	97	142	71	370	1	0	77.42	intergenic_variant	MODIFIER									1:32147490:G:A:0.9:A:rs382125296;1:32147498:T:A:0.9:A:rs385152516;1:32150678:G:T:0.91:T:rs210516079;1:32151652:G:A:0.91:A:rs207486804;1:32159667:G:A:0.91:A:rs209906227	smoove-903	https://svdb-dc.pslab.ca/?sv=manta-409	https://www.ncbi.nlm.nih.gov/gdv/browser/genome/?id=GCF_002263795.2&chr=1&from=32157400&to=32157529
1	32244305	manta-410	DEL	32245076	-771	0.2075	0.0726	268	39	3	371	1	0	34.19	intergenic_variant	MODIFIER									1:32238647:C:G:0.98:G:rs456370230;1:32242843:C:T:0.98:T:rs383971898;1:32242985:T:C:0.96:C:rs383018328;1:32246033:T:G:1.0:G:rs209236747;1:32249776:A:C:0.82:C:rs208472084	smoove-907	https://svdb-dc.pslab.ca/?sv=manta-410	https://www.ncbi.nlm.nih.gov/gdv/browser/genome/?id=GCF_002263795.2&chr=1&from=32244305&to=32245076
1	32270514	manta-411	INS	32270514	106	0.8631	0.2081	195	101	14	372	1	0	73.23	intergenic_variant	MODIFIER							1:32272564:C:T:0.98:T:ARS-BFGL-NGS-64530	1:32270076:T:C:0.96:C:BovineHD0100009244;1:32271609:G:T:0.96:T:BovineHD0100009245;1:32272564:C:T:0.98:T:ARS-BFGL-NGS-64530;1:32277720:T:G:0.97:G:BovineHD0100009248;1:32279742:G:A:0.97:A:BovineHD0100009249	1:32270421:C:T:0.98:T:rs109452967;1:32270492:T:G:0.83:T:rs210424690;1:32270500:T:C:0.82:T:rs521694748;1:32270501:G:T:0.81:G:rs524562375;1:32270603:G:A:0.94:A:rs209558014		https://svdb-dc.pslab.ca/?sv=manta-411	https://www.ncbi.nlm.nih.gov/gdv/browser/genome/?id=GCF_002263795.2&chr=1&from=32270514&to=32270514
1	32449493	manta-412	INS	32449494	87	0.1386	0.521	78	141	91	373	1	0	30.32	intergenic_variant	MODIFIER								1:32446435:T:C:0.88:C:BovineHD0100009280;1:32453847:G:A:0.89:A:BovineHD0100009281	1:32449248:A:G:0.87:G:rs134945526;1:32449302:T:C:0.87:C:rs379907145;1:32449395:G:T:0.87:T:rs210860685;1:32449534:A:C:0.8:C:rs797506829;1:32449585:A:G:0.87:G:rs381776737		https://svdb-dc.pslab.ca/?sv=manta-412	https://www.ncbi.nlm.nih.gov/gdv/browser/genome/?id=GCF_002263795.2&chr=1&from=32449493&to=32449494
1	32577726	manta-413	DEL	32578574	-848	0.8187	0.4403	98	151	61	374	1	0	78.71	intergenic_variant	MODIFIER									1:32575575:A:G:0.81:G:rs211295667;1:32576327:A:G:0.81:G:rs209956908;1:32576753:T:A:0.81:A:rs211687192;1:32577318:A:G:0.82:G:rs210753857;1:32579763:G:A:0.81:A:rs208889724		https://svdb-dc.pslab.ca/?sv=manta-413	https://www.ncbi.nlm.nih.gov/gdv/browser/genome/?id=GCF_002263795.2&chr=1&from=32577726&to=32578574
1	32664313	manta-414	DEL	32664600	-287	1	0.0032	308	2	0	375	1	0	31.61	intergenic_variant	MODIFIER											https://svdb-dc.pslab.ca/?sv=manta-414	https://www.ncbi.nlm.nih.gov/gdv/browser/genome/?id=GCF_002263795.2&chr=1&from=32664313&to=32664600
1	32958965	manta-415	DEL	32961835	-2870	0.8796	0.25	175	115	20	376	1	0	56.45	intergenic_variant	MODIFIER									1:32951118:A:G:0.97:G:rs43223456;1:32953260:C:T:0.97:T:rs135592362;1:32958599:T:C:0.95:C:rs43223462;1:32958861:T:C:0.97:C:rs43223461		https://svdb-dc.pslab.ca/?sv=manta-415	https://www.ncbi.nlm.nih.gov/gdv/browser/genome/?id=GCF_002263795.2&chr=1&from=32958965&to=32961835
1	32960489	manta-416	DEL	32960840	-351	1	0.0032	308	2	0	376	2	100	56.77	intergenic_variant	MODIFIER											https://svdb-dc.pslab.ca/?sv=manta-416	https://www.ncbi.nlm.nih.gov/gdv/browser/genome/?id=GCF_002263795.2&chr=1&from=32960489&to=32960840
1	32986378	manta-417	DEL	32987358	-980	1	0.021	297	13	0	377	1	0	95.16	intergenic_variant	MODIFIER								1:32980411:A:G:1.0:A:BovineHD0100009382	1:32985461:G:A:1.0:G:rs379120262;1:32985652:C:T:1.0:C:rs382721500;1:32987380:A:G:0.83:A:rs380077163;1:32987827:T:C:1.0:T:rs383399238;1:32988005:G:A:1.0:G:rs378000055	smoove-943	https://svdb-dc.pslab.ca/?sv=manta-417	https://www.ncbi.nlm.nih.gov/gdv/browser/genome/?id=GCF_002263795.2&chr=1&from=32986378&to=32987358
1	32988149	manta-418	DEL	32988250	-101	1	0.0194	298	12	0	378	1	0	99.68	intergenic_variant	MODIFIER								1:32980411:A:G:0.91:A:BovineHD0100009382	1:32985461:G:A:0.91:G:rs379120262;1:32985652:C:T:0.91:C:rs382721500;1:32987827:T:C:0.91:T:rs383399238;1:32988005:G:A:0.91:G:rs378000055;1:32988398:T:C:0.91:T:rs383727545		https://svdb-dc.pslab.ca/?sv=manta-418	https://www.ncbi.nlm.nih.gov/gdv/browser/genome/?id=GCF_002263795.2&chr=1&from=32988149&to=32988250
1	33090983	manta-419	DEL	33091315	-332	0.0307	0.1226	243	58	9	379	1	0	80.65	intergenic_variant	MODIFIER								1:33090246:T:C:0.93:C:BovineHD0100009415;1:33092219:C:T:0.85:T:BovineHD0100009416;1:33097098:A:G:0.88:G:BovineHD0100009417	1:33090702:A:C:0.85:C:rs3423102286;1:33091350:C:T:0.85:T:rs384039244;1:33091570:G:A:0.86:A:rs210525760;1:33091581:C:T:0.85:T:rs3423102026;1:33091653:G:A:0.86:A:rs383683351	smoove-948	https://svdb-dc.pslab.ca/?sv=manta-419	https://www.ncbi.nlm.nih.gov/gdv/browser/genome/?id=GCF_002263795.2&chr=1&from=33090983&to=33091315
1	33092918	manta-420	DEL	33093341	-423	0.1934	0.1226	241	62	7	380	1	0	97.74	intergenic_variant	MODIFIER								1:33090246:T:C:0.91:C:BovineHD0100009415;1:33092219:C:T:0.99:T:BovineHD0100009416;1:33097098:A:G:0.99:G:BovineHD0100009417	1:33092832:G:A:0.99:A:rs3423101732;1:33092867:A:G:0.99:G:rs380047170;1:33092868:A:T:0.99:T:rs382282991;1:33093395:A:G:0.82:G:rs379220518;1:33093406:A:C:0.97:C:rs382666633	smoove-949	https://svdb-dc.pslab.ca/?sv=manta-420	https://www.ncbi.nlm.nih.gov/gdv/browser/genome/?id=GCF_002263795.2&chr=1&from=33092918&to=33093341
1	33138094	manta-421	DEL	33138382	-288	8.91082e-23	0.4097	68	230	12	381	1	0	29.68	intergenic_variant	MODIFIER											https://svdb-dc.pslab.ca/?sv=manta-421	https://www.ncbi.nlm.nih.gov/gdv/browser/genome/?id=GCF_002263795.2&chr=1&from=33138094&to=33138382
1	33262829	manta-422	DEL	33263415	-586	0.0863	0.0177	300	9	1	382	1	0	24.19	intergenic_variant	MODIFIER										smoove-953	https://svdb-dc.pslab.ca/?sv=manta-422	https://www.ncbi.nlm.nih.gov/gdv/browser/genome/?id=GCF_002263795.2&chr=1&from=33262829&to=33263415
1	33609519	manta-423	DEL	33609631	-112	0.5697	0.0516	279	30	1	383	1	0	87.42	intergenic_variant	MODIFIER										smoove-959	https://svdb-dc.pslab.ca/?sv=manta-423	https://www.ncbi.nlm.nih.gov/gdv/browser/genome/?id=GCF_002263795.2&chr=1&from=33609519&to=33609631
1	33638153	manta-424	INS	33638153	58	0.0015	0.371	136	118	56	384	1	0	42.58	intergenic_variant	MODIFIER											https://svdb-dc.pslab.ca/?sv=manta-424	https://www.ncbi.nlm.nih.gov/gdv/browser/genome/?id=GCF_002263795.2&chr=1&from=33638153&to=33638153
1	33651030	manta-425	INS	33651031	106	0.7471	0.0952	254	53	3	385	1	0	38.71	intergenic_variant	MODIFIER									1:33650615:G:A:0.98:A:rs137147422;1:33651075:A:G:0.89:A:rs379942862;1:33651153:A:G:0.9:A:rs379840667;1:33651222:G:C:0.98:C:rs134514045;1:33651285:A:G:0.98:G:rs133667143		https://svdb-dc.pslab.ca/?sv=manta-425	https://www.ncbi.nlm.nih.gov/gdv/browser/genome/?id=GCF_002263795.2&chr=1&from=33651030&to=33651031
1	33655894	manta-426	DEL	33656074	-180	0.0243	0.1484	230	68	12	386	1	0	61.94	intergenic_variant	MODIFIER											https://svdb-dc.pslab.ca/?sv=manta-426	https://www.ncbi.nlm.nih.gov/gdv/browser/genome/?id=GCF_002263795.2&chr=1&from=33655894&to=33656074
1	33710735	manta-427	DEL	33711015	-280	1	0.0016	309	1	0	387	1	0	73.87	upstream_gene_variant	MODIFIER	CADM2	ENSBTAG00000009219								smoove-963	https://svdb-dc.pslab.ca/?sv=manta-427	https://www.ncbi.nlm.nih.gov/gdv/browser/genome/?id=GCF_002263795.2&chr=1&from=33710735&to=33711015
1	33738782	manta-428	DEL	33738954	-172	0.595	0.1226	237	70	3	388	1	0	76.13	intron_variant	MODIFIER	CADM2	ENSBTAG00000009219						1:33746368:G:A:0.89:A:BovineHD0100009609	1:33738648:C:T:0.98:T:rs380703510;1:33738719:A:G:0.97:G:rs383291286;1:33739194:T:C:0.98:C:rs383108734;1:33739367:G:T:0.98:T:rs381904151;1:33739443:G:A:0.98:A:rs384140722	smoove-966	https://svdb-dc.pslab.ca/?sv=manta-428	https://www.ncbi.nlm.nih.gov/gdv/browser/genome/?id=GCF_002263795.2&chr=1&from=33738782&to=33738954
1	33876430	manta-429	DUP	33876764	334	1.06889e-12	0.2581	150	160	0	389	1	0	46.77	intron_variant&feature_elongation	MODIFIER	CADM2	ENSBTAG00000009219									https://svdb-dc.pslab.ca/?sv=manta-429	https://www.ncbi.nlm.nih.gov/gdv/browser/genome/?id=GCF_002263795.2&chr=1&from=33876430&to=33876764
1	33948982	manta-430	DEL	33950030	-1048	0.4212	0.0419	285	24	1	390	1	0	52.9	intron_variant&feature_truncation	MODIFIER	CADM2	ENSBTAG00000009219						1:33945017:A:G:1.0:G:BovineHD0100009666	1:33948596:G:A:1.0:A:rs448310974;1:33948675:T:C:1.0:C:rs135086141;1:33948886:T:C:1.0:C:rs432503930;1:33950168:C:T:1.0:T:rs136656926;1:33950196:G:A:1.0:A:rs134411870	smoove-973	https://svdb-dc.pslab.ca/?sv=manta-430	https://www.ncbi.nlm.nih.gov/gdv/browser/genome/?id=GCF_002263795.2&chr=1&from=33948982&to=33950030
1	33987616	manta-431	DEL	33987841	-225	0.3643	0.0645	272	36	2	391	1	0	80.97	intron_variant	MODIFIER	CADM2	ENSBTAG00000009219						1:33996699:G:A:0.86:A:BovineHD0100009675	1:33989980:T:C:0.86:C:rs208073047;1:33991228:T:C:0.83:C:rs208482643;1:33991396:G:T:0.88:T:rs209655046;1:33991447:C:G:0.86:G:rs211412937;1:33991878:C:A:0.85:A:rs208737405		https://svdb-dc.pslab.ca/?sv=manta-431	https://www.ncbi.nlm.nih.gov/gdv/browser/genome/?id=GCF_002263795.2&chr=1&from=33987616&to=33987841
1	34038536	manta-432	INS	34038545	132	0.023	0.25	182	101	27	392	1	0	51.61	intron_variant	MODIFIER	CADM2	ENSBTAG00000009219						1:34036400:A:G:0.98:G:BovineHD4100000181;1:34040792:A:C:0.97:C:BovineHD0100009687	1:34038076:G:T:0.99:T:rs109723953;1:34038322:G:A:0.99:A:rs110672127;1:34038969:G:T:0.99:T:rs134087567;1:34038997:G:T:0.99:T:rs135144936;1:34039001:T:C:0.99:C:rs132946408		https://svdb-dc.pslab.ca/?sv=manta-432	https://www.ncbi.nlm.nih.gov/gdv/browser/genome/?id=GCF_002263795.2&chr=1&from=34038536&to=34038545
1	34082034	manta-433	DEL	34082172	-138	0.6876	0.3032	152	128	30	393	1	0	37.74	intron_variant	MODIFIER	CADM2	ENSBTAG00000009219						1:34077071:G:T:0.94:G:BovineHD0100009705;1:34079316:T:C:0.95:T:BovineHD0100009706;1:34080514:G:A:0.96:A:BovineHD0100009707;1:34082528:A:G:0.96:G:BovineHD0100009708;1:34085026:G:A:0.96:A:BovineHD0100046420	1:34081091:T:G:0.91:G:rs209396935;1:34081640:C:G:0.96:G:rs42537820;1:34081700:C:T:0.95:T:rs42537821;1:34081709:G:T:0.96:T:rs42537822;1:34082528:A:G:0.96:G:rs42537824	smoove-978	https://svdb-dc.pslab.ca/?sv=manta-433	https://www.ncbi.nlm.nih.gov/gdv/browser/genome/?id=GCF_002263795.2&chr=1&from=34082034&to=34082172
1	34139200	manta-434	DEL	34140131	-931	1	0.0177	299	11	0	394	1	0	51.29	intergenic_variant	MODIFIER									1:34130524:C:T:1.0:C:rs3423102513;1:34136825:T:C:1.0:T:rs3423102481;1:34136826:G:T:1.0:G:rs462233899	smoove-983	https://svdb-dc.pslab.ca/?sv=manta-434	https://www.ncbi.nlm.nih.gov/gdv/browser/genome/?id=GCF_002263795.2&chr=1&from=34139200&to=34140131
1	34144598	manta-435	INS	34144610	55	0.0003	0.0242	298	9	3	395	1	0	92.58	intergenic_variant	MODIFIER									1:34144385:T:G:0.84:T:rs446731371;1:34144461:G:A:0.89:G:rs382291317;1:34144484:T:C:0.89:T:rs136832777;1:34144889:C:A:0.89:C:rs135483919;1:34144993:C:T:0.84:C:rs383350697		https://svdb-dc.pslab.ca/?sv=manta-435	https://www.ncbi.nlm.nih.gov/gdv/browser/genome/?id=GCF_002263795.2&chr=1&from=34144598&to=34144610
1	34175182	manta-436	INS	34175182	238	0.0133	0.0581	278	28	4	396	1	0	93.55	intergenic_variant	MODIFIER								1:34168558:C:T:0.95:T:BovineHD0100009725	1:34175216:T:C:0.92:C:rs136709360;1:34175301:A:G:0.93:G:rs134091797;1:34175339:T:A:0.95:A:rs135478504;1:34175390:A:G:0.97:G:rs133355121;1:34175407:A:G:0.97:G:rs209077673		https://svdb-dc.pslab.ca/?sv=manta-436	https://www.ncbi.nlm.nih.gov/gdv/browser/genome/?id=GCF_002263795.2&chr=1&from=34175182&to=34175182
1	34310603	manta-437	INS	34310603	62	0.0011	0.1726	221	71	18	397	1	0	63.55	intergenic_variant	MODIFIER											https://svdb-dc.pslab.ca/?sv=manta-437	https://www.ncbi.nlm.nih.gov/gdv/browser/genome/?id=GCF_002263795.2&chr=1&from=34310603&to=34310603
1	34329100	manta-438	DEL	34339143	-10043	1	0.0016	309	1	0	398	1	0	70.97	intergenic_variant	MODIFIER						BovineHD0100009744			1:34324110:G:A:1.0:G:.;1:34343360:T:G:1.0:T:.;1:34343361:C:G:1.0:C:.;1:34343362:C:A:1.0:C:.;1:34344399:C:G:1.0:C:rs384184894	smoove-994	https://svdb-dc.pslab.ca/?sv=manta-438	https://www.ncbi.nlm.nih.gov/gdv/browser/genome/?id=GCF_002263795.2&chr=1&from=34329100&to=34339143
1	34391743	manta-439	DEL	34394681	-2938	0.3801	0.8484	9	76	225	399	1	0	3.23	intergenic_variant	MODIFIER							1:34400126:T:G:0.96:G:BTB-00930093	1:34387097:T:C:0.87:C:BovineHD0100009749;1:34388101:C:T:0.86:T:BovineHD0100009750;1:34391718:A:C:0.95:C:BovineHD0100009751;1:34398328:G:A:0.98:A:BovineHD0100009752;1:34399150:G:A:0.96:A:BovineHD0100009753	1:34391239:T:C:0.96:C:rs134681881;1:34391718:A:C:0.95:C:rs42086401;1:34394732:A:G:0.94:G:.;1:34395129:C:A:0.98:A:rs109260248;1:34395191:T:C:0.99:C:rs42086408	smoove-998	https://svdb-dc.pslab.ca/?sv=manta-439	https://www.ncbi.nlm.nih.gov/gdv/browser/genome/?id=GCF_002263795.2&chr=1&from=34391743&to=34394681
1	34435385	manta-440	INS	34435385	52	8.46385e-07	0.0774	272	28	10	400	1	0	6.77	intergenic_variant	MODIFIER									1:34426395:T:C:0.83:T:rs210150241;1:34441031:G:C:0.83:G:rs207722763		https://svdb-dc.pslab.ca/?sv=manta-440	https://www.ncbi.nlm.nih.gov/gdv/browser/genome/?id=GCF_002263795.2&chr=1&from=34435385&to=34435385
1	34453997	manta-441	INS	34453997	51	0.5372	0.8984	4	55	251	401	1	0	5.48	intergenic_variant	MODIFIER							1:34458042:G:A:0.94:G:BTB-00930351		1:34452635:T:C:0.93:T:.;1:34452669:A:G:0.93:A:.;1:34454120:A:C:0.97:A:rs110180710;1:34454140:A:G:0.97:A:rs135341482;1:34455650:G:C:0.97:G:rs42088882		https://svdb-dc.pslab.ca/?sv=manta-441	https://www.ncbi.nlm.nih.gov/gdv/browser/genome/?id=GCF_002263795.2&chr=1&from=34453997&to=34453997
1	34569789	manta-442	INS	34569789	53	2.22683e-07	0.2113	209	71	30	402	1	0	11.61	intergenic_variant	MODIFIER											https://svdb-dc.pslab.ca/?sv=manta-442	https://www.ncbi.nlm.nih.gov/gdv/browser/genome/?id=GCF_002263795.2&chr=1&from=34569789&to=34569789
1	34605893	manta-443	DEL	34606058	-165	0.4649	0.371	126	138	46	403	1	0	61.29	intergenic_variant	MODIFIER							1:34602877:G:A:0.92:G:BTB-01965833	1:34602877:G:A:0.92:G:BTB-01965833	1:34597484:C:G:0.92:C:rs383098167;1:34598261:C:T:0.93:C:rs382029597;1:34598563:C:A:0.94:A:rs384557098;1:34602172:C:A:0.94:C:rs43076510;1:34602877:G:A:0.92:G:rs43076511	smoove-1000	https://svdb-dc.pslab.ca/?sv=manta-443	https://www.ncbi.nlm.nih.gov/gdv/browser/genome/?id=GCF_002263795.2&chr=1&from=34605893&to=34606058
1	34630756	manta-444	INS	34630756	196	8.00476e-05	0.4355	116	118	76	404	1	0	48.06	intergenic_variant	MODIFIER											https://svdb-dc.pslab.ca/?sv=manta-444	https://www.ncbi.nlm.nih.gov/gdv/browser/genome/?id=GCF_002263795.2&chr=1&from=34630756&to=34630756
1	34642978	manta-445	INS	34642978	75	1	0.0016	309	1	0	405	1	0	37.1	intergenic_variant	MODIFIER								1:34643770:G:T:1.0:G:BovineHD0100009810	1:34642435:A:G:1.0:A:rs479802607;1:34642680:T:A:1.0:T:rs480919614;1:34642721:A:G:1.0:A:rs451105958;1:34642833:G:A:1.0:G:rs378810732;1:34642846:G:T:1.0:G:rs435327569		https://svdb-dc.pslab.ca/?sv=manta-445	https://www.ncbi.nlm.nih.gov/gdv/browser/genome/?id=GCF_002263795.2&chr=1&from=34642978&to=34642978
1	35027423	manta-446	DEL	35033635	-6212	1	0.1097	245	62	3	406	1	0	78.71	downstream_gene_variant	MODIFIER	VGLL3	ENSBTAG00000026156			BTB-01210835	BovineHD0100009931;BTB-01210835				smoove-1010	https://svdb-dc.pslab.ca/?sv=manta-446	https://www.ncbi.nlm.nih.gov/gdv/browser/genome/?id=GCF_002263795.2&chr=1&from=35027423&to=35033635
1	35027489	manta-447	DEL	35028254	-765	0.0097	0.2306	192	93	25	406	2	100	46.13	intergenic_variant	MODIFIER										smoove-1011	https://svdb-dc.pslab.ca/?sv=manta-447	https://www.ncbi.nlm.nih.gov/gdv/browser/genome/?id=GCF_002263795.2&chr=1&from=35027489&to=35028254
1	35167333	manta-448	DEL	35167433	-100	0.8753	0.2371	181	111	18	407	1	0	37.74	intergenic_variant	MODIFIER								1:35165078:C:T:0.91:T:BovineHD0100009963;1:35171287:G:A:0.96:A:BovineHD0100009964;1:35175257:A:G:0.94:G:BovineHD0100009965	1:35166693:C:T:0.96:T:rs379960591;1:35166783:T:G:0.95:G:rs385950289;1:35167032:C:A:0.93:A:rs378600123;1:35167492:T:C:0.84:C:rs379414463;1:35167502:T:G:0.85:G:rs381388078		https://svdb-dc.pslab.ca/?sv=manta-448	https://www.ncbi.nlm.nih.gov/gdv/browser/genome/?id=GCF_002263795.2&chr=1&from=35167333&to=35167433
1	35359352	manta-449	DEL	35359466	-114	0.6408	0.4145	104	155	51	408	1	0	39.68	intergenic_variant	MODIFIER									1:35359147:A:G:0.94:G:rs109197588;1:35359217:C:T:0.97:T:rs211230567;1:35359334:C:T:0.91:T:rs382366894;1:35359336:C:G:0.9:G:rs384765288;1:35359687:T:C:0.98:C:rs382122043	smoove-1022	https://svdb-dc.pslab.ca/?sv=manta-449	https://www.ncbi.nlm.nih.gov/gdv/browser/genome/?id=GCF_002263795.2&chr=1&from=35359352&to=35359466
1	35528239	manta-450	DEL	35533935	-5696	0.6898	0.0758	265	43	2	409	1	0	31.29	intergenic_variant	MODIFIER								1:35518872:A:G:0.93:G:BovineHD0100010068;1:35524477:A:G:0.95:G:BovineHD0100010069	1:35527778:G:A:0.95:A:rs377774359;1:35527969:C:T:0.88:T:rs381034043;1:35533986:T:C:0.95:C:rs378911572;1:35533987:G:A:0.95:A:rs209933685;1:35534540:G:A:0.93:A:rs382866647	smoove-1026	https://svdb-dc.pslab.ca/?sv=manta-450	https://www.ncbi.nlm.nih.gov/gdv/browser/genome/?id=GCF_002263795.2&chr=1&from=35528239&to=35533935
1	35546215	manta-451	DEL	35546285	-70	0.293	0.0597	275	33	2	410	1	0	96.13	intergenic_variant	MODIFIER								1:35537701:G:A:0.92:A:BovineHD0100010070;1:35542230:A:G:0.92:G:BovineHD0100010071;1:35550174:C:A:0.95:A:BovineHD0100010073;1:35554066:A:G:0.95:G:BovineHD0100010074	1:35545956:A:G:0.92:G:rs111001522;1:35545976:C:T:0.92:T:rs110924100;1:35546100:G:A:0.92:A:rs109122338;1:35546193:C:T:0.91:C:rs378317555;1:35546557:A:G:0.92:G:rs377953895		https://svdb-dc.pslab.ca/?sv=manta-451	https://www.ncbi.nlm.nih.gov/gdv/browser/genome/?id=GCF_002263795.2&chr=1&from=35546215&to=35546285
1	35555051	manta-452	DEL	35555113	-62	0.0475	0.0694	271	35	4	411	1	0	98.06	intergenic_variant	MODIFIER								1:35550174:C:A:0.93:A:BovineHD0100010073;1:35554066:A:G:0.93:G:BovineHD0100010074	1:35554834:A:G:0.91:A:rs385181811;1:35555196:G:C:0.82:G:rs378140173;1:35555204:G:A:0.82:G:rs380853065;1:35555262:T:C:0.82:T:rs108972972;1:35555308:A:G:0.96:G:rs381724881		https://svdb-dc.pslab.ca/?sv=manta-452	https://www.ncbi.nlm.nih.gov/gdv/browser/genome/?id=GCF_002263795.2&chr=1&from=35555051&to=35555113
1	35724193	manta-453	DEL	35724255	-62	1	0.0113	303	7	0	412	1	0	85.81	intergenic_variant	MODIFIER											https://svdb-dc.pslab.ca/?sv=manta-453	https://www.ncbi.nlm.nih.gov/gdv/browser/genome/?id=GCF_002263795.2&chr=1&from=35724193&to=35724255
1	35833354	manta-454	DEL	35833562	-208	0.0133	0.0258	296	12	2	413	1	0	93.55	intergenic_variant	MODIFIER									1:35824571:T:G:0.91:T:rs381138825;1:35825948:T:C:0.91:T:rs383920417;1:35832228:G:A:0.84:G:rs384445476	smoove-1032	https://svdb-dc.pslab.ca/?sv=manta-454	https://www.ncbi.nlm.nih.gov/gdv/browser/genome/?id=GCF_002263795.2&chr=1&from=35833354&to=35833562
1	35856651	manta-455	DEL	35856986	-335	0.0005	0.1048	255	45	10	414	1	0	78.06	intergenic_variant	MODIFIER									1:35847379:A:G:0.84:A:rs209092889;1:35850314:C:T:0.84:C:rs109034408;1:35863026:T:C:0.84:T:rs383213325	smoove-1034	https://svdb-dc.pslab.ca/?sv=manta-455	https://www.ncbi.nlm.nih.gov/gdv/browser/genome/?id=GCF_002263795.2&chr=1&from=35856651&to=35856986
1	36064389	manta-456	DEL	36119525	-55136	1	0.0306	291	19	0	415	1	0	79.03	upstream_gene_variant	MODIFIER	CGGBP1	ENSBTAG00000046959	ZNF654:ENSBTAG00000023675	ZNF654:ENSBTAG00000023675	ARS-BFGL-BAC-837	BovineHD0100010244;BovineHD0100010245;BovineHD0100010246;BovineHD0100010247;BovineHD0100010248;BovineHD0100010249;BovineHD0100010250;BovineHD0100010251;BovineHD0100010252					https://svdb-dc.pslab.ca/?sv=manta-456	https://www.ncbi.nlm.nih.gov/gdv/browser/genome/?id=GCF_002263795.2&chr=1&from=36064389&to=36119525
1	36114495	manta-457	DEL	36119510	-5015	1.05211e-07	0.2048	183	127	0	415	2	100	64.52	coding_sequence_variant&intron_variant&feature_truncation	MODIFIER	ZNF654	ENSBTAG00000023675				BovineHD0100010252					https://svdb-dc.pslab.ca/?sv=manta-457	https://www.ncbi.nlm.nih.gov/gdv/browser/genome/?id=GCF_002263795.2&chr=1&from=36114495&to=36119510
1	36234935	manta-458	DEL	36235026	-91	0.6465	0.5468	66	149	95	416	1	0	34.19	intergenic_variant	MODIFIER									1:36237814:G:A:0.91:G:rs133109447;1:36244752:G:C:1.0:C:rs43227261		https://svdb-dc.pslab.ca/?sv=manta-458	https://www.ncbi.nlm.nih.gov/gdv/browser/genome/?id=GCF_002263795.2&chr=1&from=36234935&to=36235026
1	36295419	manta-459	DUP	36298252	2833	1	0.0032	308	2	0	417	1	0	21.29	intergenic_variant	MODIFIER						BovineHD0100010287;BovineHD0100010288				smoove-1046	https://svdb-dc.pslab.ca/?sv=manta-459	https://www.ncbi.nlm.nih.gov/gdv/browser/genome/?id=GCF_002263795.2&chr=1&from=36295419&to=36298252
1	36332360	manta-460	DEL	36333083	-723	0.5593	0.2613	171	116	23	418	1	0	54.52	intergenic_variant	MODIFIER						BovineHD0100010303			1:36325007:A:G:0.99:G:rs378428410;1:36325534:C:T:1.0:T:rs382681502;1:36325581:A:T:0.98:T:rs385480027;1:36327519:T:A:1.0:A:rs378138497;1:36330435:G:A:1.0:A:rs209555856	smoove-1048	https://svdb-dc.pslab.ca/?sv=manta-460	https://www.ncbi.nlm.nih.gov/gdv/browser/genome/?id=GCF_002263795.2&chr=1&from=36332360&to=36333083
1	36419810	manta-461	DEL	36419906	-96	0.0006	0.2435	189	91	30	419	1	0	40.65	transcript_ablation	HIGH	5S_rRNA	ENSBTAG00000050305	5S_rRNA:ENSBTAG00000050305					1:36416287:C:T:0.86:T:BovineHD0100010324;1:36419606:G:A:0.87:A:BovineHD0100010325;1:36421391:A:C:0.86:C:BovineHD0100010326;1:36422327:G:T:0.87:T:BovineHD0100010327;1:36426174:T:C:0.87:C:BovineHD0100010328	1:36419702:T:C:0.86:C:rs384020073;1:36419735:G:A:0.87:A:rs208601555;1:36419947:A:G:0.86:G:rs384322253;1:36419961:A:T:0.87:T:rs377901166;1:36419974:A:G:0.87:G:rs381371458		https://svdb-dc.pslab.ca/?sv=manta-461	https://www.ncbi.nlm.nih.gov/gdv/browser/genome/?id=GCF_002263795.2&chr=1&from=36419810&to=36419906
1	36605464	manta-462	DEL	36607982	-2518	1	0.0065	306	4	0	420	1	0	59.68	intergenic_variant	MODIFIER									1:36596337:G:A:1.0:G:rs381415166;1:36601406:T:C:1.0:T:rs382029646;1:36611170:G:A:1.0:G:rs377970461;1:36611622:C:T:1.0:C:rs382884874	smoove-1055	https://svdb-dc.pslab.ca/?sv=manta-462	https://www.ncbi.nlm.nih.gov/gdv/browser/genome/?id=GCF_002263795.2&chr=1&from=36605464&to=36607982
1	36625273	manta-463	DEL	36627016	-1743	0.192	0.6016	55	137	118	421	1	0	18.71	intergenic_variant	MODIFIER								1:36631949:A:G:0.83:A:BovineHD0100010378;1:36632632:C:T:0.82:C:BovineHD0100010379;1:36633548:C:T:0.84:C:BovineHD0100010380	1:36630761:G:A:0.82:A:rs41764004;1:36631949:A:G:0.83:A:rs43224837;1:36632550:T:C:0.83:T:rs43224836;1:36632632:C:T:0.82:C:rs43224835;1:36633548:C:T:0.84:C:rs43224834	smoove-1057	https://svdb-dc.pslab.ca/?sv=manta-463	https://www.ncbi.nlm.nih.gov/gdv/browser/genome/?id=GCF_002263795.2&chr=1&from=36625273&to=36627016
1	36713943	manta-464	DEL	36714005	-62	0.0206	0.1113	241	69	0	422	1	0	26.45	intergenic_variant	MODIFIER									1:36704794:A:G:1.0:A:rs466877823;1:36710974:G:A:1.0:G:rs438274022;1:36722762:T:C:0.98:C:rs440093912	smoove-1060	https://svdb-dc.pslab.ca/?sv=manta-464	https://www.ncbi.nlm.nih.gov/gdv/browser/genome/?id=GCF_002263795.2&chr=1&from=36713943&to=36714005
1	36803613	manta-465	DEL	36807131	-3518	0.5665	0.1129	245	60	5	423	1	0	62.58	intergenic_variant	MODIFIER									1:36803416:G:A:0.95:A:rs384795177;1:36803420:A:G:0.95:G:rs110931023;1:36803573:C:A:0.95:A:rs109324264;1:36807258:G:A:0.97:A:rs379041004;1:36807295:C:T:0.97:T:rs382090788	smoove-1064	https://svdb-dc.pslab.ca/?sv=manta-465	https://www.ncbi.nlm.nih.gov/gdv/browser/genome/?id=GCF_002263795.2&chr=1&from=36803613&to=36807131
1	36888762	manta-466	DEL	36889478	-716	0.6783	0.0742	266	42	2	424	1	0	91.29	intergenic_variant	MODIFIER								1:36880038:T:C:0.98:C:BovineHD0100010439;1:36882932:G:A:0.98:A:BovineHD0100010440;1:36885888:G:A:1.0:A:BovineHD0100010441;1:36889970:A:G:1.0:G:BovineHD0100010442	1:36888552:A:T:1.0:T:rs380553616;1:36888726:C:T:0.95:C:rs454489808;1:36889701:C:A:0.9:C:rs465253267;1:36889721:T:C:0.9:T:rs717342236;1:36889723:C:G:0.9:C:rs477373786	smoove-1066	https://svdb-dc.pslab.ca/?sv=manta-466	https://www.ncbi.nlm.nih.gov/gdv/browser/genome/?id=GCF_002263795.2&chr=1&from=36888762&to=36889478
1	36890298	manta-467	DEL	36891760	-1462	0.6783	0.0742	266	42	2	425	1	0	100	intergenic_variant	MODIFIER								1:36882932:G:A:0.98:A:BovineHD0100010440;1:36885888:G:A:1.0:A:BovineHD0100010441;1:36889970:A:G:1.0:G:BovineHD0100010442	1:36890181:A:T:1.0:T:rs720521457;1:36890183:C:T:1.0:T:rs714865431;1:36890277:G:A:0.98:A:rs443591385;1:36891829:C:T:0.95:T:rs384188050;1:36891957:G:T:0.98:T:rs454338308	smoove-1067	https://svdb-dc.pslab.ca/?sv=manta-467	https://www.ncbi.nlm.nih.gov/gdv/browser/genome/?id=GCF_002263795.2&chr=1&from=36890298&to=36891760
1	36916799	manta-468	DEL	36916853	-54	0.5593	0.2613	171	116	23	426	1	0	48.71	intergenic_variant	MODIFIER											https://svdb-dc.pslab.ca/?sv=manta-468	https://www.ncbi.nlm.nih.gov/gdv/browser/genome/?id=GCF_002263795.2&chr=1&from=36916799&to=36916853
1	36948157	manta-469	INS	36948157	61	0.0304	0.1774	204	102	4	427	1	0	56.13	intergenic_variant	MODIFIER											https://svdb-dc.pslab.ca/?sv=manta-469	https://www.ncbi.nlm.nih.gov/gdv/browser/genome/?id=GCF_002263795.2&chr=1&from=36948157&to=36948157
1	37081206	manta-470	DEL	37081439	-233	1	0.0161	300	10	0	428	1	0	63.23	intergenic_variant	MODIFIER									1:37084872:G:A:1.0:G:rs208252703	smoove-1071	https://svdb-dc.pslab.ca/?sv=manta-470	https://www.ncbi.nlm.nih.gov/gdv/browser/genome/?id=GCF_002263795.2&chr=1&from=37081206&to=37081439
1	37280286	manta-471	DEL	37280825	-539	0.7791	0.721	25	123	162	429	1	0	10.65	intron_variant	MODIFIER	EPHA3	ENSBTAG00000006811						1:37277929:C:T:1.0:T:BovineHD0100010545;1:37279496:G:T:1.0:T:BovineHD0100010547;1:37280206:C:T:1.0:T:BovineHD0100010548;1:37281368:A:G:0.98:G:BovineHD0100010549;1:37282884:T:C:1.0:C:BovineHD0100010550	1:37279780:C:T:0.97:T:rs110097588;1:37280206:C:T:1.0:T:rs109324462;1:37280927:T:C:0.98:C:rs109717099;1:37281053:G:T:0.99:T:rs109820936;1:37281118:A:T:0.98:T:rs133239442	smoove-1075	https://svdb-dc.pslab.ca/?sv=manta-471	https://www.ncbi.nlm.nih.gov/gdv/browser/genome/?id=GCF_002263795.2&chr=1&from=37280286&to=37280825
1	37323664	manta-472	DEL	37324991	-1327	0.7947	0.679	33	133	144	430	1	0	66.45	intron_variant&feature_truncation	MODIFIER	EPHA3	ENSBTAG00000006811						1:37334678:C:T:0.98:T:BovineHD0100010564	1:37326403:G:A:0.99:A:rs210930280;1:37327641:C:T:0.99:T:.;1:37334678:C:T:0.98:T:rs109837625	smoove-1080	https://svdb-dc.pslab.ca/?sv=manta-472	https://www.ncbi.nlm.nih.gov/gdv/browser/genome/?id=GCF_002263795.2&chr=1&from=37323664&to=37324991
1	37346826	manta-473	INS	37346826	53	1	0.0032	308	2	0	431	1	0	10	intron_variant	MODIFIER	EPHA3	ENSBTAG00000006811									https://svdb-dc.pslab.ca/?sv=manta-473	https://www.ncbi.nlm.nih.gov/gdv/browser/genome/?id=GCF_002263795.2&chr=1&from=37346826&to=37346826
1	37404523	manta-474	DUP	37404591	68	7.01481e-09	0.2194	174	136	0	432	1	0	55.48	intron_variant&feature_elongation	MODIFIER	EPHA3	ENSBTAG00000006811									https://svdb-dc.pslab.ca/?sv=manta-474	https://www.ncbi.nlm.nih.gov/gdv/browser/genome/?id=GCF_002263795.2&chr=1&from=37404523&to=37404591
1	37439467	manta-475	INS	37439467	95	0.0097	0.0065	307	2	1	433	1	0	55.48	intron_variant	MODIFIER	EPHA3	ENSBTAG00000006811									https://svdb-dc.pslab.ca/?sv=manta-475	https://www.ncbi.nlm.nih.gov/gdv/browser/genome/?id=GCF_002263795.2&chr=1&from=37439467&to=37439467
1	37439472	manta-476	DEL	37439660	-188	0.0572	0.0145	302	7	1	434	1	0	98.39	intron_variant	MODIFIER	EPHA3	ENSBTAG00000006811							1:37438431:T:A:0.84:A:rs381897078;1:37438952:T:G:0.84:G:rs378294694;1:37441672:C:G:0.84:G:rs382568148		https://svdb-dc.pslab.ca/?sv=manta-476	https://www.ncbi.nlm.nih.gov/gdv/browser/genome/?id=GCF_002263795.2&chr=1&from=37439472&to=37439660
1	37445491	manta-477	DEL	37446698	-1207	0.6104	0.0581	274	36	0	435	1	0	86.45	intron_variant&feature_truncation	MODIFIER	EPHA3	ENSBTAG00000006811							1:37445120:A:C:0.97:A:rs383757517	smoove-1083	https://svdb-dc.pslab.ca/?sv=manta-477	https://www.ncbi.nlm.nih.gov/gdv/browser/genome/?id=GCF_002263795.2&chr=1&from=37445491&to=37446698
1	37459302	manta-478	DEL	37459478	-176	1	0.0226	296	14	0	436	1	0	85.81	intron_variant	MODIFIER	EPHA3	ENSBTAG00000006811									https://svdb-dc.pslab.ca/?sv=manta-478	https://www.ncbi.nlm.nih.gov/gdv/browser/genome/?id=GCF_002263795.2&chr=1&from=37459302&to=37459478
1	37601431	manta-479	INS	37601431	172	0.2843	0.8435	10	77	223	437	1	0	4.19	intergenic_variant	MODIFIER									1:37593603:T:C:0.92:T:rs382768374;1:37595161:T:C:0.92:T:rs379967038;1:37604402:C:A:0.98:A:rs136260263;1:37605609:A:G:0.98:G:rs136370506		https://svdb-dc.pslab.ca/?sv=manta-479	https://www.ncbi.nlm.nih.gov/gdv/browser/genome/?id=GCF_002263795.2&chr=1&from=37601431&to=37601431
1	37843836	manta-480	DEL	37843977	-141	1	0.0032	308	2	0	438	1	0	3.87	intergenic_variant	MODIFIER										smoove-1092	https://svdb-dc.pslab.ca/?sv=manta-480	https://www.ncbi.nlm.nih.gov/gdv/browser/genome/?id=GCF_002263795.2&chr=1&from=37843836&to=37843977
1	37859305	manta-481	DEL	37859447	-142	0.3923	0.0742	264	46	0	439	1	0	84.52	intergenic_variant	MODIFIER											https://svdb-dc.pslab.ca/?sv=manta-481	https://www.ncbi.nlm.nih.gov/gdv/browser/genome/?id=GCF_002263795.2&chr=1&from=37859305&to=37859447
1	37966793	manta-482	DEL	37966902	-109	1	0.0048	307	3	0	440	1	0	84.19	intergenic_variant	MODIFIER									1:37960894:G:A:1.0:G:rs381751828;1:37964610:T:C:1.0:T:rs380894293;1:37967155:T:C:1.0:T:rs381405085;1:37967658:T:C:1.0:T:rs384995397;1:37969351:G:A:1.0:G:rs382890306		https://svdb-dc.pslab.ca/?sv=manta-482	https://www.ncbi.nlm.nih.gov/gdv/browser/genome/?id=GCF_002263795.2&chr=1&from=37966793&to=37966902
1	37973565	manta-483	DUP	38001348	27783	1	0.0048	307	3	0	441	1	0	98.06	intergenic_variant	MODIFIER						BovineHD0100010793;BovineHD0100010794;BovineHD0100010795;BovineHD0100010796;BovineHD0100010797;BovineHD0100010798;BovineHD0100010799;BovineHD0100010801;BovineHD0100010802;BovineHD0100010803;BovineHD0100010804;BovineHD0100010805;BovineHD0100010806;BovineHD0100010807;BovineHD0100010808;BovineHD0100010809					https://svdb-dc.pslab.ca/?sv=manta-483	https://www.ncbi.nlm.nih.gov/gdv/browser/genome/?id=GCF_002263795.2&chr=1&from=37973565&to=38001348
1	37974438	manta-484	DEL	38002148	-27710	1	0.0016	309	1	0	441	2	97.11	98.71	intergenic_variant	MODIFIER						BovineHD0100010793;BovineHD0100010794;BovineHD0100010795;BovineHD0100010796;BovineHD0100010797;BovineHD0100010798;BovineHD0100010799;BovineHD0100010801;BovineHD0100010802;BovineHD0100010803;BovineHD0100010804;BovineHD0100010805;BovineHD0100010806;BovineHD0100010807;BovineHD0100010808;BovineHD0100010809					https://svdb-dc.pslab.ca/?sv=manta-484	https://www.ncbi.nlm.nih.gov/gdv/browser/genome/?id=GCF_002263795.2&chr=1&from=37974438&to=38002148
1	38039628	manta-485	INS	38039628	98	1	0.0065	306	4	0	442	1	0	98.39	intergenic_variant	MODIFIER									1:38030401:T:C:1.0:T:rs441206477;1:38030420:A:G:1.0:A:rs459728151;1:38037476:A:T:1.0:A:rs453453993;1:38041461:G:A:1.0:G:rs137289866		https://svdb-dc.pslab.ca/?sv=manta-485	https://www.ncbi.nlm.nih.gov/gdv/browser/genome/?id=GCF_002263795.2&chr=1&from=38039628&to=38039628
1	38040978	manta-486	DEL	38041170	-192	1	0.0065	306	4	0	443	1	0	100	intergenic_variant	MODIFIER									1:38037476:A:T:1.0:A:rs453453993;1:38041461:G:A:1.0:G:rs137289866	smoove-1098	https://svdb-dc.pslab.ca/?sv=manta-486	https://www.ncbi.nlm.nih.gov/gdv/browser/genome/?id=GCF_002263795.2&chr=1&from=38040978&to=38041170
1	38095708	manta-487	DEL	38095951	-243	0.1004	0.1677	219	78	13	444	1	0	69.35	intergenic_variant	MODIFIER									1:38095193:A:C:0.93:C:rs384549047;1:38095466:G:T:0.92:T:rs135370813;1:38096295:G:A:0.93:A:rs133057802;1:38096297:A:G:0.93:G:rs134242967;1:38096393:G:A:0.94:A:rs132701710		https://svdb-dc.pslab.ca/?sv=manta-487	https://www.ncbi.nlm.nih.gov/gdv/browser/genome/?id=GCF_002263795.2&chr=1&from=38095708&to=38095951
1	38157331	manta-488	DEL	38157581	-250	5.85862e-22	0.3226	110	200	0	445	1	0	41.29	intergenic_variant	MODIFIER										smoove-1102	https://svdb-dc.pslab.ca/?sv=manta-488	https://www.ncbi.nlm.nih.gov/gdv/browser/genome/?id=GCF_002263795.2&chr=1&from=38157331&to=38157581
1	38212763	manta-489	INS	38212763	417	0.3902	0.8419	10	78	222	446	1	0	19.03	intron_variant	MODIFIER	PROS1	ENSBTAG00000023652							1:38222705:A:G:0.8:A:rs454794075;1:38222711:T:C:1.0:C:rs110556679		https://svdb-dc.pslab.ca/?sv=manta-489	https://www.ncbi.nlm.nih.gov/gdv/browser/genome/?id=GCF_002263795.2&chr=1&from=38212763&to=38212763
1	38224978	manta-490	DEL	38225284	-306	1	0.0065	306	4	0	447	1	0	3.55	intron_variant	MODIFIER	PROS1	ENSBTAG00000023652									https://svdb-dc.pslab.ca/?sv=manta-490	https://www.ncbi.nlm.nih.gov/gdv/browser/genome/?id=GCF_002263795.2&chr=1&from=38224978&to=38225284
1	38552611	manta-491	INS	38552611	759	1	0.0403	285	25	0	448	1	0	91.29	intergenic_variant	MODIFIER											https://svdb-dc.pslab.ca/?sv=manta-491	https://www.ncbi.nlm.nih.gov/gdv/browser/genome/?id=GCF_002263795.2&chr=1&from=38552611&to=38552611
1	38673638	manta-492	DEL	38674397	-759	0.018	0.1968	207	84	19	449	1	0	61.94	intergenic_variant	MODIFIER									1:38673496:T:C:0.8:C:rs209263067;1:38673601:G:T:0.82:T:rs210945858;1:38674865:C:T:0.81:T:rs383763582;1:38674903:T:A:0.81:A:rs379968581;1:38675039:T:C:0.8:C:rs382694428		https://svdb-dc.pslab.ca/?sv=manta-492	https://www.ncbi.nlm.nih.gov/gdv/browser/genome/?id=GCF_002263795.2&chr=1&from=38673638&to=38674397
1	38675841	manta-493	DEL	38676246	-405	0.1007	0.2242	192	97	21	450	1	0	91.29	intergenic_variant	MODIFIER								1:38672019:A:C:0.91:C:BovineHD0100011033	1:38675040:G:T:0.93:T:rs384689515;1:38675175:C:T:0.94:T:rs210044519;1:38675184:T:C:0.92:C:rs210887906;1:38675738:C:T:0.88:T:rs210463843;1:38676343:G:A:0.92:A:rs211579936	smoove-1118	https://svdb-dc.pslab.ca/?sv=manta-493	https://www.ncbi.nlm.nih.gov/gdv/browser/genome/?id=GCF_002263795.2&chr=1&from=38675841&to=38676246
1	38877989	manta-494	DEL	38878107	-118	0.6201	0.221	186	111	13	451	1	0	44.19	intergenic_variant	MODIFIER								1:38870499:A:G:0.92:G:BovineHD0100011082	1:38877878:T:G:0.85:G:rs454779327;1:38877888:A:G:0.85:G:rs476602312;1:38877894:G:A:0.88:A:rs443518835;1:38877908:A:C:0.87:C:rs380932601;1:38878259:A:G:0.92:G:rs382057277		https://svdb-dc.pslab.ca/?sv=manta-494	https://www.ncbi.nlm.nih.gov/gdv/browser/genome/?id=GCF_002263795.2&chr=1&from=38877989&to=38878107
1	38878443	manta-495	DEL	38879573	-1130	0.7296	0.5645	57	156	97	452	1	0	30.65	intergenic_variant	MODIFIER								1:38882046:A:G:1.0:G:BovineHD0100011084;1:38883293:T:C:0.81:C:BovineHD0100011085	1:38880943:A:T:0.99:T:rs135253022;1:38882046:A:G:1.0:G:rs133113406;1:38882997:T:G:0.95:G:rs134570441;1:38883113:T:C:0.97:C:rs110592564;1:38883293:T:C:0.81:C:rs134881982	smoove-1124	https://svdb-dc.pslab.ca/?sv=manta-495	https://www.ncbi.nlm.nih.gov/gdv/browser/genome/?id=GCF_002263795.2&chr=1&from=38878443&to=38879573
1	38890403	manta-496	DEL	38890465	-62	0.2236	0.1016	252	53	5	453	1	0	23.23	intergenic_variant	MODIFIER									1:38888274:C:T:0.81:T:rs135871201;1:38892059:G:A:0.81:A:rs385082401	smoove-1126	https://svdb-dc.pslab.ca/?sv=manta-496	https://www.ncbi.nlm.nih.gov/gdv/browser/genome/?id=GCF_002263795.2&chr=1&from=38890403&to=38890465
1	38925855	manta-497	DEL	38926134	-279	1	0.0177	299	11	0	454	1	0	77.74	intergenic_variant	MODIFIER											https://svdb-dc.pslab.ca/?sv=manta-497	https://www.ncbi.nlm.nih.gov/gdv/browser/genome/?id=GCF_002263795.2&chr=1&from=38925855&to=38926134
1	39010324	manta-498	DEL	39010466	-142	0.0665	0.2468	182	103	25	455	1	0	58.71	intergenic_variant	MODIFIER									1:39001072:G:C:0.81:C:rs208861471;1:39002634:G:A:0.8:A:rs384593165;1:39012765:C:T:0.8:T:rs382268923;1:39014172:G:C:0.81:C:rs378420669;1:39014285:A:G:0.81:G:rs379226550		https://svdb-dc.pslab.ca/?sv=manta-498	https://www.ncbi.nlm.nih.gov/gdv/browser/genome/?id=GCF_002263795.2&chr=1&from=39010324&to=39010466
1	39082411	manta-499	INS	39082411	117	1	0.0403	285	25	0	456	1	0	54.52	intergenic_variant	MODIFIER											https://svdb-dc.pslab.ca/?sv=manta-499	https://www.ncbi.nlm.nih.gov/gdv/browser/genome/?id=GCF_002263795.2&chr=1&from=39082411&to=39082411
1	39330057	manta-500	DEL	39330891	-834	1	0.0032	308	2	0	457	1	0	91.29	intergenic_variant	MODIFIER									1:39329877:G:A:1.0:G:rs136595382;1:39329892:T:C:1.0:T:rs134047801;1:39330909:G:A:1.0:G:rs133358175;1:39331009:C:T:1.0:C:rs134653664;1:39331028:G:A:1.0:G:rs137564871		https://svdb-dc.pslab.ca/?sv=manta-500	https://www.ncbi.nlm.nih.gov/gdv/browser/genome/?id=GCF_002263795.2&chr=1&from=39330057&to=39330891
1	39338594	manta-501	DEL	39338683	-89	0.4466	0.0435	284	25	1	458	1	0	91.94	intergenic_variant	MODIFIER						BovineHD0100011187			1:39338467:C:T:0.81:T:rs385394932;1:39338555:T:C:0.83:T:rs381109549;1:39338782:C:T:0.83:T:rs520487303;1:39338783:A:G:0.83:G:rs441080542;1:39338863:C:T:0.83:T:rs380776717	smoove-1138	https://svdb-dc.pslab.ca/?sv=manta-501	https://www.ncbi.nlm.nih.gov/gdv/browser/genome/?id=GCF_002263795.2&chr=1&from=39338594&to=39338683
1	39391415	manta-502	INS	39391415	118	0.8892	0.2855	159	125	26	459	1	0	49.68	intergenic_variant	MODIFIER								1:39382712:C:A:0.87:A:BovineHD0100011198;1:39386831:A:C:0.93:C:BovineHD0100011199;1:39395852:A:G:0.92:G:BovineHD0100011201;1:39399871:C:A:0.9:C:BovineHD0100011202	1:39391158:G:C:0.92:C:rs207882938;1:39391201:A:G:0.9:G:rs209656295;1:39391287:G:A:0.91:A:rs211641080;1:39391387:A:G:0.93:G:rs208530722;1:39391615:A:G:0.93:G:rs210367836		https://svdb-dc.pslab.ca/?sv=manta-502	https://www.ncbi.nlm.nih.gov/gdv/browser/genome/?id=GCF_002263795.2&chr=1&from=39391415&to=39391415
1	39454513	manta-503	DEL	39454851	-338	9.08068e-24	0.2081	226	39	45	460	1	0	41.61	intergenic_variant	MODIFIER											https://svdb-dc.pslab.ca/?sv=manta-503	https://www.ncbi.nlm.nih.gov/gdv/browser/genome/?id=GCF_002263795.2&chr=1&from=39454513&to=39454851
1	39462985	manta-504	DUP	39463097	112	0.2354	0.0774	262	48	0	461	1	0	68.39	intergenic_variant	MODIFIER										smoove-1143	https://svdb-dc.pslab.ca/?sv=manta-504	https://www.ncbi.nlm.nih.gov/gdv/browser/genome/?id=GCF_002263795.2&chr=1&from=39462985&to=39463097
1	39538525	manta-505	DEL	39539276	-751	0.0025	0.9823	2	7	301	462	1	0	0.65	intergenic_variant	MODIFIER								1:39532270:C:T:0.94:T:BovineHD0100011236;1:39535924:G:A:0.94:A:BovineHD0100011237	1:39537068:T:A:0.94:A:rs133781664;1:39537871:A:T:0.86:T:rs135639567;1:39540546:G:T:0.83:T:rs132807382;1:39540707:C:A:0.87:A:rs137062510;1:39540733:T:C:0.87:C:rs379728011	smoove-1145	https://svdb-dc.pslab.ca/?sv=manta-505	https://www.ncbi.nlm.nih.gov/gdv/browser/genome/?id=GCF_002263795.2&chr=1&from=39538525&to=39539276
1	39659449	manta-506	INS	39659453	51	1	0.0048	307	3	0	463	1	0	0.65	intergenic_variant	MODIFIER									1:39650631:A:G:1.0:A:rs382458420;1:39656418:A:G:1.0:A:rs379147718;1:39658946:A:T:1.0:A:rs386122075		https://svdb-dc.pslab.ca/?sv=manta-506	https://www.ncbi.nlm.nih.gov/gdv/browser/genome/?id=GCF_002263795.2&chr=1&from=39659449&to=39659453
1	39672937	manta-507	DEL	39673038	-101	1	0.0016	309	1	0	464	1	0	98.71	intergenic_variant	MODIFIER											https://svdb-dc.pslab.ca/?sv=manta-507	https://www.ncbi.nlm.nih.gov/gdv/browser/genome/?id=GCF_002263795.2&chr=1&from=39672937&to=39673038
1	39680342	manta-508	DEL	39680395	-53	0.6456	0.1419	229	74	7	465	1	0	73.55	intergenic_variant	MODIFIER								1:39672850:T:C:0.87:C:BovineHD0100011274	1:39680038:A:G:0.95:G:rs210428569;1:39680500:G:A:0.89:A:rs109108292;1:39680812:G:A:0.87:A:rs383585351;1:39680858:A:T:0.95:T:rs209360174;1:39681505:G:C:0.86:C:rs211116008	smoove-1147	https://svdb-dc.pslab.ca/?sv=manta-508	https://www.ncbi.nlm.nih.gov/gdv/browser/genome/?id=GCF_002263795.2&chr=1&from=39680342&to=39680395
1	39850462	manta-509	INS	39850465	301	0.0395	0.6226	53	128	129	466	1	0	29.35	intergenic_variant	MODIFIER								1:39851072:G:A:0.92:A:BovineHD0100011313;1:39853010:A:G:0.93:G:BovineHD0100011314;1:39857451:T:C:0.91:C:BovineHD0100011315	1:39849332:A:G:0.92:G:rs135321586;1:39849782:G:C:0.93:C:rs135770702;1:39850423:C:T:0.88:T:rs110783820;1:39850820:C:G:0.93:G:rs135312832;1:39851072:G:A:0.92:A:rs136185256		https://svdb-dc.pslab.ca/?sv=manta-509	https://www.ncbi.nlm.nih.gov/gdv/browser/genome/?id=GCF_002263795.2&chr=1&from=39850462&to=39850465
1	39850471	manta-510	DUP	39851523	1052	0	0.4274	45	265	0	467	1	0	55.81	intergenic_variant	MODIFIER						BovineHD0100011313					https://svdb-dc.pslab.ca/?sv=manta-510	https://www.ncbi.nlm.nih.gov/gdv/browser/genome/?id=GCF_002263795.2&chr=1&from=39850471&to=39851523
1	39902198	manta-511	INS	39902198	50	0.0133	0.0258	296	12	2	468	1	0	18.39	intergenic_variant	MODIFIER											https://svdb-dc.pslab.ca/?sv=manta-511	https://www.ncbi.nlm.nih.gov/gdv/browser/genome/?id=GCF_002263795.2&chr=1&from=39902198&to=39902198
1	40084926	manta-512	DEL	40085020	-94	0.4466	0.0435	284	25	1	469	1	0	87.74	intergenic_variant	MODIFIER								1:40089352:G:A:1.0:A:BovineHD0100011394;1:40094560:T:C:0.97:C:BovineHD0100011395	1:40084757:A:G:0.96:A:rs476293665;1:40085070:T:C:1.0:C:rs460946149;1:40085096:A:G:1.0:G:rs481130416;1:40085146:G:A:1.0:A:rs449921633;1:40085297:A:G:1.0:G:rs434847676	smoove-1157	https://svdb-dc.pslab.ca/?sv=manta-512	https://www.ncbi.nlm.nih.gov/gdv/browser/genome/?id=GCF_002263795.2&chr=1&from=40084926&to=40085020
1	40124263	manta-513	INS	40124263	137	0.2475	0.0306	292	17	1	470	1	0	97.42	intergenic_variant	MODIFIER									1:40123690:A:T:0.81:A:.;1:40123711:T:C:0.81:T:.		https://svdb-dc.pslab.ca/?sv=manta-513	https://www.ncbi.nlm.nih.gov/gdv/browser/genome/?id=GCF_002263795.2&chr=1&from=40124263&to=40124263
1	40136978	manta-514	DEL	40137031	-53	0.908	0.5661	59	151	100	471	1	0	16.77	intergenic_variant	MODIFIER					ARS-BFGL-BAC-13195	ARS-BFGL-BAC-13195					https://svdb-dc.pslab.ca/?sv=manta-514	https://www.ncbi.nlm.nih.gov/gdv/browser/genome/?id=GCF_002263795.2&chr=1&from=40136978&to=40137031
1	40234580	manta-515	DEL	40234630	-50	0.4466	0.0435	284	25	1	472	1	0	15.16	intergenic_variant	MODIFIER								1:40240532:A:G:1.0:G:BovineHD0100011429	1:40234674:A:G:0.96:G:rs446182445;1:40234745:A:G:1.0:G:rs466449719;1:40234756:G:A:1.0:A:rs526710367;1:40234757:A:C:1.0:C:rs435044056;1:40234784:G:T:1.0:T:rs455214845	smoove-1159	https://svdb-dc.pslab.ca/?sv=manta-515	https://www.ncbi.nlm.nih.gov/gdv/browser/genome/?id=GCF_002263795.2&chr=1&from=40234580&to=40234630
1	40272735	manta-516	INS	40272735	86	0.7807	0.1161	241	66	3	473	1	0	82.9	intergenic_variant	MODIFIER									1:40272483:T:C:0.86:C:rs383882684;1:40272537:G:T:0.83:G:rs378463739;1:40272875:A:T:0.88:T:rs384778926;1:40272952:T:C:0.88:C:rs208649657;1:40272991:G:A:0.84:G:rs210742528		https://svdb-dc.pslab.ca/?sv=manta-516	https://www.ncbi.nlm.nih.gov/gdv/browser/genome/?id=GCF_002263795.2&chr=1&from=40272735&to=40272735
1	40279708	manta-517	DEL	40280950	-1242	0.7736	0.1097	246	60	4	474	1	0	95.81	intergenic_variant	MODIFIER									1:40279514:T:C:0.8:C:rs207540309;1:40279544:C:T:0.88:T:rs209117483;1:40281059:T:A:0.85:A:rs381720491;1:40281074:T:C:0.85:C:rs385065344;1:40281168:G:A:0.81:A:rs209669708	smoove-1163	https://svdb-dc.pslab.ca/?sv=manta-517	https://www.ncbi.nlm.nih.gov/gdv/browser/genome/?id=GCF_002263795.2&chr=1&from=40279708&to=40280950
1	40401415	manta-518	INS	40401419	139	0.0104	0.6339	52	123	135	475	1	0	24.19	intergenic_variant	MODIFIER								1:40392357:G:A:0.97:G:BovineHD0100011455	1:40392357:G:A:0.97:G:rs43231515;1:40410021:G:A:0.99:G:rs385255220		https://svdb-dc.pslab.ca/?sv=manta-518	https://www.ncbi.nlm.nih.gov/gdv/browser/genome/?id=GCF_002263795.2&chr=1&from=40401415&to=40401419
1	40435608	manta-519	INS	40435608	136	1	0.0097	304	6	0	476	1	0	17.1	intergenic_variant	MODIFIER								1:40438111:G:A:1.0:G:BovineHD0100011463	1:40435475:C:T:1.0:C:rs436913880;1:40435496:G:T:1.0:G:rs722557813;1:40435499:C:T:1.0:C:rs457113847;1:40435537:A:C:1.0:A:rs470689085;1:40435576:A:T:1.0:A:rs433196962		https://svdb-dc.pslab.ca/?sv=manta-519	https://www.ncbi.nlm.nih.gov/gdv/browser/genome/?id=GCF_002263795.2&chr=1&from=40435608&to=40435608
1	40472349	manta-520	DEL	40472980	-631	1	0.9984	0	1	309	477	1	0	0	intergenic_variant	MODIFIER									1:40464140:A:G:1.0:A:rs41971100;1:40468140:G:A:1.0:A:rs41971122;1:40468299:C:A:1.0:A:rs41971123;1:40475924:A:C:1.0:A:rs41971130;1:40480859:A:T:1.0:T:rs41972236	smoove-1171	https://svdb-dc.pslab.ca/?sv=manta-520	https://www.ncbi.nlm.nih.gov/gdv/browser/genome/?id=GCF_002263795.2&chr=1&from=40472349&to=40472980
1	40641835	manta-521	DEL	40642587	-752	1	0.0258	294	16	0	478	1	0	0	intergenic_variant	MODIFIER									1:40641421:C:T:1.0:C:rs475646786;1:40642641:A:G:0.8:A:rs380908447;1:40642699:T:C:1.0:T:rs384618310;1:40642842:A:C:1.0:A:rs454024191;1:40642980:T:C:0.93:T:rs379872497	smoove-1177	https://svdb-dc.pslab.ca/?sv=manta-521	https://www.ncbi.nlm.nih.gov/gdv/browser/genome/?id=GCF_002263795.2&chr=1&from=40641835&to=40642587
1	40679949	manta-522	DEL	40680094	-145	1	0.9194	2	46	262	479	1	0	2.26	intergenic_variant	MODIFIER								1:40684460:C:T:0.96:T:BovineHD0100011517	1:40679412:A:T:0.91:T:rs41963921;1:40679889:A:T:0.94:T:rs43743749;1:40680166:G:A:0.91:A:rs43743750;1:40680722:A:G:0.93:G:rs41963923;1:40680852:A:C:0.94:C:rs41963924	smoove-1179	https://svdb-dc.pslab.ca/?sv=manta-522	https://www.ncbi.nlm.nih.gov/gdv/browser/genome/?id=GCF_002263795.2&chr=1&from=40679949&to=40680094
1	41261448	manta-523	INS	41261448	113	0.6503	0.5242	68	159	83	480	1	0	28.39	intergenic_variant	MODIFIER								1:41252960:C:T:0.94:C:BovineHD0100011647;1:41261970:A:G:0.95:G:BovineHD0100011650;1:41262636:T:C:0.94:C:BovineHD0100011651;1:41263225:G:A:0.94:A:BovineHD0100011652;1:41264696:T:C:0.94:C:BovineHD0100011653	1:41261246:A:G:0.92:G:rs209957534;1:41261286:G:A:0.94:A:rs209828342;1:41261664:A:T:0.92:T:rs209343704;1:41261765:T:C:0.94:C:rs110442140;1:41261853:A:G:0.94:G:rs135691086		https://svdb-dc.pslab.ca/?sv=manta-523	https://www.ncbi.nlm.nih.gov/gdv/browser/genome/?id=GCF_002263795.2&chr=1&from=41261448&to=41261448
1	41276599	manta-524	INS	41276599	67	1	0.6387	40	144	126	481	1	0	44.84	intergenic_variant	MODIFIER								1:41272068:G:A:0.99:A:BovineHD0100011659;1:41272682:C:A:0.99:A:BovineHD0100011660;1:41273393:T:C:0.97:C:BovineHD0100011661;1:41274078:A:G:0.99:G:BovineHD0100011662;1:41277116:A:G:0.99:G:BovineHD0100011665	1:41276356:T:C:0.98:C:rs209508576;1:41276418:T:C:0.99:C:rs136074576;1:41276443:T:C:0.99:C:rs132659260;1:41276769:C:A:0.98:A:rs135086624;1:41276849:T:C:0.99:C:rs211508103		https://svdb-dc.pslab.ca/?sv=manta-524	https://www.ncbi.nlm.nih.gov/gdv/browser/genome/?id=GCF_002263795.2&chr=1&from=41276599&to=41276599
1	41280201	manta-525	DEL	41280500	-299	0.3326	0.6242	48	137	125	482	1	0	96.45	intergenic_variant	MODIFIER								1:41274078:A:G:0.95:G:BovineHD0100011662;1:41277116:A:G:0.95:G:BovineHD0100011665;1:41281467:C:T:0.95:T:BovineHD0100011666;1:41282376:T:C:0.94:C:BovineHD0100011667;1:41286256:T:G:0.95:G:BovineHD0100011669	1:41280108:T:C:0.93:C:rs210222349;1:41280134:C:T:0.93:T:rs211466445;1:41280167:A:G:0.86:G:rs208572125;1:41280676:A:G:0.94:G:rs121919835;1:41280750:G:A:0.95:A:.		https://svdb-dc.pslab.ca/?sv=manta-525	https://www.ncbi.nlm.nih.gov/gdv/browser/genome/?id=GCF_002263795.2&chr=1&from=41280201&to=41280500
1	41328796	manta-526	DEL	41339317	-10521	0.1682	0.2097	198	94	18	483	1	0	31.94	intergenic_variant	MODIFIER					Hapmap32424-BTA-95573	BovineHD0100011682;Hapmap32424-BTA-95573			1:41319527:T:G:1.0:G:rs380009786	smoove-1196	https://svdb-dc.pslab.ca/?sv=manta-526	https://www.ncbi.nlm.nih.gov/gdv/browser/genome/?id=GCF_002263795.2&chr=1&from=41328796&to=41339317
1	41341616	manta-527	DEL	41342022	-406	0.4423	0.8742	3	72	235	484	1	0	10.97	intergenic_variant	MODIFIER								1:41341061:C:T:0.91:T:BovineHD0100011683;1:41351309:T:C:0.91:T:BovineHD0100011685	1:41340490:A:C:0.91:C:rs3423103685;1:41340952:A:G:0.91:G:rs42294240;1:41341061:C:T:0.91:T:rs42294239;1:41341064:C:T:0.91:T:rs42294238;1:41342617:G:A:0.9:A:rs42294237	smoove-1197	https://svdb-dc.pslab.ca/?sv=manta-527	https://www.ncbi.nlm.nih.gov/gdv/browser/genome/?id=GCF_002263795.2&chr=1&from=41341616&to=41342022
1	41440122	manta-528	DEL	41440266	-144	0.2803	0.2435	181	107	22	485	1	0	20.65	intron_variant	MODIFIER	EPHA6	ENSBTAG00000044111					1:41433644:C:T:0.83:T:BTB-01135743	1:41433644:C:T:0.83:T:BTB-01135743	1:41437947:G:A:0.83:A:rs211196544;1:41437977:C:T:0.83:T:rs207886102;1:41437982:A:G:0.83:G:rs209710995;1:41438711:A:C:0.84:C:rs135184767;1:41438882:T:C:0.83:C:rs379115083		https://svdb-dc.pslab.ca/?sv=manta-528	https://www.ncbi.nlm.nih.gov/gdv/browser/genome/?id=GCF_002263795.2&chr=1&from=41440122&to=41440266
1	41463125	manta-529	DEL	41463831	-706	1	0.0032	308	2	0	486	1	0	58.71	intron_variant	MODIFIER	EPHA6	ENSBTAG00000044111								smoove-1204	https://svdb-dc.pslab.ca/?sv=manta-529	https://www.ncbi.nlm.nih.gov/gdv/browser/genome/?id=GCF_002263795.2&chr=1&from=41463125&to=41463831
1	41620433	manta-530	DEL	41620718	-285	0.3291	0.2855	162	119	29	487	1	0	52.9	intron_variant	MODIFIER	EPHA6	ENSBTAG00000044111						1:41629843:C:T:0.86:T:BovineHD0100011764	1:41619389:G:A:0.84:A:rs382879186;1:41619452:G:A:0.85:A:rs385942414;1:41619455:G:A:0.85:A:rs380177777;1:41619550:A:G:0.86:G:rs381642085;1:41619601:C:A:0.83:A:rs207825918		https://svdb-dc.pslab.ca/?sv=manta-530	https://www.ncbi.nlm.nih.gov/gdv/browser/genome/?id=GCF_002263795.2&chr=1&from=41620433&to=41620718
1	41653166	manta-531	INS	41653167	68	1	0.0823	261	47	2	488	1	0	60.65	intron_variant	MODIFIER	EPHA6	ENSBTAG00000044111							1:41652914:C:G:0.96:C:rs379857184;1:41652942:G:C:0.96:G:rs383343479;1:41653054:A:C:0.98:C:rs380442404;1:41653312:T:G:1.0:G:rs378337513;1:41653374:C:T:1.0:T:rs381074484		https://svdb-dc.pslab.ca/?sv=manta-531	https://www.ncbi.nlm.nih.gov/gdv/browser/genome/?id=GCF_002263795.2&chr=1&from=41653166&to=41653167
1	41739037	manta-532	DUP	41739111	74	1	0.0129	302	8	0	489	1	0	81.61	intron_variant&feature_elongation	MODIFIER	EPHA6	ENSBTAG00000044111									https://svdb-dc.pslab.ca/?sv=manta-532	https://www.ncbi.nlm.nih.gov/gdv/browser/genome/?id=GCF_002263795.2&chr=1&from=41739037&to=41739111
1	41796612	manta-533	INS	41796612	70	0.2956	0.9661	1	19	290	490	1	0	0.32	intron_variant	MODIFIER	EPHA6	ENSBTAG00000044111						1:41794222:G:A:0.96:G:BovineHD0100011802	1:41794222:G:A:0.96:G:rs43061247;1:41794570:C:G:0.91:G:rs43061246;1:41801915:A:G:0.86:A:rs381086192;1:41801919:C:T:0.86:C:rs384143141;1:41804505:G:A:0.86:G:rs479016899		https://svdb-dc.pslab.ca/?sv=manta-533	https://www.ncbi.nlm.nih.gov/gdv/browser/genome/?id=GCF_002263795.2&chr=1&from=41796612&to=41796612
1	41945242	manta-534	DEL	41945543	-301	0.0911	0.0952	251	59	0	491	1	0	0.97	intron_variant	MODIFIER	EPHA6	ENSBTAG00000044111									https://svdb-dc.pslab.ca/?sv=manta-534	https://www.ncbi.nlm.nih.gov/gdv/browser/genome/?id=GCF_002263795.2&chr=1&from=41945242&to=41945543
1	42010991	manta-535	DEL	42014117	-3126	1	0.0032	308	2	0	492	1	0	80.32	splice_polypyrimidine_tract_variant&5_prime_UTR_variant&intron_variant&feature_truncation	LOW	ARL6	ENSBTAG00000010091				BovineHD0100011867;BovineHD0100011868				smoove-1222	https://svdb-dc.pslab.ca/?sv=manta-535	https://www.ncbi.nlm.nih.gov/gdv/browser/genome/?id=GCF_002263795.2&chr=1&from=42010991&to=42014117
1	42031081	manta-536	DEL	42038186	-7105	1	0.0032	308	2	0	493	1	0	100	splice_polypyrimidine_tract_variant&coding_sequence_variant&intron_variant&feature_truncation	LOW	ARL6	ENSBTAG00000010091				BovineHD0100011875;BovineHD0100011876					https://svdb-dc.pslab.ca/?sv=manta-536	https://www.ncbi.nlm.nih.gov/gdv/browser/genome/?id=GCF_002263795.2&chr=1&from=42031081&to=42038186
1	42061926	manta-537	DEL	42062144	-218	1	0.0032	308	2	0	494	1	0	98.71	intergenic_variant	MODIFIER											https://svdb-dc.pslab.ca/?sv=manta-537	https://www.ncbi.nlm.nih.gov/gdv/browser/genome/?id=GCF_002263795.2&chr=1&from=42061926&to=42062144
1	42092096	manta-538	DEL	42092152	-56	1	0.0161	300	10	0	495	1	0	96.13	intron_variant	MODIFIER	CRYBG3	ENSBTAG00000047147							1:42089883:C:T:0.83:C:rs384624120;1:42092005:C:G:0.83:C:rs384188565;1:42092774:A:G:0.83:A:rs378245021;1:42092823:G:C:0.83:G:rs383188846;1:42094425:G:A:0.83:G:rs385712293	smoove-1223	https://svdb-dc.pslab.ca/?sv=manta-538	https://www.ncbi.nlm.nih.gov/gdv/browser/genome/?id=GCF_002263795.2&chr=1&from=42092096&to=42092152
1	42176800	manta-539	DEL	42176976	-176	0.4212	0.0419	285	24	1	496	1	0	89.35	intron_variant	MODIFIER	CRYBG3	ENSBTAG00000047147						1:42176051:G:A:0.92:G:BovineHD0100011941	1:42176601:A:C:0.89:C:rs383517529;1:42176655:A:C:0.89:C:rs208989639;1:42176663:G:C:0.89:C:rs109099312;1:42177065:A:T:0.92:A:rs449532468;1:42177353:C:A:0.82:C:rs207814634	smoove-1228	https://svdb-dc.pslab.ca/?sv=manta-539	https://www.ncbi.nlm.nih.gov/gdv/browser/genome/?id=GCF_002263795.2&chr=1&from=42176800&to=42176976
1	42207484	manta-540	DEL	42207939	-455	1	0.7306	22	123	165	497	1	0	9.35	intron_variant	MODIFIER	RIOX2	ENSBTAG00000015546								smoove-1231	https://svdb-dc.pslab.ca/?sv=manta-540	https://www.ncbi.nlm.nih.gov/gdv/browser/genome/?id=GCF_002263795.2&chr=1&from=42207484&to=42207939
1	42249603	manta-541	DEL	42249746	-143	1	0.0048	307	3	0	498	1	0	7.42	intron_variant	MODIFIER	GABRR3	ENSBTAG00000001416									https://svdb-dc.pslab.ca/?sv=manta-541	https://www.ncbi.nlm.nih.gov/gdv/browser/genome/?id=GCF_002263795.2&chr=1&from=42249603&to=42249746
1	42282399	manta-542	DEL	42282574	-175	0.0036	0.7694	26	91	193	499	1	0	9.03	intron_variant	MODIFIER	GABRR3	ENSBTAG00000001416						1:42278400:A:G:0.82:G:BovineHD0100011975;1:42278880:T:G:0.8:G:BovineHD0100011976;1:42279359:G:A:0.83:A:BovineHD0100011977;1:42280695:C:T:0.8:T:BovineHD0100011978;1:42281882:G:A:0.83:A:BovineHD0100011979	1:42281882:G:A:0.83:A:rs43234634;1:42282673:T:C:0.81:C:rs134937811;1:42283196:A:G:0.83:G:rs134316012;1:42283234:C:T:0.83:T:rs110485702;1:42283498:C:G:0.81:G:rs43229962		https://svdb-dc.pslab.ca/?sv=manta-542	https://www.ncbi.nlm.nih.gov/gdv/browser/genome/?id=GCF_002263795.2&chr=1&from=42282399&to=42282574
1	42294915	manta-543	DEL	42295026	-111	0.0042	0.2548	182	98	30	500	1	0	18.39	intergenic_variant	MODIFIER								1:42289625:T:C:0.98:C:BovineHD0100011980	1:42294672:A:T:0.98:T:rs132873748;1:42294727:C:T:1.0:T:rs134346830;1:42294732:G:A:1.0:A:rs109400281;1:42294751:C:T:0.99:T:rs110713164;1:42294763:T:C:1.0:C:rs110979060		https://svdb-dc.pslab.ca/?sv=manta-543	https://www.ncbi.nlm.nih.gov/gdv/browser/genome/?id=GCF_002263795.2&chr=1&from=42294915&to=42295026
1	42330145	manta-544	DEL	42330343	-198	1	0.0065	306	4	0	501	1	0	58.71	downstream_gene_variant	MODIFIER	OR5AC31	ENSBTAG00000048630							1:42333518:T:G:1.0:T:.;1:42336525:G:T:1.0:G:rs519159568;1:42337747:C:T:1.0:C:rs519276254		https://svdb-dc.pslab.ca/?sv=manta-544	https://www.ncbi.nlm.nih.gov/gdv/browser/genome/?id=GCF_002263795.2&chr=1&from=42330145&to=42330343
1	42343742	manta-545	DEL	42344873	-1131	1	0.0355	288	22	0	502	1	0	91.61	downstream_gene_variant	MODIFIER		ENSBTAG00000052028				BovineHD0100011996					https://svdb-dc.pslab.ca/?sv=manta-545	https://www.ncbi.nlm.nih.gov/gdv/browser/genome/?id=GCF_002263795.2&chr=1&from=42343742&to=42344873
1	42451415	manta-546	DEL	42451598	-183	1	0.0016	309	1	0	503	1	0	92.58	intergenic_variant	MODIFIER									1:42450453:G:T:1.0:G:rs435274950;1:42451382:T:C:1.0:T:rs461793918;1:42451947:A:G:1.0:A:rs520073996;1:42452208:A:T:1.0:A:rs463848440;1:42452295:A:G:1.0:A:rs461795159	smoove-1239	https://svdb-dc.pslab.ca/?sv=manta-546	https://www.ncbi.nlm.nih.gov/gdv/browser/genome/?id=GCF_002263795.2&chr=1&from=42451415&to=42451598
1	42454670	manta-547	DEL	42456472	-1802	0.2956	0.0339	290	19	1	504	1	0	93.87	upstream_gene_variant	MODIFIER	OR5H36	ENSBTAG00000054488						1:42458185:A:G:1.0:G:BovineHD0100012020	1:42454363:G:A:0.87:G:rs439982311;1:42454497:C:T:1.0:T:rs469025203;1:42454506:G:A:0.95:G:rs482848451;1:42454563:A:T:0.91:A:rs445331617;1:42454611:C:T:0.91:C:rs465423257	smoove-1240	https://svdb-dc.pslab.ca/?sv=manta-547	https://www.ncbi.nlm.nih.gov/gdv/browser/genome/?id=GCF_002263795.2&chr=1&from=42454670&to=42456472
1	42491913	manta-548	DEL	42586917	-95004	1	0.0161	300	10	0	505	1	0	90.97	transcript_ablation	HIGH	OR5H33	ENSBTAG00000051784	OR5H33:ENSBTAG00000051784;OR5H31:ENSBTAG00000051905	OR5H33:ENSBTAG00000051784;OR5H31:ENSBTAG00000051905	ARS-BFGL-NGS-56548;BTB-01708786;BTB-01955018	ARS-BFGL-NGS-56548;BovineHD0100012030;BovineHD0100012031;BovineHD0100012032;BovineHD0100012033;BovineHD0100012034;BovineHD0100012035;BovineHD0100012036;BovineHD0100012037;BovineHD0100012038;BovineHD0100012042;BovineHD0100012043;BovineHD0100012044;BovineHD0100012045;BovineHD0100012046;BovineHD0100012047;BovineHD0100012048;BovineHD0100012074;BovineHD0100012075;BovineHD0100012077;BovineHD0100012078;…			1:42491412:G:C:0.93:C:rs473003891;1:42491646:C:G:0.93:G:rs478563111;1:42491720:A:G:0.86:G:rs467195839;1:42587054:T:C:0.83:C:rs465169491;1:42587289:C:G:0.93:G:rs454092841	smoove-1241	https://svdb-dc.pslab.ca/?sv=manta-548	https://www.ncbi.nlm.nih.gov/gdv/browser/genome/?id=GCF_002263795.2&chr=1&from=42491913&to=42586917
1	42515655	manta-549	DEL	42516684	-1029	0.0576	0.2339	188	99	23	505	2	100	58.06	intergenic_variant	MODIFIER								1:42509997:G:T:0.89:T:BovineHD0100012033;1:42514949:A:G:0.92:G:BovineHD0100012034	1:42515493:G:C:0.9:C:rs42821409;1:42515531:T:C:0.9:C:rs42821410;1:42516764:G:A:0.89:A:.;1:42516797:C:T:0.89:T:.;1:42516798:A:T:0.89:T:.	smoove-1244	https://svdb-dc.pslab.ca/?sv=manta-549	https://www.ncbi.nlm.nih.gov/gdv/browser/genome/?id=GCF_002263795.2&chr=1&from=42515655&to=42516684
1	42527976	manta-550	DUP	42542254	14278	1	0.0161	300	10	0	505	3	0	57.42	intergenic_variant	MODIFIER					ARS-BFGL-NGS-56548	ARS-BFGL-NGS-56548;BovineHD0100012045;BovineHD0100012046;BovineHD0100012047;BovineHD0100012048					https://svdb-dc.pslab.ca/?sv=manta-550	https://www.ncbi.nlm.nih.gov/gdv/browser/genome/?id=GCF_002263795.2&chr=1&from=42527976&to=42542254
1	42537927	manta-551	DEL	42544242	-6315	4.99703e-42	0.15	259	9	42	505	4	68.52	80.32	upstream_gene_variant	MODIFIER	OR5H33	ENSBTAG00000051784									https://svdb-dc.pslab.ca/?sv=manta-551	https://www.ncbi.nlm.nih.gov/gdv/browser/genome/?id=GCF_002263795.2&chr=1&from=42537927&to=42544242
1	42581419	manta-552	DEL	42587039	-5620	0.079	0.9597	2	21	287	505	5	0	14.19	intergenic_variant	MODIFIER								1:42575515:G:A:0.91:A:BovineHD0100012080;1:42590202:A:C:0.81:C:BovineHD0100012053	1:42580818:C:T:0.87:T:rs136594296;1:42580864:C:A:0.91:A:rs134227405;1:42580939:A:C:0.91:C:rs207545172;1:42580987:G:C:0.85:C:rs209886144;1:42581076:A:G:0.91:G:rs110817329	smoove-1248	https://svdb-dc.pslab.ca/?sv=manta-552	https://www.ncbi.nlm.nih.gov/gdv/browser/genome/?id=GCF_002263795.2&chr=1&from=42581419&to=42587039
1	42597872	manta-553	DEL	42598140	-268	1	0.0242	295	15	0	506	1	0	0.97	downstream_gene_variant	MODIFIER	OR5H13	ENSBTAG00000033437									https://svdb-dc.pslab.ca/?sv=manta-553	https://www.ncbi.nlm.nih.gov/gdv/browser/genome/?id=GCF_002263795.2&chr=1&from=42597872&to=42598140
1	42611692	manta-554	INS	42611692	84	0.1467	0.0871	256	54	0	507	1	0	80.97	downstream_gene_variant	MODIFIER	OR5H37P	ENSBTAG00000051566									https://svdb-dc.pslab.ca/?sv=manta-554	https://www.ncbi.nlm.nih.gov/gdv/browser/genome/?id=GCF_002263795.2&chr=1&from=42611692&to=42611692
1	42659044	manta-555	INS	42659047	79	1	0.0726	266	43	1	508	1	0	75.16	upstream_gene_variant	MODIFIER	OR5K19	ENSBTAG00000050543							1:42658835:G:A:0.97:G:.;1:42658842:T:C:0.98:T:.;1:42658871:C:T:1.0:T:.;1:42658943:A:G:0.97:A:.;1:42659062:T:C:0.97:T:.		https://svdb-dc.pslab.ca/?sv=manta-555	https://www.ncbi.nlm.nih.gov/gdv/browser/genome/?id=GCF_002263795.2&chr=1&from=42659044&to=42659047
1	42666608	manta-556	DEL	42667559	-951	1	0.0645	271	38	1	509	1	0	98.39	intron_variant	MODIFIER	OR5K19	ENSBTAG00000050543							1:42665857:A:T:0.85:A:rs385213160;1:42667673:A:G:0.88:G:rs42680847;1:42668019:A:G:0.87:A:rs42680857;1:42668242:G:A:0.88:A:rs109437981;1:42668666:C:T:0.85:T:rs42680868		https://svdb-dc.pslab.ca/?sv=manta-556	https://www.ncbi.nlm.nih.gov/gdv/browser/genome/?id=GCF_002263795.2&chr=1&from=42666608&to=42667559
1	42679105	manta-557	DEL	42679233	-128	1	0.0097	304	6	0	510	1	0	85.48	downstream_gene_variant	MODIFIER	OR5K19	ENSBTAG00000050543							1:42679347:C:T:1.0:C:rs384341626;1:42681135:T:C:1.0:T:rs434968628;1:42681138:G:A:1.0:G:rs526146841;1:42681146:T:A:1.0:T:rs466264401;1:42681198:G:T:1.0:G:rs380380252	smoove-1253	https://svdb-dc.pslab.ca/?sv=manta-557	https://www.ncbi.nlm.nih.gov/gdv/browser/genome/?id=GCF_002263795.2&chr=1&from=42679105&to=42679233
1	42718614	manta-558	DEL	42718673	-59	0.6898	0.0758	265	43	2	511	1	0	83.55	intergenic_variant	MODIFIER								1:42711856:C:T:0.93:T:BovineHD0100012094;1:42719290:T:C:0.93:C:BovineHD0100012096;1:42722646:T:G:0.98:G:ARS-BFGL-NGS-75560	1:42718519:C:G:0.93:G:rs451516825;1:42718526:A:G:0.93:G:rs471546096;1:42718590:A:C:0.95:C:rs440552884;1:42718694:C:T:0.98:T:rs463303262;1:42718712:C:T:0.98:T:rs483333177	smoove-1256	https://svdb-dc.pslab.ca/?sv=manta-558	https://www.ncbi.nlm.nih.gov/gdv/browser/genome/?id=GCF_002263795.2&chr=1&from=42718614&to=42718673
1	42757921	manta-559	DEL	42758485	-564	0.7017	0.0774	264	44	2	512	1	0	99.68	intergenic_variant	MODIFIER								1:42759120:G:A:0.95:A:BovineHD0100012101	1:42757298:C:G:0.98:G:rs385343074;1:42759115:A:G:0.95:G:rs210065390;1:42759120:G:A:0.95:A:rs135873393;1:42759213:A:C:0.98:C:rs378390386;1:42759690:C:T:0.91:C:rs383981833	smoove-1258	https://svdb-dc.pslab.ca/?sv=manta-559	https://www.ncbi.nlm.nih.gov/gdv/browser/genome/?id=GCF_002263795.2&chr=1&from=42757921&to=42758485
1	42880063	manta-560	DEL	42880400	-337	1	0.0016	309	1	0	513	1	0	85.48	intergenic_variant	MODIFIER											https://svdb-dc.pslab.ca/?sv=manta-560	https://www.ncbi.nlm.nih.gov/gdv/browser/genome/?id=GCF_002263795.2&chr=1&from=42880063&to=42880400
1	42937002	manta-561	DEL	42937976	-974	0	0.4403	37	273	0	514	1	0	12.26	splice_donor_variant&splice_acceptor_variant&splice_donor_5th_base_variant&splice_polypyrimidine_tract_variant&coding_sequence_variant&intron_variant	HIGH		ENSBTAG00000023666								smoove-1264	https://svdb-dc.pslab.ca/?sv=manta-561	https://www.ncbi.nlm.nih.gov/gdv/browser/genome/?id=GCF_002263795.2&chr=1&from=42937002&to=42937976
1	42938833	manta-562	DEL	42938973	-140	1	0.0065	306	4	0	515	1	0	13.23	intron_variant	MODIFIER		ENSBTAG00000023666						1:42938686:T:C:1.0:T:BovineHD0100012145;1:42939593:T:C:1.0:T:BovineHD0100012146	1:42938445:G:A:1.0:G:rs43235921;1:42938645:C:T:1.0:C:rs43235920;1:42938686:T:C:1.0:T:rs43235919;1:42938705:T:C:1.0:T:rs43235918;1:42939574:C:T:1.0:C:rs43235912		https://svdb-dc.pslab.ca/?sv=manta-562	https://www.ncbi.nlm.nih.gov/gdv/browser/genome/?id=GCF_002263795.2&chr=1&from=42938833&to=42938973
1	43014753	manta-563	DEL	43014822	-69	1	0.0016	309	1	0	516	1	0	98.39	intergenic_variant	MODIFIER									1:43007670:A:G:1.0:A:.;1:43010301:G:C:1.0:G:.;1:43020338:T:A:1.0:T:.;1:43021534:T:C:1.0:T:rs209090806	smoove-1266	https://svdb-dc.pslab.ca/?sv=manta-563	https://www.ncbi.nlm.nih.gov/gdv/browser/genome/?id=GCF_002263795.2&chr=1&from=43014753&to=43014822
1	43219008	manta-564	DEL	43219720	-712	1	0.1516	223	80	7	517	1	0	71.94	intergenic_variant	MODIFIER									1:43211027:A:G:0.95:G:rs133611410;1:43211588:G:A:0.92:A:rs137423218;1:43213552:A:C:0.92:C:rs134320345	smoove-1270	https://svdb-dc.pslab.ca/?sv=manta-564	https://www.ncbi.nlm.nih.gov/gdv/browser/genome/?id=GCF_002263795.2&chr=1&from=43219008&to=43219720
1	43274857	manta-565	DEL	43275000	-143	1	0.0016	309	1	0	518	1	0	71.61	intergenic_variant	MODIFIER											https://svdb-dc.pslab.ca/?sv=manta-565	https://www.ncbi.nlm.nih.gov/gdv/browser/genome/?id=GCF_002263795.2&chr=1&from=43274857&to=43275000
1	43293670	manta-566	DEL	43293924	-254	1	0.0242	295	15	0	519	1	0	94.84	intergenic_variant	MODIFIER											https://svdb-dc.pslab.ca/?sv=manta-566	https://www.ncbi.nlm.nih.gov/gdv/browser/genome/?id=GCF_002263795.2&chr=1&from=43293670&to=43293924
1	43419762	manta-567	DEL	43420007	-245	1	0.0016	309	1	0	520	1	0	94.84	intergenic_variant	MODIFIER											https://svdb-dc.pslab.ca/?sv=manta-567	https://www.ncbi.nlm.nih.gov/gdv/browser/genome/?id=GCF_002263795.2&chr=1&from=43419762&to=43420007
1	43644142	manta-568	DUP	43644383	241	1	0.0242	295	15	0	521	1	0	94.84	intergenic_variant	MODIFIER											https://svdb-dc.pslab.ca/?sv=manta-568	https://www.ncbi.nlm.nih.gov/gdv/browser/genome/?id=GCF_002263795.2&chr=1&from=43644142&to=43644383
1	43710107	manta-569	DEL	43711207	-1100	0.3251	0.2806	164	118	28	522	1	0	50.97	intergenic_variant	MODIFIER							1:43709324:G:A:0.98:A:Hapmap47773-BTA-89713	1:43701078:G:A:0.98:A:BovineHD0100012329;1:43709324:G:A:0.98:A:Hapmap47773-BTA-89713	1:43709859:G:A:0.98:A:rs43235453;1:43709924:A:G:0.99:G:rs43235454;1:43709925:G:A:0.99:A:rs43235455;1:43709961:G:A:1.0:A:rs43235456;1:43709980:G:T:1.0:T:rs43235457	smoove-1281	https://svdb-dc.pslab.ca/?sv=manta-569	https://www.ncbi.nlm.nih.gov/gdv/browser/genome/?id=GCF_002263795.2&chr=1&from=43710107&to=43711207
1	43920676	manta-570	DEL	43920884	-208	1	0.0032	308	2	0	523	1	0	52.9	intron_variant	MODIFIER	COL8A1	ENSBTAG00000013662									https://svdb-dc.pslab.ca/?sv=manta-570	https://www.ncbi.nlm.nih.gov/gdv/browser/genome/?id=GCF_002263795.2&chr=1&from=43920676&to=43920884
1	44003362	manta-571	INS	44003362	74	0.1028	0.0194	299	10	1	524	1	0	95.81	intron_variant	MODIFIER	COL8A1	ENSBTAG00000013662									https://svdb-dc.pslab.ca/?sv=manta-571	https://www.ncbi.nlm.nih.gov/gdv/browser/genome/?id=GCF_002263795.2&chr=1&from=44003362&to=44003362
1	44025738	manta-572	DEL	44025916	-178	0.0186	0.3565	138	123	49	525	1	0	43.23	intron_variant	MODIFIER	COL8A1	ENSBTAG00000013662					1:44026431:C:T:0.81:T:ARS-BFGL-NGS-118112	1:44026431:C:T:0.81:T:ARS-BFGL-NGS-118112;1:44028608:A:C:0.83:C:BovineHD0100012454	1:44025558:C:T:0.82:T:rs208804935;1:44025667:A:T:0.81:T:rs210565255;1:44026008:A:G:0.8:G:rs382442858;1:44026085:T:C:0.8:C:rs379988988;1:44026129:G:A:0.82:A:rs385848309		https://svdb-dc.pslab.ca/?sv=manta-572	https://www.ncbi.nlm.nih.gov/gdv/browser/genome/?id=GCF_002263795.2&chr=1&from=44025738&to=44025916
1	44044188	manta-573	INS	44044188	72	0.1393	0.0226	297	12	1	526	1	0	42.26	intron_variant	MODIFIER	COL8A1	ENSBTAG00000013662							1:44043982:C:T:0.94:C:rs378825312;1:44044068:T:C:0.94:T:rs381204938;1:44044074:G:A:0.94:G:rs384826560;1:44044614:T:C:0.94:T:rs379743341;1:44044816:C:T:0.94:C:rs385861162		https://svdb-dc.pslab.ca/?sv=manta-573	https://www.ncbi.nlm.nih.gov/gdv/browser/genome/?id=GCF_002263795.2&chr=1&from=44044188&to=44044188
1	44120639	manta-574	DEL	44120730	-91	1	0.0065	306	4	0	527	1	0	96.45	intron_variant	MODIFIER	FILIP1L	ENSBTAG00000013664									https://svdb-dc.pslab.ca/?sv=manta-574	https://www.ncbi.nlm.nih.gov/gdv/browser/genome/?id=GCF_002263795.2&chr=1&from=44120639&to=44120730
1	44155276	manta-575	DEL	44155382	-106	5.23769e-38	0.3952	65	245	0	528	1	0	22.26	intron_variant	MODIFIER	FILIP1L	ENSBTAG00000013664									https://svdb-dc.pslab.ca/?sv=manta-575	https://www.ncbi.nlm.nih.gov/gdv/browser/genome/?id=GCF_002263795.2&chr=1&from=44155276&to=44155382
1	44157843	manta-576	DEL	44158986	-1143	1	0.0048	307	3	0	529	1	0	21.94	intron_variant&feature_truncation	MODIFIER	FILIP1L	ENSBTAG00000013664							1:44162672:G:A:1.0:G:rs436395467;1:44165324:G:A:1.0:G:rs432337769	smoove-1290	https://svdb-dc.pslab.ca/?sv=manta-576	https://www.ncbi.nlm.nih.gov/gdv/browser/genome/?id=GCF_002263795.2&chr=1&from=44157843&to=44158986
1	44431434	manta-577	DEL	44431760	-326	1	0.0065	306	4	0	530	1	0	97.74	intron_variant	MODIFIER	CMSS1	ENSBTAG00000013663									https://svdb-dc.pslab.ca/?sv=manta-577	https://www.ncbi.nlm.nih.gov/gdv/browser/genome/?id=GCF_002263795.2&chr=1&from=44431434&to=44431760
1	44476729	manta-578	DEL	44476820	-91	0	0.4468	34	275	1	531	1	0	11.61	intron_variant	MODIFIER	CMSS1	ENSBTAG00000013663									https://svdb-dc.pslab.ca/?sv=manta-578	https://www.ncbi.nlm.nih.gov/gdv/browser/genome/?id=GCF_002263795.2&chr=1&from=44476729&to=44476820
1	44533401	manta-579	DEL	44535506	-2105	1	0.9452	1	32	277	532	1	0	9.35	intergenic_variant	MODIFIER									1:44540292:C:T:0.97:C:rs43233156	smoove-1299	https://svdb-dc.pslab.ca/?sv=manta-579	https://www.ncbi.nlm.nih.gov/gdv/browser/genome/?id=GCF_002263795.2&chr=1&from=44533401&to=44535506
1	44765797	manta-580	DEL	44766038	-241	1	0.0016	309	1	0	533	1	0	0.65	intron_variant	MODIFIER		ENSBTAG00000013321								smoove-1302	https://svdb-dc.pslab.ca/?sv=manta-580	https://www.ncbi.nlm.nih.gov/gdv/browser/genome/?id=GCF_002263795.2&chr=1&from=44765797&to=44766038
1	45264854	manta-581	DEL	45265085	-231	0.0065	0.1113	250	51	9	534	1	0	80.97	intergenic_variant	MODIFIER						BovineHD0100013009			1:45264780:T:G:0.81:G:rs210243527;1:45265438:G:T:0.84:T:rs207996046;1:45265505:T:G:0.84:G:rs210834857;1:45267578:G:A:0.87:A:rs208118350	smoove-1315	https://svdb-dc.pslab.ca/?sv=manta-581	https://www.ncbi.nlm.nih.gov/gdv/browser/genome/?id=GCF_002263795.2&chr=1&from=45264854&to=45265085
1	45451363	manta-582	DEL	45451917	-554	1	0.0081	305	5	0	535	1	0	80.32	intron_variant	MODIFIER		ENSBTAG00000026836								smoove-1323	https://svdb-dc.pslab.ca/?sv=manta-582	https://www.ncbi.nlm.nih.gov/gdv/browser/genome/?id=GCF_002263795.2&chr=1&from=45451363&to=45451917
1	45560673	manta-583	INS	45560673	87	1	0.021	297	13	0	536	1	0	94.19	intergenic_variant	MODIFIER									1:45561641:G:A:1.0:G:rs438748558;1:45562549:T:C:1.0:T:rs456512766;1:45563750:C:T:1.0:C:rs432416585;1:45568788:A:C:1.0:A:rs379443695		https://svdb-dc.pslab.ca/?sv=manta-583	https://www.ncbi.nlm.nih.gov/gdv/browser/genome/?id=GCF_002263795.2&chr=1&from=45560673&to=45560673
1	45577383	manta-584	INS	45577389	53	0.1393	0.0226	297	12	1	537	1	0	91.61	intergenic_variant	MODIFIER									1:45577158:G:A:0.94:A:rs378748930;1:45577182:G:C:0.94:C:rs379696582;1:45577319:C:T:1.0:T:.;1:45577715:T:C:0.94:C:rs210699896;1:45577719:T:C:0.94:C:rs208074412		https://svdb-dc.pslab.ca/?sv=manta-584	https://www.ncbi.nlm.nih.gov/gdv/browser/genome/?id=GCF_002263795.2&chr=1&from=45577383&to=45577389
1	45802795	manta-585	DEL	45803131	-336	0.0001	0.3516	146	110	54	538	1	0	46.77	intron_variant	MODIFIER	IMPG2	ENSBTAG00000015662									https://svdb-dc.pslab.ca/?sv=manta-585	https://www.ncbi.nlm.nih.gov/gdv/browser/genome/?id=GCF_002263795.2&chr=1&from=45802795&to=45803131
1	45863406	manta-586	DEL	45863496	-90	1	0.0016	309	1	0	539	1	0	46.77	intron_variant	MODIFIER	SENP7	ENSBTAG00000016932									https://svdb-dc.pslab.ca/?sv=manta-586	https://www.ncbi.nlm.nih.gov/gdv/browser/genome/?id=GCF_002263795.2&chr=1&from=45863406&to=45863496
1	45930314	manta-587	DUP	45930526	212	1.19338e-11	0.2468	157	153	0	540	1	0	50.32	intron_variant&feature_elongation	MODIFIER	SENP7	ENSBTAG00000016932									https://svdb-dc.pslab.ca/?sv=manta-587	https://www.ncbi.nlm.nih.gov/gdv/browser/genome/?id=GCF_002263795.2&chr=1&from=45930314&to=45930526
1	45981618	manta-588	DEL	45982246	-628	0.2751	0.1161	244	60	6	541	1	0	41.61	intron_variant	MODIFIER	SENP7	ENSBTAG00000016932				BovineHD0100013180			1:45979152:A:G:0.91:G:rs379800034;1:45980001:G:A:0.9:A:rs384885600;1:45980955:G:T:0.91:T:.;1:45981573:C:T:0.9:T:.;1:45984807:G:A:0.9:A:rs714444030	smoove-1334	https://svdb-dc.pslab.ca/?sv=manta-588	https://www.ncbi.nlm.nih.gov/gdv/browser/genome/?id=GCF_002263795.2&chr=1&from=45981618&to=45982246
1	46002089	manta-589	DEL	46007158	-5069	1	0.0226	296	14	0	542	1	0	74.52	splice_polypyrimidine_tract_variant&coding_sequence_variant&intron_variant&feature_truncation	LOW	PCNP	ENSBTAG00000015069	PCNP:ENSBTAG00000015069	PCNP:ENSBTAG00000015069		BovineHD0100013183				smoove-1335	https://svdb-dc.pslab.ca/?sv=manta-589	https://www.ncbi.nlm.nih.gov/gdv/browser/genome/?id=GCF_002263795.2&chr=1&from=46002089&to=46007158
1	46007323	manta-590	DEL	46010002	-2679	1	0.0226	296	14	0	543	1	0	99.35	splice_polypyrimidine_tract_variant&intron_variant&feature_truncation	LOW	PCNP	ENSBTAG00000015069				BovineHD0100013184				smoove-1336	https://svdb-dc.pslab.ca/?sv=manta-590	https://www.ncbi.nlm.nih.gov/gdv/browser/genome/?id=GCF_002263795.2&chr=1&from=46007323&to=46010002
1	46007475	manta-591	DEL	46015003	-7528	1	0.0081	305	5	0	543	2	33.57	97.1	splice_polypyrimidine_tract_variant&coding_sequence_variant&intron_variant&feature_truncation	LOW	PCNP	ENSBTAG00000015069	PCNP:ENSBTAG00000015069	PCNP:ENSBTAG00000015069		BovineHD0100013184;BovineHD0100013185				smoove-1337	https://svdb-dc.pslab.ca/?sv=manta-591	https://www.ncbi.nlm.nih.gov/gdv/browser/genome/?id=GCF_002263795.2&chr=1&from=46007475&to=46015003
1	46010077	manta-592	DEL	46015009	-4932	1	0.0242	295	15	0	543	3	99.88	96.77	splice_polypyrimidine_tract_variant&coding_sequence_variant&intron_variant&feature_truncation	LOW	PCNP	ENSBTAG00000015069	PCNP:ENSBTAG00000015069	PCNP:ENSBTAG00000015069		BovineHD0100013185					https://svdb-dc.pslab.ca/?sv=manta-592	https://www.ncbi.nlm.nih.gov/gdv/browser/genome/?id=GCF_002263795.2&chr=1&from=46010077&to=46015009
1	46033455	manta-593	DEL	46033681	-226	0.3797	0.0661	269	41	0	544	1	0	83.23	intron_variant	MODIFIER	ZBTB11	ENSBTAG00000013460							1:46023654:G:C:0.95:C:rs210601284	smoove-1341	https://svdb-dc.pslab.ca/?sv=manta-593	https://www.ncbi.nlm.nih.gov/gdv/browser/genome/?id=GCF_002263795.2&chr=1&from=46033455&to=46033681
1	46357775	manta-594	DEL	46358071	-296	1	0.0161	300	10	0	545	1	0	84.19	intergenic_variant	MODIFIER											https://svdb-dc.pslab.ca/?sv=manta-594	https://www.ncbi.nlm.nih.gov/gdv/browser/genome/?id=GCF_002263795.2&chr=1&from=46357775&to=46358071
1	46811466	manta-595	DEL	46811699	-233	1	0.9984	0	1	309	546	1	0	0	intergenic_variant	MODIFIER									1:46804835:A:T:1.0:T:rs42666375		https://svdb-dc.pslab.ca/?sv=manta-595	https://www.ncbi.nlm.nih.gov/gdv/browser/genome/?id=GCF_002263795.2&chr=1&from=46811466&to=46811699
1	46823177	manta-596	DUP	46825160	1983	1	0.0016	309	1	0	547	1	0	0	intergenic_variant	MODIFIER						BovineHD0100013372				smoove-1354	https://svdb-dc.pslab.ca/?sv=manta-596	https://www.ncbi.nlm.nih.gov/gdv/browser/genome/?id=GCF_002263795.2&chr=1&from=46823177&to=46825160
1	46828324	manta-597	DEL	46828882	-558	0.8919	0.2935	154	130	26	548	1	0	49.35	intergenic_variant	MODIFIER								1:46823127:C:T:0.96:T:BovineHD0100013371;1:46824515:G:A:0.98:A:BovineHD0100013372;1:46828037:A:G:0.96:G:BovineHD0100013373;1:46830283:G:A:0.96:A:BovineHD0100013375;1:46830986:T:C:0.98:C:BovineHD0100013376	1:46828037:A:G:0.96:G:rs134841691;1:46828056:C:T:0.98:T:rs211279828;1:46829017:C:T:0.98:T:rs133684401;1:46829367:C:T:0.98:T:rs109657975;1:46829503:A:G:0.98:G:rs136433397	smoove-1355	https://svdb-dc.pslab.ca/?sv=manta-597	https://www.ncbi.nlm.nih.gov/gdv/browser/genome/?id=GCF_002263795.2&chr=1&from=46828324&to=46828882
1	46864837	manta-598	DEL	46865134	-297	1	0.0339	289	21	0	549	1	0	48.39	intergenic_variant	MODIFIER								1:46861487:G:A:0.95:G:BovineHD0100013392	1:46864681:T:A:0.83:T:rs132737855;1:46864762:T:C:0.95:T:rs208151748;1:46864771:G:T:0.95:G:rs384219873;1:46865258:G:A:0.95:G:rs135790017;1:46865281:A:G:0.95:A:rs378476617	smoove-1357	https://svdb-dc.pslab.ca/?sv=manta-598	https://www.ncbi.nlm.nih.gov/gdv/browser/genome/?id=GCF_002263795.2&chr=1&from=46864837&to=46865134
1	46944273	manta-599	DEL	46944873	-600	1	0.0097	304	6	0	550	1	0	91.29	intergenic_variant	MODIFIER						BovineHD0100013413					https://svdb-dc.pslab.ca/?sv=manta-599	https://www.ncbi.nlm.nih.gov/gdv/browser/genome/?id=GCF_002263795.2&chr=1&from=46944273&to=46944873
1	46974610	manta-600	DEL	46974670	-60	1	0.0306	291	19	0	551	1	0	91.94	intergenic_variant	MODIFIER								1:46968321:A:G:1.0:A:BovineHD0100013417;1:46971244:T:G:1.0:T:BovineHD0100046447;1:46976184:C:T:1.0:C:BovineHD0100013418;1:46982395:G:T:1.0:G:BovineHD0100013419	1:46974296:C:T:0.94:C:rs134291734;1:46974298:C:T:0.94:C:rs135869908;1:46974308:T:G:0.94:T:rs136641933;1:46974341:C:A:0.94:C:rs134170788;1:46975092:T:A:1.0:T:rs382093849		https://svdb-dc.pslab.ca/?sv=manta-600	https://www.ncbi.nlm.nih.gov/gdv/browser/genome/?id=GCF_002263795.2&chr=1&from=46974610&to=46974670
1	47154561	manta-601	DEL	47154838	-277	1	0.0065	306	4	0	552	1	0	92.58	intergenic_variant	MODIFIER											https://svdb-dc.pslab.ca/?sv=manta-601	https://www.ncbi.nlm.nih.gov/gdv/browser/genome/?id=GCF_002263795.2&chr=1&from=47154561&to=47154838
1	47219081	manta-602	DUP	47225558	6477	1	0.0016	309	1	0	553	1	0	98.39	intergenic_variant	MODIFIER						BovineHD0100013470;BovineHD0100013471			1:47212548:G:T:1.0:G:rs798650171;1:47232389:G:A:1.0:G:rs715230517	smoove-1366	https://svdb-dc.pslab.ca/?sv=manta-602	https://www.ncbi.nlm.nih.gov/gdv/browser/genome/?id=GCF_002263795.2&chr=1&from=47219081&to=47225558
1	47259360	manta-603	INS	47259360	62	1	0.0048	307	3	0	554	1	0	98.71	intergenic_variant	MODIFIER											https://svdb-dc.pslab.ca/?sv=manta-603	https://www.ncbi.nlm.nih.gov/gdv/browser/genome/?id=GCF_002263795.2&chr=1&from=47259360&to=47259360
1	47318523	manta-604	DEL	47318698	-175	0.6783	0.0742	266	42	2	555	1	0	84.84	intergenic_variant	MODIFIER									1:47316081:C:T:0.91:T:rs378296269;1:47319092:T:A:0.87:A:rs384531476;1:47324995:G:A:0.93:A:rs380603111;1:47325340:C:T:0.95:T:rs383913588;1:47325398:A:G:0.95:G:rs378474186	smoove-1369	https://svdb-dc.pslab.ca/?sv=manta-604	https://www.ncbi.nlm.nih.gov/gdv/browser/genome/?id=GCF_002263795.2&chr=1&from=47318523&to=47318698
1	47599205	manta-605	DEL	47599266	-61	0.3952	0.1597	221	79	10	556	1	0	61.94	intergenic_variant	MODIFIER									1:47596025:A:G:0.96:G:rs210513313;1:47597212:T:G:0.96:G:rs209502004;1:47598857:C:A:0.98:A:rs210727787;1:47598918:T:A:0.98:A:rs476277156;1:47599950:C:T:0.96:T:rs210415911		https://svdb-dc.pslab.ca/?sv=manta-605	https://www.ncbi.nlm.nih.gov/gdv/browser/genome/?id=GCF_002263795.2&chr=1&from=47599205&to=47599266
1	47613687	manta-606	DEL	47613797	-110	0.3763	0.6597	32	147	131	557	1	0	22.58	intergenic_variant	MODIFIER									1:47613969:G:A:0.99:A:rs43019118;1:47613980:C:T:0.99:T:rs43019117;1:47614025:A:G:0.99:G:rs43019116;1:47614055:G:T:0.98:T:rs43019115;1:47614075:G:T:0.97:T:rs43019114		https://svdb-dc.pslab.ca/?sv=manta-606	https://www.ncbi.nlm.nih.gov/gdv/browser/genome/?id=GCF_002263795.2&chr=1&from=47613687&to=47613797
1	47651472	manta-607	DEL	47652567	-1095	0.1762	0.8194	6	100	204	558	1	0	70.32	intergenic_variant	MODIFIER							1:47660239:C:T:0.95:T:ARS-BFGL-NGS-105365	1:47646702:A:G:0.98:G:BovineHD0100013572;1:47651226:G:A:0.96:A:BovineHD4100000260;1:47653430:T:C:0.99:C:BovineHD0100013574;1:47654244:G:A:1.0:A:BovineHD0100013575;1:47657093:C:A:0.96:A:BovineHD4100000261	1:47651226:G:A:0.96:A:rs110903122;1:47652676:T:G:0.98:G:rs134391427;1:47652720:C:T:0.95:T:.;1:47652764:G:A:0.96:A:rs453098561;1:47652939:C:T:0.98:T:rs210617359	smoove-1378	https://svdb-dc.pslab.ca/?sv=manta-607	https://www.ncbi.nlm.nih.gov/gdv/browser/genome/?id=GCF_002263795.2&chr=1&from=47651472&to=47652567
1	47680375	manta-608	INS	47680375	152	0.4718	0.0452	283	26	1	559	1	0	6.77	intergenic_variant	MODIFIER								1:47679324:G:A:0.89:G:BovineHD0100013587;1:47680087:G:A:0.89:G:BovineHD0100013588;1:47682004:G:A:0.93:A:BovineHD4100000262	1:47680087:G:A:0.89:G:rs109750018;1:47680237:G:A:0.85:G:rs110559635;1:47680443:C:A:0.85:C:rs136514420;1:47680669:A:T:0.93:A:rs109394454;1:47680689:C:T:0.93:C:rs110311534		https://svdb-dc.pslab.ca/?sv=manta-608	https://www.ncbi.nlm.nih.gov/gdv/browser/genome/?id=GCF_002263795.2&chr=1&from=47680375&to=47680375
1	47771511	manta-609	DUP	47771659	148	0.0074	0.1258	232	78	0	560	1	0	74.52	intergenic_variant	MODIFIER										smoove-1385	https://svdb-dc.pslab.ca/?sv=manta-609	https://www.ncbi.nlm.nih.gov/gdv/browser/genome/?id=GCF_002263795.2&chr=1&from=47771511&to=47771659
1	47788805	manta-610	DEL	47790500	-1695	0.622	0.2226	189	104	17	561	1	0	81.29	intergenic_variant	MODIFIER						BovineHD0100013622			1:47788422:T:A:0.98:A:rs210844795;1:47788771:C:T:0.89:T:rs211571904;1:47790561:C:T:0.91:T:rs210420738;1:47790641:A:T:0.99:T:rs209396710;1:47790701:C:T:0.99:T:rs109531533	smoove-1387	https://svdb-dc.pslab.ca/?sv=manta-610	https://www.ncbi.nlm.nih.gov/gdv/browser/genome/?id=GCF_002263795.2&chr=1&from=47788805&to=47790500
1	47904094	manta-611	DEL	47904297	-203	1	0.0097	304	6	0	562	1	0	59.03	intergenic_variant	MODIFIER									1:47903017:C:T:0.85:C:rs378159747;1:47904598:C:G:0.85:C:rs382340930;1:47904953:C:T:0.85:C:rs385115585;1:47905276:A:G:1.0:A:rs380386198;1:47907167:C:G:0.85:C:rs378693203	smoove-1392	https://svdb-dc.pslab.ca/?sv=manta-611	https://www.ncbi.nlm.nih.gov/gdv/browser/genome/?id=GCF_002263795.2&chr=1&from=47904094&to=47904297
1	47974651	manta-612	DEL	47974926	-275	0.0002	0.6129	62	116	132	563	1	0	20	intergenic_variant	MODIFIER								1:47969845:G:A:0.87:A:BovineHD0100013658;1:47972471:C:T:0.87:T:BovineHD0100013659;1:47974131:T:C:0.88:C:BovineHD0100013660;1:47977241:A:G:0.84:G:BovineHD0100013661;1:47979163:T:G:0.88:G:BovineHD0100013662	1:47974449:C:T:0.86:T:rs133102703;1:47974638:T:A:0.84:A:rs384492372;1:47974639:A:T:0.84:T:rs378805135;1:47975059:A:T:0.89:T:rs209931950;1:47975092:A:G:0.89:G:rs210554607		https://svdb-dc.pslab.ca/?sv=manta-612	https://www.ncbi.nlm.nih.gov/gdv/browser/genome/?id=GCF_002263795.2&chr=1&from=47974651&to=47974926
1	48008186	manta-613	DEL	48008517	-331	1	0.0016	309	1	0	564	1	0	20	intergenic_variant	MODIFIER										smoove-1396	https://svdb-dc.pslab.ca/?sv=manta-613	https://www.ncbi.nlm.nih.gov/gdv/browser/genome/?id=GCF_002263795.2&chr=1&from=48008186&to=48008517
1	48176959	manta-614	DEL	48177016	-57	1	0.0565	276	33	1	565	1	0	88.71	intergenic_variant	MODIFIER									1:48174722:C:T:0.81:T:rs135033929;1:48177155:C:T:0.81:T:rs209244753;1:48177578:C:T:0.81:T:rs109515588;1:48178232:T:C:0.84:C:rs109764459;1:48178286:G:T:0.81:T:rs108952407	smoove-1402	https://svdb-dc.pslab.ca/?sv=manta-614	https://www.ncbi.nlm.nih.gov/gdv/browser/genome/?id=GCF_002263795.2&chr=1&from=48176959&to=48177016
1	48320086	manta-615	DEL	48320338	-252	1	0.0065	306	4	0	566	1	0	87.74	intergenic_variant	MODIFIER								1:48310409:G:T:1.0:G:BovineHD0100013746;1:48316095:C:T:1.0:C:BovineHD0100013747	1:48319889:T:C:1.0:T:rs432165423;1:48319980:G:A:0.89:A:rs481556304;1:48320001:A:G:0.89:G:rs443754996;1:48320468:C:T:1.0:C:rs468834735;1:48320518:C:T:1.0:C:rs444090715	smoove-1404	https://svdb-dc.pslab.ca/?sv=manta-615	https://www.ncbi.nlm.nih.gov/gdv/browser/genome/?id=GCF_002263795.2&chr=1&from=48320086&to=48320338
1	48331049	manta-616	DEL	48331176	-127	1	0.0194	298	12	0	567	1	0	94.84	intergenic_variant	MODIFIER									1:48330674:T:C:1.0:T:rs110143881;1:48330892:A:G:1.0:A:rs109431263;1:48331543:T:C:0.92:T:rs109130255;1:48331598:G:A:0.92:G:rs133082612;1:48331703:G:A:1.0:G:rs110155921		https://svdb-dc.pslab.ca/?sv=manta-616	https://www.ncbi.nlm.nih.gov/gdv/browser/genome/?id=GCF_002263795.2&chr=1&from=48331049&to=48331176
1	48340234	manta-617	DEL	48340294	-60	1	0.0177	299	11	0	568	1	0	92.58	intergenic_variant	MODIFIER									1:48339190:T:C:0.91:T:rs379236065;1:48339791:T:C:0.82:T:rs378908123;1:48339857:A:G:0.82:A:rs380744030;1:48340894:G:A:0.82:G:rs377785899;1:48341648:A:G:0.82:A:rs382141270	smoove-1407	https://svdb-dc.pslab.ca/?sv=manta-617	https://www.ncbi.nlm.nih.gov/gdv/browser/genome/?id=GCF_002263795.2&chr=1&from=48340234&to=48340294
1	48382942	manta-618	DEL	48383462	-520	0.7736	0.1097	246	60	4	569	1	0	80.97	intergenic_variant	MODIFIER										smoove-1408	https://svdb-dc.pslab.ca/?sv=manta-618	https://www.ncbi.nlm.nih.gov/gdv/browser/genome/?id=GCF_002263795.2&chr=1&from=48382942&to=48383462
1	48432244	manta-619	DEL	48432314	-70	1	0.0016	309	1	0	570	1	0	79.03	intergenic_variant	MODIFIER									1:48432780:G:A:1.0:G:rs135778529;1:48434894:G:A:1.0:G:rs136938619;1:48440045:C:T:1.0:C:rs384808932;1:48440325:A:T:1.0:A:rs133580936;1:48442189:C:T:1.0:C:rs459256157	smoove-1411	https://svdb-dc.pslab.ca/?sv=manta-619	https://www.ncbi.nlm.nih.gov/gdv/browser/genome/?id=GCF_002263795.2&chr=1&from=48432244&to=48432314
1	48525955	manta-620	DEL	48526005	-50	2.98741e-19	0.0903	274	16	20	571	1	0	88.06	intergenic_variant	MODIFIER											https://svdb-dc.pslab.ca/?sv=manta-620	https://www.ncbi.nlm.nih.gov/gdv/browser/genome/?id=GCF_002263795.2&chr=1&from=48525955&to=48526005
1	48575460	manta-621	DEL	48575832	-372	0.6392	0.0677	270	38	2	572	1	0	77.74	intergenic_variant	MODIFIER									1:48574017:T:C:0.93:C:rs384522871;1:48576423:A:C:0.97:C:rs134351506;1:48576564:A:C:0.92:C:rs382175512;1:48576570:G:A:0.9:A:rs385977079;1:48578850:C:T:0.95:T:rs135895899	smoove-1415	https://svdb-dc.pslab.ca/?sv=manta-621	https://www.ncbi.nlm.nih.gov/gdv/browser/genome/?id=GCF_002263795.2&chr=1&from=48575460&to=48575832
1	48595558	manta-622	DEL	48595845	-287	6.35881e-08	0.1097	257	38	15	573	1	0	73.23	intergenic_variant	MODIFIER									1:48595015:A:G:0.86:G:rs521407481;1:48595210:A:G:0.87:G:rs440996795;1:48595357:C:T:0.89:T:rs442904159;1:48595428:A:T:0.89:T:rs462912614;1:48595872:T:A:0.81:T:rs455331264	smoove-1417	https://svdb-dc.pslab.ca/?sv=manta-622	https://www.ncbi.nlm.nih.gov/gdv/browser/genome/?id=GCF_002263795.2&chr=1&from=48595558&to=48595845
1	48604505	manta-623	DEL	48604642	-137	0.7953	0.3242	140	139	31	574	1	0	61.61	intergenic_variant	MODIFIER								1:48595017:T:C:0.98:C:BovineHD0100013808	1:48595017:T:C:0.98:C:rs110970815;1:48595196:G:T:0.98:T:rs211297539;1:48599704:C:T:0.99:T:rs382760678;1:48604770:G:A:0.98:A:rs110559024;1:48610440:T:C:0.98:C:rs380832836	smoove-1418	https://svdb-dc.pslab.ca/?sv=manta-623	https://www.ncbi.nlm.nih.gov/gdv/browser/genome/?id=GCF_002263795.2&chr=1&from=48604505&to=48604642
1	48835419	manta-624	DUP	48835539	120	7.84632e-20	0.3097	118	192	0	575	1	0	72.58	intergenic_variant	MODIFIER											https://svdb-dc.pslab.ca/?sv=manta-624	https://www.ncbi.nlm.nih.gov/gdv/browser/genome/?id=GCF_002263795.2&chr=1&from=48835419&to=48835539
1	48864366	manta-625	DEL	48865217	-851	1	0.0016	309	1	0	576	1	0	37.74	intergenic_variant	MODIFIER						BovineHD0100013910					https://svdb-dc.pslab.ca/?sv=manta-625	https://www.ncbi.nlm.nih.gov/gdv/browser/genome/?id=GCF_002263795.2&chr=1&from=48864366&to=48865217
1	48991779	manta-626	DEL	48992967	-1188	0.5611	0.4194	107	146	57	577	1	0	34.52	intergenic_variant	MODIFIER									1:48990655:G:A:0.93:G:rs42232787;1:48991216:A:G:1.0:G:rs474987423;1:48991225:T:C:1.0:C:rs443319287;1:48993740:A:C:0.99:C:rs109327534	smoove-1429	https://svdb-dc.pslab.ca/?sv=manta-626	https://www.ncbi.nlm.nih.gov/gdv/browser/genome/?id=GCF_002263795.2&chr=1&from=48991779&to=48992967
1	49038602	manta-627	DEL	49038685	-83	0.5697	0.0516	279	30	1	578	1	0	38.06	intergenic_variant	MODIFIER									1:49035740:C:T:0.91:T:rs439887424;1:49036589:G:A:0.93:A:rs446422200;1:49037868:C:A:0.93:A:rs480338990;1:49038978:C:A:0.97:A:rs458322336;1:49039555:A:T:0.93:T:rs482722233	smoove-1430	https://svdb-dc.pslab.ca/?sv=manta-627	https://www.ncbi.nlm.nih.gov/gdv/browser/genome/?id=GCF_002263795.2&chr=1&from=49038602&to=49038685
1	49121945	manta-628	DEL	49122182	-237	1.56518e-05	0.1758	201	109	0	579	1	0	64.19	intergenic_variant	MODIFIER											https://svdb-dc.pslab.ca/?sv=manta-628	https://www.ncbi.nlm.nih.gov/gdv/browser/genome/?id=GCF_002263795.2&chr=1&from=49121945&to=49122182
1	49131433	manta-629	DEL	49131576	-143	1	0.0145	301	9	0	580	1	0	63.87	intergenic_variant	MODIFIER											https://svdb-dc.pslab.ca/?sv=manta-629	https://www.ncbi.nlm.nih.gov/gdv/browser/genome/?id=GCF_002263795.2&chr=1&from=49131433&to=49131576
1	49172490	manta-630	DEL	49173555	-1065	1	0.0855	259	49	2	581	1	0	81.94	intergenic_variant	MODIFIER								1:49166458:C:T:1.0:T:BovineHD0100013974;1:49178434:T:G:0.92:G:BovineHD0100013975	1:49171492:C:T:0.98:T:rs476183145;1:49172024:G:T:0.98:T:rs460501895;1:49172202:C:T:0.98:T:rs442854088;1:49172280:A:G:0.9:G:rs386104840;1:49173959:A:G:0.94:G:rs474603572	smoove-1437	https://svdb-dc.pslab.ca/?sv=manta-630	https://www.ncbi.nlm.nih.gov/gdv/browser/genome/?id=GCF_002263795.2&chr=1&from=49172490&to=49173555
1	49188471	manta-631	DEL	49188757	-286	1	0.0839	260	48	2	582	1	0	99.68	intergenic_variant	MODIFIER									1:49188361:C:G:0.91:C:rs448506107;1:49188372:C:T:0.91:C:rs468538433;1:49188412:T:C:0.92:C:rs520276809;1:49188413:G:A:0.92:A:rs451056099;1:49188848:C:G:0.92:G:rs462160769	smoove-1438	https://svdb-dc.pslab.ca/?sv=manta-631	https://www.ncbi.nlm.nih.gov/gdv/browser/genome/?id=GCF_002263795.2&chr=1&from=49188471&to=49188757
1	49210902	manta-632	DEL	49210973	-71	1	0.0065	306	4	0	583	1	0	82.58	intergenic_variant	MODIFIER									1:49210012:G:T:1.0:G:rs451438861;1:49210457:C:T:1.0:C:rs476152062;1:49211641:C:T:1.0:C:rs435652830;1:49212317:T:C:1.0:T:rs442498072;1:49212647:G:T:1.0:G:rs478705040	smoove-1439	https://svdb-dc.pslab.ca/?sv=manta-632	https://www.ncbi.nlm.nih.gov/gdv/browser/genome/?id=GCF_002263795.2&chr=1&from=49210902&to=49210973
1	49230202	manta-633	DUP	49230536	334	0.0078	0.1274	231	79	0	584	1	0	73.23	intergenic_variant	MODIFIER											https://svdb-dc.pslab.ca/?sv=manta-633	https://www.ncbi.nlm.nih.gov/gdv/browser/genome/?id=GCF_002263795.2&chr=1&from=49230202&to=49230536
1	49237916	manta-634	DEL	49237981	-65	1	0.0032	308	2	0	585	1	0	73.87	intergenic_variant	MODIFIER									1:49234408:C:G:1.0:C:rs800557290;1:49235956:C:T:1.0:C:rs438830003;1:49236245:C:T:1.0:C:rs520838489;1:49237287:T:A:1.0:T:rs438847255;1:49237300:T:G:1.0:T:rs458903808	smoove-1442	https://svdb-dc.pslab.ca/?sv=manta-634	https://www.ncbi.nlm.nih.gov/gdv/browser/genome/?id=GCF_002263795.2&chr=1&from=49237916&to=49237981
1	49296144	manta-635	DEL	49296214	-70	9.40703e-08	0.179	224	61	25	586	1	0	71.61	intergenic_variant	MODIFIER											https://svdb-dc.pslab.ca/?sv=manta-635	https://www.ncbi.nlm.nih.gov/gdv/browser/genome/?id=GCF_002263795.2&chr=1&from=49296144&to=49296214
1	49297059	manta-636	DEL	49297523	-464	0.2248	0.2984	157	121	32	587	1	0	78.39	intergenic_variant	MODIFIER								1:49297684:T:C:0.86:C:BovineHD0100014001	1:49296644:C:T:0.84:T:rs384708860;1:49296651:A:T:0.84:T:rs379028372;1:49296710:A:G:0.89:G:rs382708445;1:49296964:G:A:0.85:A:rs380404106;1:49297684:T:C:0.86:C:rs3423104663	smoove-1444	https://svdb-dc.pslab.ca/?sv=manta-636	https://www.ncbi.nlm.nih.gov/gdv/browser/genome/?id=GCF_002263795.2&chr=1&from=49297059&to=49297523
1	49720470	manta-637	DEL	49720712	-242	0.0845	0.1823	212	83	15	588	1	0	45.16	intergenic_variant	MODIFIER										smoove-1454	https://svdb-dc.pslab.ca/?sv=manta-637	https://www.ncbi.nlm.nih.gov/gdv/browser/genome/?id=GCF_002263795.2&chr=1&from=49720470&to=49720712
1	49748046	manta-638	DEL	49748171	-125	1	0.0032	308	2	0	589	1	0	67.74	intergenic_variant	MODIFIER									1:49746097:G:A:1.0:G:rs716169688;1:49746676:G:A:1.0:G:rs800505087;1:49751219:G:A:1.0:G:rs436363683;1:49751479:A:G:1.0:A:rs798869563;1:49751510:A:G:1.0:A:rs799404439	smoove-1456	https://svdb-dc.pslab.ca/?sv=manta-638	https://www.ncbi.nlm.nih.gov/gdv/browser/genome/?id=GCF_002263795.2&chr=1&from=49748046&to=49748171
1	49751246	manta-639	DEL	49753610	-2364	0.5214	0.0484	281	28	1	590	1	0	90	intergenic_variant	MODIFIER						BovineHD0100014111			1:49745302:A:C:1.0:C:rs475300652	smoove-1457	https://svdb-dc.pslab.ca/?sv=manta-639	https://www.ncbi.nlm.nih.gov/gdv/browser/genome/?id=GCF_002263795.2&chr=1&from=49751246&to=49753610
1	49909336	manta-640	INS	49909336	58	0.0386	0.0516	281	26	3	591	1	0	99.35	intergenic_variant	MODIFIER								1:49912757:T:G:0.93:G:BovineHD0100014140	1:49909942:G:T:0.93:T:rs382568392;1:49909965:C:T:0.97:T:rs797129032;1:49909966:A:G:0.93:G:rs385554162;1:49910145:T:C:0.93:C:rs378353041;1:49910164:T:C:0.93:C:rs381244543		https://svdb-dc.pslab.ca/?sv=manta-640	https://www.ncbi.nlm.nih.gov/gdv/browser/genome/?id=GCF_002263795.2&chr=1&from=49909336&to=49909336
1	49990485	manta-641	DUP	49990627	142	1	0.0452	282	28	0	592	1	0	83.55	intron_variant&feature_elongation	MODIFIER	ALCAM	ENSBTAG00000000088									https://svdb-dc.pslab.ca/?sv=manta-641	https://www.ncbi.nlm.nih.gov/gdv/browser/genome/?id=GCF_002263795.2&chr=1&from=49990485&to=49990627
1	50053262	manta-642	INS	50053262	51	3.54667e-05	0.2032	186	122	2	593	1	0	59.35	intron_variant	MODIFIER	ALCAM	ENSBTAG00000000088									https://svdb-dc.pslab.ca/?sv=manta-642	https://www.ncbi.nlm.nih.gov/gdv/browser/genome/?id=GCF_002263795.2&chr=1&from=50053262&to=50053262
1	50153271	manta-643	DEL	50154304	-1033	0.21	0.4758	91	143	76	594	1	0	33.55	intron_variant&feature_truncation	MODIFIER	ALCAM	ENSBTAG00000000088						1:50145985:G:A:0.98:A:BovineHD0100014205;1:50148018:C:T:0.96:T:BovineHD0100014206;1:50148659:C:A:0.99:A:BovineHD0100014207	1:50152107:G:T:0.99:T:rs210444617;1:50152465:G:A:0.99:A:rs208531393;1:50152489:A:G:0.99:G:rs210600985;1:50154336:A:T:0.88:T:rs209403774;1:50155294:T:C:0.97:C:rs207933387	smoove-1472	https://svdb-dc.pslab.ca/?sv=manta-643	https://www.ncbi.nlm.nih.gov/gdv/browser/genome/?id=GCF_002263795.2&chr=1&from=50153271&to=50154304
1	50234494	manta-644	DEL	50234563	-69	0.7255	0.0903	257	50	3	595	1	0	30	intergenic_variant	MODIFIER									1:50241104:C:T:0.87:T:rs450389766		https://svdb-dc.pslab.ca/?sv=manta-644	https://www.ncbi.nlm.nih.gov/gdv/browser/genome/?id=GCF_002263795.2&chr=1&from=50234494&to=50234563
1	50250605	manta-645	DEL	50250668	-63	0.0475	0.0694	271	35	4	596	1	0	73.55	intergenic_variant	MODIFIER										smoove-1475	https://svdb-dc.pslab.ca/?sv=manta-645	https://www.ncbi.nlm.nih.gov/gdv/browser/genome/?id=GCF_002263795.2&chr=1&from=50250605&to=50250668
1	50284525	manta-646	DEL	50284756	-231	1	0.0306	291	19	0	597	1	0	82.58	intron_variant	MODIFIER	CBLB	ENSBTAG00000013057								smoove-1477	https://svdb-dc.pslab.ca/?sv=manta-646	https://www.ncbi.nlm.nih.gov/gdv/browser/genome/?id=GCF_002263795.2&chr=1&from=50284525&to=50284756
1	50306251	manta-647	DEL	50306503	-252	1	0.0145	301	9	0	598	1	0	91.61	intron_variant	MODIFIER	CBLB	ENSBTAG00000013057									https://svdb-dc.pslab.ca/?sv=manta-647	https://www.ncbi.nlm.nih.gov/gdv/browser/genome/?id=GCF_002263795.2&chr=1&from=50306251&to=50306503
1	50332535	manta-648	DEL	50333878	-1343	0.0043	0.129	230	80	0	599	1	0	71.94	intron_variant&feature_truncation	MODIFIER	CBLB	ENSBTAG00000013057									https://svdb-dc.pslab.ca/?sv=manta-648	https://www.ncbi.nlm.nih.gov/gdv/browser/genome/?id=GCF_002263795.2&chr=1&from=50332535&to=50333878
1	50348855	manta-649	INS	50348855	105	1	0.0694	268	41	1	600	1	0	65.16	intron_variant	MODIFIER	CBLB	ENSBTAG00000013057						1:50346270:T:C:0.93:C:BovineHD0100014266	1:50346270:T:C:0.93:C:rs136971984;1:50347293:C:T:0.93:T:rs382661446;1:50349586:T:C:0.93:C:rs109872815;1:50349828:A:G:0.93:G:rs379429350;1:50350527:T:C:0.9:T:rs110016541		https://svdb-dc.pslab.ca/?sv=manta-649	https://www.ncbi.nlm.nih.gov/gdv/browser/genome/?id=GCF_002263795.2&chr=1&from=50348855&to=50348855
1	50409673	manta-650	DEL	50409955	-282	1	0.0048	307	3	0	601	1	0	85.48	intron_variant	MODIFIER	CBLB	ENSBTAG00000013057									https://svdb-dc.pslab.ca/?sv=manta-650	https://www.ncbi.nlm.nih.gov/gdv/browser/genome/?id=GCF_002263795.2&chr=1&from=50409673&to=50409955
1	50434705	manta-651	DUP	50434786	81	1	0.0387	286	24	0	602	1	0	91.29	intron_variant&feature_elongation	MODIFIER	CBLB	ENSBTAG00000013057									https://svdb-dc.pslab.ca/?sv=manta-651	https://www.ncbi.nlm.nih.gov/gdv/browser/genome/?id=GCF_002263795.2&chr=1&from=50434705&to=50434786
1	50434774	manta-652	INS	50434774	128	0.4729	0.1968	202	94	14	602	2	100	71.29	intron_variant	MODIFIER	CBLB	ENSBTAG00000013057						1:50436638:G:T:0.99:T:BovineHD0100014284;1:50437899:A:G:0.98:G:BovineHD0100014285;1:50439464:T:G:0.99:G:BovineHD0100014286;1:50441842:A:G:0.99:G:BovineHD0100014287;1:50443784:A:G:0.99:G:BovineHD0100014289	1:50434541:G:A:0.97:A:rs383479406;1:50434677:T:A:0.98:A:rs109038441;1:50435287:A:G:0.97:G:rs379438890;1:50435377:G:A:0.99:A:rs381308955;1:50436638:G:T:0.99:T:rs110549921		https://svdb-dc.pslab.ca/?sv=manta-652	https://www.ncbi.nlm.nih.gov/gdv/browser/genome/?id=GCF_002263795.2&chr=1&from=50434774&to=50434774
1	50622938	manta-653	DEL	50623926	-988	0.6674	0.0726	267	41	2	603	1	0	57.74	intergenic_variant	MODIFIER						BovineHD0100014348		1:50618034:A:G:0.89:G:BovineHD0100014343	1:50619785:G:A:0.98:A:rs208224247;1:50620919:G:T:0.98:T:rs211019581;1:50622699:T:C:0.98:C:rs208859229;1:50624076:T:C:0.95:C:rs209890864;1:50624289:C:A:0.98:A:rs211372860	smoove-1482	https://svdb-dc.pslab.ca/?sv=manta-653	https://www.ncbi.nlm.nih.gov/gdv/browser/genome/?id=GCF_002263795.2&chr=1&from=50622938&to=50623926
1	50669283	manta-654	DEL	50669615	-332	1	0.0065	306	4	0	604	1	0	84.84	intergenic_variant	MODIFIER											https://svdb-dc.pslab.ca/?sv=manta-654	https://www.ncbi.nlm.nih.gov/gdv/browser/genome/?id=GCF_002263795.2&chr=1&from=50669283&to=50669615
1	50742720	manta-655	DUP	50743962	1242	1	0.0016	309	1	0	605	1	0	98.39	intergenic_variant	MODIFIER									1:50742615:A:T:1.0:A:.		https://svdb-dc.pslab.ca/?sv=manta-655	https://www.ncbi.nlm.nih.gov/gdv/browser/genome/?id=GCF_002263795.2&chr=1&from=50742720&to=50743962
1	50897065	manta-656	DEL	50897334	-269	1	0.0065	306	4	0	606	1	0	98.39	intergenic_variant	MODIFIER									1:50896938:C:T:1.0:C:rs385519189;1:50897507:T:A:1.0:T:rs109087396;1:50897555:A:G:1.0:A:rs385480940;1:50897596:G:A:1.0:G:rs380119325;1:50897632:G:A:1.0:G:rs383196928	smoove-1487	https://svdb-dc.pslab.ca/?sv=manta-656	https://www.ncbi.nlm.nih.gov/gdv/browser/genome/?id=GCF_002263795.2&chr=1&from=50897065&to=50897334
1	50923159	manta-657	DEL	50923908	-749	0.8339	0.1597	218	85	7	607	1	0	70.32	intergenic_variant	MODIFIER							1:50927543:G:C:0.97:C:ARS-BFGL-NGS-27696	1:50918691:T:C:0.96:C:BovineHD0100014423;1:50921461:G:T:0.93:T:BovineHD0100014424;1:50931390:A:G:0.97:G:BovineHD0100014425	1:50923028:A:G:0.94:G:.;1:50923055:G:A:0.97:A:rs135383463;1:50924069:A:G:0.96:G:rs109478350;1:50924230:G:A:0.97:A:rs110343745;1:50924276:C:T:0.97:T:rs136999287	smoove-1488	https://svdb-dc.pslab.ca/?sv=manta-657	https://www.ncbi.nlm.nih.gov/gdv/browser/genome/?id=GCF_002263795.2&chr=1&from=50923159&to=50923908
1	50984864	manta-658	INS	50984864	77	0.2243	0.029	293	16	1	608	1	0	67.42	intergenic_variant	MODIFIER								1:50982921:G:T:1.0:G:BovineHD0100014437	1:50984790:A:G:0.83:A:rs210691181;1:50984816:A:G:0.83:A:rs208356308;1:50984835:A:G:0.83:A:rs384332389;1:50984872:C:T:0.91:C:rs211192788;1:50984992:T:G:1.0:T:rs208187671		https://svdb-dc.pslab.ca/?sv=manta-658	https://www.ncbi.nlm.nih.gov/gdv/browser/genome/?id=GCF_002263795.2&chr=1&from=50984864&to=50984864
1	50984864	manta-659	DUP	50984941	77	1	0.0242	295	15	0	608	2	0	99.03	intergenic_variant	MODIFIER								1:50982921:G:T:0.86:G:BovineHD0100014437	1:50984595:T:A:0.86:T:rs207968575;1:50984597:A:G:0.86:A:rs378343208;1:50984992:T:G:0.86:T:rs208187671;1:50985165:C:T:0.86:C:rs209590575;1:50985170:G:A:0.86:G:rs211451158		https://svdb-dc.pslab.ca/?sv=manta-659	https://www.ncbi.nlm.nih.gov/gdv/browser/genome/?id=GCF_002263795.2&chr=1&from=50984864&to=50984941
1	51024236	manta-660	DEL	51024676	-440	0.3549	0.3097	144	140	26	609	1	0	42.9	intergenic_variant	MODIFIER								1:51021282:G:A:0.97:A:BovineHD0100014446;1:51026701:A:G:0.98:G:BovineHD0100014447	1:51023823:G:A:0.96:A:rs385234980;1:51023864:C:T:0.97:C:rs208196904;1:51023865:G:A:0.97:A:rs209520037;1:51023914:A:G:0.97:G:rs109385063;1:51024121:A:G:0.98:G:rs385193784	smoove-1492	https://svdb-dc.pslab.ca/?sv=manta-660	https://www.ncbi.nlm.nih.gov/gdv/browser/genome/?id=GCF_002263795.2&chr=1&from=51024236&to=51024676
1	51063334	manta-661	INS	51063334	155	2.90546e-11	0.3935	142	92	76	610	1	0	82.26	intergenic_variant	MODIFIER											https://svdb-dc.pslab.ca/?sv=manta-661	https://www.ncbi.nlm.nih.gov/gdv/browser/genome/?id=GCF_002263795.2&chr=1&from=51063334&to=51063334
1	51130906	manta-662	DEL	51131050	-144	1	0.0323	290	20	0	611	1	0	40.97	intergenic_variant	MODIFIER											https://svdb-dc.pslab.ca/?sv=manta-662	https://www.ncbi.nlm.nih.gov/gdv/browser/genome/?id=GCF_002263795.2&chr=1&from=51130906&to=51131050
1	51134570	manta-663	DEL	51137565	-2995	1	1	0	0	310	612	1	0	0	intergenic_variant	MODIFIER											https://svdb-dc.pslab.ca/?sv=manta-663	https://www.ncbi.nlm.nih.gov/gdv/browser/genome/?id=GCF_002263795.2&chr=1&from=51134570&to=51137565
1	51220494	manta-664	DEL	51220868	-374	1	0.0097	304	6	0	613	1	0	0	intergenic_variant	MODIFIER											https://svdb-dc.pslab.ca/?sv=manta-664	https://www.ncbi.nlm.nih.gov/gdv/browser/genome/?id=GCF_002263795.2&chr=1&from=51220494&to=51220868
1	51265068	manta-665	DEL	51265231	-163	0.2271	0.0548	278	30	2	614	1	0	91.29	intergenic_variant	MODIFIER									1:51255206:A:G:1.0:G:rs209991996;1:51271706:G:T:1.0:T:rs437988829	smoove-1498	https://svdb-dc.pslab.ca/?sv=manta-665	https://www.ncbi.nlm.nih.gov/gdv/browser/genome/?id=GCF_002263795.2&chr=1&from=51265068&to=51265231
1	51430043	manta-666	DEL	51430186	-143	1	0.0274	293	17	0	615	1	0	85.48	intergenic_variant	MODIFIER											https://svdb-dc.pslab.ca/?sv=manta-666	https://www.ncbi.nlm.nih.gov/gdv/browser/genome/?id=GCF_002263795.2&chr=1&from=51430043&to=51430186
1	51636958	manta-667	DEL	51637579	-621	1	0.0032	308	2	0	616	1	0	93.87	intergenic_variant	MODIFIER									1:51643271:C:T:1.0:C:rs43233612;1:51644425:C:T:1.0:C:rs43233614;1:51646836:G:A:1.0:G:rs43233616	smoove-1509	https://svdb-dc.pslab.ca/?sv=manta-667	https://www.ncbi.nlm.nih.gov/gdv/browser/genome/?id=GCF_002263795.2&chr=1&from=51636958&to=51637579
1	51655390	manta-668	DEL	51656172	-782	1	0.0016	309	1	0	617	1	0	99.03	intergenic_variant	MODIFIER								1:51649073:A:G:1.0:A:BovineHD0100014612;1:51653521:A:G:1.0:A:BovineHD0100014613	1:51655159:A:G:1.0:A:rs385793671;1:51655186:A:G:1.0:A:rs380717313;1:51655201:A:G:1.0:A:rs469324107;1:51656373:C:G:1.0:C:rs382639501;1:51656418:A:G:1.0:A:rs377879310	smoove-1511	https://svdb-dc.pslab.ca/?sv=manta-668	https://www.ncbi.nlm.nih.gov/gdv/browser/genome/?id=GCF_002263795.2&chr=1&from=51655390&to=51656172
1	51690543	manta-669	DEL	51690797	-254	0.2483	0.0565	277	31	2	618	1	0	89.03	intergenic_variant	MODIFIER									1:51684725:C:T:0.89:T:rs209280114;1:51691251:T:C:0.92:C:rs454732326;1:51692302:A:T:0.92:T:rs444068083;1:51693801:C:A:0.92:A:rs435463554;1:51699178:C:G:0.92:G:rs453672660	smoove-1512	https://svdb-dc.pslab.ca/?sv=manta-669	https://www.ncbi.nlm.nih.gov/gdv/browser/genome/?id=GCF_002263795.2&chr=1&from=51690543&to=51690797
1	51713374	manta-670	DEL	51719107	-5733	0.3163	0.0613	274	34	2	619	1	0	79.03	intergenic_variant	MODIFIER						BovineHD0100014637;BovineHD0100014638;BovineHD0100014639;BovineHD4100000283			1:51703388:A:C:0.95:A:rs43232800;1:51703825:C:T:0.92:T:rs43232802;1:51708162:C:G:0.95:G:rs208733635;1:51721172:C:G:0.82:C:rs210122305	smoove-1513	https://svdb-dc.pslab.ca/?sv=manta-670	https://www.ncbi.nlm.nih.gov/gdv/browser/genome/?id=GCF_002263795.2&chr=1&from=51713374&to=51719107
1	51871801	manta-671	DEL	51872773	-972	1	0.1435	227	77	6	620	1	0	64.19	intergenic_variant	MODIFIER								1:51880932:A:G:0.97:G:BovineHD0100014687	1:51870248:A:G:0.96:G:rs381997053;1:51870956:G:C:0.94:C:rs379047762;1:51871145:C:A:0.97:A:rs208382372;1:51872812:A:G:0.94:G:rs379949542;1:51875362:C:G:0.97:G:rs384648795	smoove-1520	https://svdb-dc.pslab.ca/?sv=manta-671	https://www.ncbi.nlm.nih.gov/gdv/browser/genome/?id=GCF_002263795.2&chr=1&from=51871801&to=51872773
1	51933726	manta-672	INS	51933726	171	1	0.0065	306	4	0	621	1	0	71.94	intergenic_variant	MODIFIER									1:51932067:A:G:1.0:A:rs380693947;1:51932774:C:T:1.0:C:rs380068252;1:51935279:G:C:1.0:G:rs378640116;1:51935359:G:A:1.0:G:rs382139284;1:51935770:T:A:1.0:T:rs378940533		https://svdb-dc.pslab.ca/?sv=manta-672	https://www.ncbi.nlm.nih.gov/gdv/browser/genome/?id=GCF_002263795.2&chr=1&from=51933726&to=51933726
1	51935230	manta-673	INS	51935230	143	0.0161	0.0081	306	3	1	622	1	0	99.68	intergenic_variant	MODIFIER									1:51932067:A:G:0.89:A:rs380693947;1:51932774:C:T:0.89:C:rs380068252;1:51935279:G:C:0.89:G:rs378640116;1:51935359:G:A:0.89:G:rs382139284;1:51935770:T:A:0.89:T:rs378940533		https://svdb-dc.pslab.ca/?sv=manta-673	https://www.ncbi.nlm.nih.gov/gdv/browser/genome/?id=GCF_002263795.2&chr=1&from=51935230&to=51935230
1	51972987	manta-674	DEL	51974821	-1834	0.4564	0.2565	174	113	23	623	1	0	56.13	intergenic_variant	MODIFIER								1:51970775:G:T:0.97:T:BovineHD0100014689	1:51971668:C:A:0.98:A:rs382344882;1:51971958:T:C:0.99:C:rs382026632;1:51972944:T:A:0.97:A:rs378266288;1:51975710:G:A:0.97:A:rs135050005;1:51976054:G:C:0.98:C:rs3423107176	smoove-1523	https://svdb-dc.pslab.ca/?sv=manta-674	https://www.ncbi.nlm.nih.gov/gdv/browser/genome/?id=GCF_002263795.2&chr=1&from=51972987&to=51974821
1	52005016	manta-675	INS	52005016	63	1	0.0145	301	9	0	624	1	0	59.03	intergenic_variant	MODIFIER											https://svdb-dc.pslab.ca/?sv=manta-675	https://www.ncbi.nlm.nih.gov/gdv/browser/genome/?id=GCF_002263795.2&chr=1&from=52005016&to=52005016
1	52195249	manta-676	INS	52195249	55	1	0.0016	309	1	0	625	1	0	96.77	intron_variant	MODIFIER	BBX	ENSBTAG00000006893							1:52187035:A:C:1.0:A:rs133548942;1:52187157:T:G:1.0:T:rs137225692;1:52188052:C:T:1.0:C:rs432062608;1:52194119:G:A:1.0:G:rs481379792;1:52198137:A:C:1.0:A:rs477446662		https://svdb-dc.pslab.ca/?sv=manta-676	https://www.ncbi.nlm.nih.gov/gdv/browser/genome/?id=GCF_002263795.2&chr=1&from=52195249&to=52195249
1	52345159	manta-677	INS	52345159	132	0.4466	0.0435	284	25	1	626	1	0	91.29	intron_variant	MODIFIER	BBX	ENSBTAG00000006893									https://svdb-dc.pslab.ca/?sv=manta-677	https://www.ncbi.nlm.nih.gov/gdv/browser/genome/?id=GCF_002263795.2&chr=1&from=52345159&to=52345159
1	52435678	manta-678	INS	52435686	63	1	0.0016	309	1	0	627	1	0	91.29	downstream_gene_variant	MODIFIER	BBX	ENSBTAG00000006893									https://svdb-dc.pslab.ca/?sv=manta-678	https://www.ncbi.nlm.nih.gov/gdv/browser/genome/?id=GCF_002263795.2&chr=1&from=52435678&to=52435686
1	52984085	manta-679	DUP	52984195	110	5.85862e-22	0.3226	110	200	0	628	1	0	35.16	intergenic_variant	MODIFIER											https://svdb-dc.pslab.ca/?sv=manta-679	https://www.ncbi.nlm.nih.gov/gdv/browser/genome/?id=GCF_002263795.2&chr=1&from=52984085&to=52984195
1	52984118	manta-680	INS	52984123	93	0.5249	0.6661	37	133	140	628	2	100	31.61	intergenic_variant	MODIFIER								1:52981448:A:G:0.91:G:BovineHD0100015031;1:52982066:A:G:0.97:G:BovineHD0100015032;1:52982701:A:C:0.94:C:BovineHD0100015033;1:52983972:G:A:0.99:A:BovineHD0100015034	1:52983952:A:G:0.98:G:rs3423109352;1:52983972:G:A:0.99:A:rs3423104322;1:52984034:T:C:0.94:C:rs3423108639;1:52984057:G:T:0.95:T:rs3423109262;1:52984159:T:G:0.92:G:.		https://svdb-dc.pslab.ca/?sv=manta-680	https://www.ncbi.nlm.nih.gov/gdv/browser/genome/?id=GCF_002263795.2&chr=1&from=52984118&to=52984123
1	53004357	manta-681	DEL	53004783	-426	0.3923	0.0742	264	46	0	629	1	0	14.19	intergenic_variant	MODIFIER											https://svdb-dc.pslab.ca/?sv=manta-681	https://www.ncbi.nlm.nih.gov/gdv/browser/genome/?id=GCF_002263795.2&chr=1&from=53004357&to=53004783
1	53041702	manta-682	DEL	53041753	-51	0.0963	0.0774	266	40	4	630	1	0	72.26	intergenic_variant	MODIFIER									1:53041444:A:G:0.96:G:rs381935521;1:53041789:T:G:0.92:G:rs208545077;1:53041819:C:A:0.94:A:rs210630352;1:53041886:G:A:0.98:A:rs209376064;1:53041964:T:C:0.96:C:rs207990558		https://svdb-dc.pslab.ca/?sv=manta-682	https://www.ncbi.nlm.nih.gov/gdv/browser/genome/?id=GCF_002263795.2&chr=1&from=53041702&to=53041753
1	53084602	manta-683	DEL	53084903	-301	1	0.0032	308	2	0	631	1	0	85.16	intron_variant	MODIFIER	HHLA2	ENSBTAG00000018397									https://svdb-dc.pslab.ca/?sv=manta-683	https://www.ncbi.nlm.nih.gov/gdv/browser/genome/?id=GCF_002263795.2&chr=1&from=53084602&to=53084903
1	53130123	manta-684	DEL	53130194	-71	2.36027e-09	0.3	131	172	7	632	1	0	42.9	intron_variant	MODIFIER	MYH15	ENSBTAG00000018399				BovineHD0100015063					https://svdb-dc.pslab.ca/?sv=manta-684	https://www.ncbi.nlm.nih.gov/gdv/browser/genome/?id=GCF_002263795.2&chr=1&from=53130123&to=53130194
1	53295244	manta-685	DUP	53295476	232	1	0.0016	309	1	0	633	1	0	42.58	intergenic_variant	MODIFIER										smoove-1548	https://svdb-dc.pslab.ca/?sv=manta-685	https://www.ncbi.nlm.nih.gov/gdv/browser/genome/?id=GCF_002263795.2&chr=1&from=53295244&to=53295476
1	53809560	manta-686	DEL	53809665	-105	0.403	0.3871	120	140	50	634	1	0	39.03	intergenic_variant	MODIFIER								1:53817557:C:A:0.91:C:BovineHD0100015273	1:53803790:C:T:0.95:C:rs3423109207;1:53803837:C:T:0.95:C:rs3423107816;1:53804654:G:A:0.94:G:rs3423104511;1:53813206:T:A:0.94:A:.;1:53815891:A:G:0.92:G:rs211278229		https://svdb-dc.pslab.ca/?sv=manta-686	https://www.ncbi.nlm.nih.gov/gdv/browser/genome/?id=GCF_002263795.2&chr=1&from=53809560&to=53809665
1	53823773	manta-687	DEL	53823847	-74	0.6315	0.0661	271	37	2	635	1	0	48.39	intergenic_variant	MODIFIER									1:53823390:G:A:0.9:G:rs434748625;1:53823576:T:C:0.97:C:rs454820444;1:53823963:T:C:0.97:C:rs452992909;1:53823974:T:C:0.97:C:rs473000232;1:53824221:C:T:0.95:T:rs481809496		https://svdb-dc.pslab.ca/?sv=manta-687	https://www.ncbi.nlm.nih.gov/gdv/browser/genome/?id=GCF_002263795.2&chr=1&from=53823773&to=53823847
1	53841528	manta-688	INS	53841530	155	0.0475	0.0694	271	35	4	636	1	0	99.35	intergenic_variant	MODIFIER								1:53851004:T:C:0.93:C:BovineHD0100015278	1:53841101:T:C:0.93:C:rs437015672;1:53841169:G:A:0.93:A:rs457111029;1:53841215:G:A:0.93:A:rs470722163;1:53841885:C:G:0.91:G:rs477539860;1:53841928:T:C:0.91:C:rs479830486		https://svdb-dc.pslab.ca/?sv=manta-688	https://www.ncbi.nlm.nih.gov/gdv/browser/genome/?id=GCF_002263795.2&chr=1&from=53841528&to=53841530
1	53930050	manta-689	DEL	53930216	-166	0.1603	0.4161	112	138	60	637	1	0	43.87	intergenic_variant	MODIFIER							1:53923940:C:G:0.98:G:ARS-BFGL-NGS-111929	1:53923940:C:G:0.98:G:ARS-BFGL-NGS-111929;1:53927238:T:C:0.97:C:BovineHD0100015295;1:53928048:T:C:0.95:C:BovineHD0100015296;1:53929911:C:A:0.97:A:BovineHD0100015297;1:53933602:C:T:0.98:T:BovineHD0100015299	1:53929823:C:T:0.99:T:rs3423109165;1:53929911:C:A:0.97:A:rs3423108289;1:53929936:A:G:0.97:G:rs3423659250;1:53929956:G:A:0.97:A:rs3423104565;1:53930017:G:T:0.97:T:rs3423106817	smoove-1555	https://svdb-dc.pslab.ca/?sv=manta-689	https://www.ncbi.nlm.nih.gov/gdv/browser/genome/?id=GCF_002263795.2&chr=1&from=53930050&to=53930216
1	53948267	manta-690	INS	53948267	114	0.1436	0.371	129	132	49	638	1	0	89.68	intergenic_variant	MODIFIER							1:53953481:G:A:0.81:A:ARS-BFGL-NGS-40967	1:53939748:T:C:0.95:C:BovineHD0100015302;1:53942791:G:A:0.95:A:BovineHD0100015303;1:53944293:T:G:0.94:G:BovineHD0100015304;1:53950093:G:A:0.95:A:BovineHD0100015306;1:53953481:G:A:0.81:A:ARS-BFGL-NGS-40967	1:53947787:T:C:0.95:C:rs3423109441;1:53948413:G:T:0.93:T:rs3423110606;1:53948455:G:C:0.95:C:rs3423109695;1:53948532:A:G:0.95:G:rs137084484;1:53948597:G:A:0.95:A:rs3423104566		https://svdb-dc.pslab.ca/?sv=manta-690	https://www.ncbi.nlm.nih.gov/gdv/browser/genome/?id=GCF_002263795.2&chr=1&from=53948267&to=53948267
1	53964522	manta-691	DEL	53964655	-133	0.0001	0.4258	119	118	73	639	1	0	78.71	intergenic_variant	MODIFIER								1:53963164:G:A:0.85:A:BovineHD0100015308	1:53962265:G:A:0.84:A:rs208197952;1:53962830:A:G:0.85:G:rs3423109678;1:53963164:G:A:0.85:A:rs3423107538;1:53963176:A:G:0.84:G:rs3423106734;1:53965426:T:C:0.84:C:rs3423104607		https://svdb-dc.pslab.ca/?sv=manta-691	https://www.ncbi.nlm.nih.gov/gdv/browser/genome/?id=GCF_002263795.2&chr=1&from=53964522&to=53964655
1	54000121	manta-692	DEL	54000264	-143	9.02461e-06	0.5097	94	116	100	640	1	0	35.81	intergenic_variant	MODIFIER											https://svdb-dc.pslab.ca/?sv=manta-692	https://www.ncbi.nlm.nih.gov/gdv/browser/genome/?id=GCF_002263795.2&chr=1&from=54000121&to=54000264
1	54032442	manta-693	INS	54032460	73	1	0.0355	288	22	0	641	1	0	31.61	intergenic_variant	MODIFIER									1:54026330:C:T:0.82:C:rs378287097		https://svdb-dc.pslab.ca/?sv=manta-693	https://www.ncbi.nlm.nih.gov/gdv/browser/genome/?id=GCF_002263795.2&chr=1&from=54032442&to=54032460
1	54046109	manta-694	DUP	54046415	306	1	0.0016	309	1	0	642	1	0	92.58	intergenic_variant	MODIFIER									1:54050146:C:A:1.0:C:rs383541337	smoove-1559	https://svdb-dc.pslab.ca/?sv=manta-694	https://www.ncbi.nlm.nih.gov/gdv/browser/genome/?id=GCF_002263795.2&chr=1&from=54046109&to=54046415
1	54080469	manta-695	DEL	54081970	-1501	0.515	0.2258	188	104	18	643	1	0	60.97	downstream_gene_variant	MODIFIER	DPPA4	ENSBTAG00000038103					1:54078858:G:A:0.99:G:ARS-BFGL-NGS-24057	1:54078858:G:A:0.99:G:ARS-BFGL-NGS-24057;1:54083292:C:T:0.99:T:BovineHD0100015348	1:54080224:T:C:0.98:C:rs3423106728;1:54080251:G:A:0.98:G:rs3423110247;1:54080322:T:A:0.96:A:rs3423105741;1:54080384:C:T:0.98:T:rs3423109452;1:54082017:C:T:0.95:T:rs3423109479	smoove-1560	https://svdb-dc.pslab.ca/?sv=manta-695	https://www.ncbi.nlm.nih.gov/gdv/browser/genome/?id=GCF_002263795.2&chr=1&from=54080469&to=54081970
1	54232411	manta-696	INS	54232411	141	0.0032	0.179	217	75	18	644	1	0	60.32	upstream_gene_variant	MODIFIER		ENSBTAG00000022275							1:54230789:T:C:0.86:C:rs208785772;1:54231368:A:G:0.85:G:rs136578586;1:54231755:T:C:0.84:C:rs801169590;1:54232189:T:C:0.84:C:rs110241743;1:54235489:A:G:0.8:G:rs3423109794		https://svdb-dc.pslab.ca/?sv=manta-696	https://www.ncbi.nlm.nih.gov/gdv/browser/genome/?id=GCF_002263795.2&chr=1&from=54232411&to=54232411
1	54352799	manta-697	DEL	54422432	-69633	1	0.0032	308	2	0	645	1	0	69.35	intergenic_variant	MODIFIER					BTB-01712147;BTB-01712157	BovineHD0100015423;BovineHD0100015424;BovineHD0100015425;BovineHD0100015426;BovineHD0100015427;BovineHD0100015428;BovineHD0100015429;BovineHD0100015430;BovineHD0100015431;BovineHD0100015432;BovineHD0100015433;BovineHD0100015434;BovineHD0100015435;BovineHD0100015436;BovineHD0100015437;BovineHD0100015439;BovineHD0100015440;BovineHD0100015441;BovineHD0100015442;BovineHD0100015443;BovineHD0100015444;…					https://svdb-dc.pslab.ca/?sv=manta-697	https://www.ncbi.nlm.nih.gov/gdv/browser/genome/?id=GCF_002263795.2&chr=1&from=54352799&to=54422432
1	54378164	manta-698	INS	54378167	72	2.71402e-15	0.1468	246	37	27	645	2	100	78.71	intergenic_variant	MODIFIER									1:54377977:T:A:0.82:A:rs382328943;1:54377980:A:G:0.82:G:rs468473706;1:54378011:G:A:0.82:A:rs435526794;1:54378064:G:A:0.81:A:rs472611498;1:54378325:A:C:0.8:C:rs482767617		https://svdb-dc.pslab.ca/?sv=manta-698	https://www.ncbi.nlm.nih.gov/gdv/browser/genome/?id=GCF_002263795.2&chr=1&from=54378164&to=54378167
1	54427610	manta-699	DEL	54427672	-62	1	0.0097	304	6	0	646	1	0	77.42	intergenic_variant	MODIFIER									1:54425876:A:G:1.0:A:.;1:54427721:C:T:1.0:C:rs384154542;1:54428917:C:T:1.0:C:rs385835447;1:54430148:G:A:1.0:G:rs383401565;1:54430250:C:T:1.0:C:.	smoove-1563	https://svdb-dc.pslab.ca/?sv=manta-699	https://www.ncbi.nlm.nih.gov/gdv/browser/genome/?id=GCF_002263795.2&chr=1&from=54427610&to=54427672
1	54574004	manta-700	DUP	54580117	6113	1	0.0097	304	6	0	647	1	0	96.13	intergenic_variant	MODIFIER						BovineHD0100015488					https://svdb-dc.pslab.ca/?sv=manta-700	https://www.ncbi.nlm.nih.gov/gdv/browser/genome/?id=GCF_002263795.2&chr=1&from=54574004&to=54580117
1	54574585	manta-701	DEL	54580349	-5764	1	0.0226	296	14	0	647	2	95.98	95.48	intergenic_variant	MODIFIER						BovineHD0100015488					https://svdb-dc.pslab.ca/?sv=manta-701	https://www.ncbi.nlm.nih.gov/gdv/browser/genome/?id=GCF_002263795.2&chr=1&from=54574585&to=54580349
1	54580225	manta-702	INS	54580226	98	0.6466	0.4484	92	158	60	647	3	100	30.97	intergenic_variant	MODIFIER									1:54572807:G:T:0.97:T:rs209393358;1:54576532:C:T:0.98:T:rs207971082;1:54579728:T:C:0.96:C:rs211154890		https://svdb-dc.pslab.ca/?sv=manta-702	https://www.ncbi.nlm.nih.gov/gdv/browser/genome/?id=GCF_002263795.2&chr=1&from=54580225&to=54580226
1	54975575	manta-703	DEL	54975738	-163	1	0.1468	225	79	6	648	1	0	38.71	intergenic_variant	MODIFIER											https://svdb-dc.pslab.ca/?sv=manta-703	https://www.ncbi.nlm.nih.gov/gdv/browser/genome/?id=GCF_002263795.2&chr=1&from=54975575&to=54975738
1	54989955	manta-704	DUP	54990941	986	3.77888e-07	0.1984	187	123	0	649	1	0	47.74	intergenic_variant	MODIFIER									1:54983994:A:G:0.85:G:rs378134680;1:54993728:T:C:0.82:T:rs42998353	smoove-1583	https://svdb-dc.pslab.ca/?sv=manta-704	https://www.ncbi.nlm.nih.gov/gdv/browser/genome/?id=GCF_002263795.2&chr=1&from=54989955&to=54990941
1	55152408	manta-705	INS	55152408	64	2.76436e-06	0.2581	187	86	37	650	1	0	72.9	intergenic_variant	MODIFIER											https://svdb-dc.pslab.ca/?sv=manta-705	https://www.ncbi.nlm.nih.gov/gdv/browser/genome/?id=GCF_002263795.2&chr=1&from=55152408&to=55152408
1	55152408	manta-706	DUP	55152472	64	1	0.0339	289	21	0	650	2	0	55.81	intergenic_variant	MODIFIER											https://svdb-dc.pslab.ca/?sv=manta-706	https://www.ncbi.nlm.nih.gov/gdv/browser/genome/?id=GCF_002263795.2&chr=1&from=55152408&to=55152472
1	55197702	manta-707	DEL	55197996	-294	1	0.0016	309	1	0	651	1	0	92.9	intergenic_variant	MODIFIER											https://svdb-dc.pslab.ca/?sv=manta-707	https://www.ncbi.nlm.nih.gov/gdv/browser/genome/?id=GCF_002263795.2&chr=1&from=55197702&to=55197996
1	55239947	manta-708	DEL	55240313	-366	0.3334	0.2871	161	120	29	652	1	0	52.26	intergenic_variant	MODIFIER								1:55237277:A:G:0.93:G:BovineHD0100015646;1:55242328:G:A:0.92:A:BovineHD0100015647	1:55236774:A:G:0.91:G:rs135401202;1:55237277:A:G:0.93:G:rs108955001;1:55238992:G:A:0.93:A:rs109380411;1:55239180:A:G:0.92:G:rs110429773;1:55242328:G:A:0.92:A:rs110868913	smoove-1590	https://svdb-dc.pslab.ca/?sv=manta-708	https://www.ncbi.nlm.nih.gov/gdv/browser/genome/?id=GCF_002263795.2&chr=1&from=55239947&to=55240313
1	55243225	manta-709	DEL	55244791	-1566	0.3031	0.7935	10	108	192	653	1	0	23.87	intergenic_variant	MODIFIER										smoove-1591	https://svdb-dc.pslab.ca/?sv=manta-709	https://www.ncbi.nlm.nih.gov/gdv/browser/genome/?id=GCF_002263795.2&chr=1&from=55243225&to=55244791
1	55403615	manta-710	DEL	55403780	-165	1	0.0016	309	1	0	654	1	0	3.23	intergenic_variant	MODIFIER								1:55409584:A:G:1.0:A:BovineHD0100015682	1:55403404:T:C:1.0:T:rs1116932396;1:55403422:C:T:1.0:C:rs439571696;1:55403804:C:T:1.0:C:.;1:55403810:C:A:1.0:C:rs723378512;1:55403890:C:T:1.0:C:.		https://svdb-dc.pslab.ca/?sv=manta-710	https://www.ncbi.nlm.nih.gov/gdv/browser/genome/?id=GCF_002263795.2&chr=1&from=55403615&to=55403780
1	55457672	manta-711	DEL	55460333	-2661	1	0.0306	291	19	0	655	1	0	93.55	transcript_ablation	HIGH		ENSBTAG00000033360	.:ENSBTAG00000033360	.:ENSBTAG00000033360							https://svdb-dc.pslab.ca/?sv=manta-711	https://www.ncbi.nlm.nih.gov/gdv/browser/genome/?id=GCF_002263795.2&chr=1&from=55457672&to=55460333
1	55510389	manta-712	DEL	55510474	-85	0.1764	0.7	33	120	157	656	1	0	11.29	intergenic_variant	MODIFIER							1:55515620:G:A:0.85:A:Hapmap47445-BTA-93870	1:55513337:C:T:0.84:T:BovineHD0100015716;1:55515620:G:A:0.85:A:Hapmap47445-BTA-93870	1:55510101:C:T:0.86:T:rs137581441;1:55510283:G:T:0.84:T:rs136547540;1:55510686:C:T:0.86:T:rs135053503;1:55510739:A:G:0.86:G:rs136400905;1:55510836:A:G:0.85:G:rs137006705		https://svdb-dc.pslab.ca/?sv=manta-712	https://www.ncbi.nlm.nih.gov/gdv/browser/genome/?id=GCF_002263795.2&chr=1&from=55510389&to=55510474
1	55630190	manta-713	DEL	55631010	-820	0.6783	0.0742	266	42	2	657	1	0	19.68	intergenic_variant	MODIFIER									1:55630112:T:A:0.93:A:rs211505818;1:55630120:A:C:0.95:C:rs208562739;1:55630145:T:C:0.98:C:rs210098237;1:55631127:T:C:0.91:T:rs209442847;1:55631134:T:G:0.91:T:rs479274398	smoove-1601	https://svdb-dc.pslab.ca/?sv=manta-713	https://www.ncbi.nlm.nih.gov/gdv/browser/genome/?id=GCF_002263795.2&chr=1&from=55630190&to=55631010
1	55655074	manta-714	DEL	55655387	-313	0.0739	0.0742	268	38	4	658	1	0	72.26	intergenic_variant	MODIFIER									1:55646434:C:T:0.94:T:rs208455039;1:55656319:T:A:0.92:A:rs435789125		https://svdb-dc.pslab.ca/?sv=manta-714	https://www.ncbi.nlm.nih.gov/gdv/browser/genome/?id=GCF_002263795.2&chr=1&from=55655074&to=55655387
1	55680871	manta-715	DUP	55680972	101	1	0.0161	300	10	0	659	1	0	84.52	intergenic_variant	MODIFIER											https://svdb-dc.pslab.ca/?sv=manta-715	https://www.ncbi.nlm.nih.gov/gdv/browser/genome/?id=GCF_002263795.2&chr=1&from=55680871&to=55680972
1	55708969	manta-716	DEL	55709186	-217	0.0227	0.3032	159	114	37	660	1	0	50.65	intergenic_variant	MODIFIER								1:55707297:A:G:0.81:G:BovineHD0100015790;1:55708593:G:A:0.81:A:BovineHD0100015791	1:55708713:C:G:0.82:G:rs110380286;1:55709399:T:C:0.81:C:rs134967275;1:55709400:G:A:0.81:A:rs132988375;1:55709429:T:A:0.81:A:rs109849668;1:55709451:T:C:0.81:C:rs132840167		https://svdb-dc.pslab.ca/?sv=manta-716	https://www.ncbi.nlm.nih.gov/gdv/browser/genome/?id=GCF_002263795.2&chr=1&from=55708969&to=55709186
1	55802570	manta-717	DUP	55804278	1708	1	0.0355	288	22	0	661	1	0	54.84	intergenic_variant	MODIFIER									1:55804668:G:A:0.87:G:rs110177008	smoove-1606	https://svdb-dc.pslab.ca/?sv=manta-717	https://www.ncbi.nlm.nih.gov/gdv/browser/genome/?id=GCF_002263795.2&chr=1&from=55802570&to=55804278
1	55806681	manta-718	INS	55806682	93	0.62	0.2194	187	110	13	662	1	0	54.52	intergenic_variant	MODIFIER								1:55802349:T:C:0.8:C:BovineHD0100015815	1:55806542:C:A:0.86:C:rs383286358;1:55806562:A:G:0.86:A:rs377793053;1:55806574:C:A:0.86:C:rs379887016;1:55806821:C:T:0.93:T:rs384150452;1:55806828:G:A:0.93:A:rs378708180		https://svdb-dc.pslab.ca/?sv=manta-718	https://www.ncbi.nlm.nih.gov/gdv/browser/genome/?id=GCF_002263795.2&chr=1&from=55806681&to=55806682
1	56063594	manta-719	INS	56063594	110	1	0.0065	306	4	0	663	1	0	59.03	intron_variant	MODIFIER	NECTIN3	ENSBTAG00000013769									https://svdb-dc.pslab.ca/?sv=manta-719	https://www.ncbi.nlm.nih.gov/gdv/browser/genome/?id=GCF_002263795.2&chr=1&from=56063594&to=56063594
1	56143577	manta-720	INS	56143577	87	0.0337	0.0113	304	5	1	664	1	0	96.77	intergenic_variant	MODIFIER									1:56143314:A:G:1.0:G:rs386073014;1:56143489:G:A:0.89:A:rs380814589;1:56143676:G:T:1.0:T:rs383963012;1:56143851:A:G:1.0:G:rs381572068;1:56143857:A:G:1.0:G:rs384922573		https://svdb-dc.pslab.ca/?sv=manta-720	https://www.ncbi.nlm.nih.gov/gdv/browser/genome/?id=GCF_002263795.2&chr=1&from=56143577&to=56143577
1	56156491	manta-721	INS	56156491	121	0.5306	0.3468	135	135	40	665	1	0	41.61	intergenic_variant	MODIFIER								1:56158241:T:C:0.98:C:BovineHD0100015896	1:56156410:C:A:0.99:A:rs211222732;1:56156450:C:T:0.97:T:rs208431709;1:56156574:C:A:0.98:A:rs382461285;1:56156688:T:C:0.96:C:rs210063770;1:56156707:C:T:0.97:T:rs383122634		https://svdb-dc.pslab.ca/?sv=manta-721	https://www.ncbi.nlm.nih.gov/gdv/browser/genome/?id=GCF_002263795.2&chr=1&from=56156491&to=56156491
1	56161656	manta-722	DEL	56161896	-240	0.5278	0.3419	137	134	39	666	1	0	98.39	intergenic_variant	MODIFIER								1:56158241:T:C:0.97:C:BovineHD0100015896	1:56161424:A:G:0.97:G:rs208114387;1:56161484:T:C:0.98:C:rs210908235;1:56161589:T:C:0.97:C:rs209822506;1:56161600:T:C:0.96:C:rs211468616;1:56162065:C:T:0.97:T:rs208736930	smoove-1617	https://svdb-dc.pslab.ca/?sv=manta-722	https://www.ncbi.nlm.nih.gov/gdv/browser/genome/?id=GCF_002263795.2&chr=1&from=56161656&to=56161896
1	56169122	manta-723	DEL	56170425	-1303	1	0.05	279	31	0	667	1	0	41.94	intergenic_variant	MODIFIER									1:56168361:T:C:1.0:T:rs211009934;1:56168386:A:C:1.0:A:rs207498496;1:56168932:A:G:1.0:A:rs211220832;1:56170549:T:C:1.0:T:rs208208607;1:56170711:G:C:1.0:G:rs381574691	smoove-1618	https://svdb-dc.pslab.ca/?sv=manta-723	https://www.ncbi.nlm.nih.gov/gdv/browser/genome/?id=GCF_002263795.2&chr=1&from=56169122&to=56170425
1	56177625	manta-724	DEL	56178239	-614	0.1467	0.0871	256	54	0	668	1	0	79.03	intergenic_variant	MODIFIER											https://svdb-dc.pslab.ca/?sv=manta-724	https://www.ncbi.nlm.nih.gov/gdv/browser/genome/?id=GCF_002263795.2&chr=1&from=56177625&to=56178239
1	56208061	manta-725	DEL	56208204	-143	1	0.0032	308	2	0	669	1	0	81.94	intergenic_variant	MODIFIER											https://svdb-dc.pslab.ca/?sv=manta-725	https://www.ncbi.nlm.nih.gov/gdv/browser/genome/?id=GCF_002263795.2&chr=1&from=56208061&to=56208204
1	56265449	manta-726	DEL	56265594	-145	0.3958	0.0403	286	23	1	670	1	0	91.61	intergenic_variant	MODIFIER									1:56264724:C:G:0.95:G:rs378559779;1:56264928:G:A:1.0:A:rs378099013;1:56265908:G:A:0.9:G:rs382363518;1:56265973:G:A:0.94:G:rs380172268;1:56266426:A:T:1.0:T:rs378188437	smoove-1621	https://svdb-dc.pslab.ca/?sv=manta-726	https://www.ncbi.nlm.nih.gov/gdv/browser/genome/?id=GCF_002263795.2&chr=1&from=56265449&to=56265594
1	56281995	manta-727	DEL	56282235	-240	1	0.0306	291	19	0	671	1	0	86.13	intergenic_variant	MODIFIER											https://svdb-dc.pslab.ca/?sv=manta-727	https://www.ncbi.nlm.nih.gov/gdv/browser/genome/?id=GCF_002263795.2&chr=1&from=56281995&to=56282235
1	56318578	manta-728	INS	56318581	60	1	0.0032	308	2	0	672	1	0	93.23	intron_variant	MODIFIER	CD96	ENSBTAG00000014441							1:56317397:G:T:1.0:G:rs437044802		https://svdb-dc.pslab.ca/?sv=manta-728	https://www.ncbi.nlm.nih.gov/gdv/browser/genome/?id=GCF_002263795.2&chr=1&from=56318578&to=56318581
1	56555169	manta-729	DEL	56555469	-300	1	0.0032	308	2	0	673	1	0	98.71	intron_variant	MODIFIER	PHLDB2	ENSBTAG00000001209									https://svdb-dc.pslab.ca/?sv=manta-729	https://www.ncbi.nlm.nih.gov/gdv/browser/genome/?id=GCF_002263795.2&chr=1&from=56555169&to=56555469
1	56604506	manta-730	DEL	56604783	-277	1	0.0065	306	4	0	674	1	0	98.06	intron_variant	MODIFIER	PHLDB2	ENSBTAG00000001209							1:56603611:C:A:1.0:C:rs719179769;1:56603834:G:A:1.0:G:rs523372555;1:56603895:T:C:1.0:T:rs524242768;1:56605046:A:T:1.0:A:rs518965717;1:56605684:A:G:1.0:A:rs521137111	smoove-1626	https://svdb-dc.pslab.ca/?sv=manta-730	https://www.ncbi.nlm.nih.gov/gdv/browser/genome/?id=GCF_002263795.2&chr=1&from=56604506&to=56604783
1	56613245	manta-731	DEL	56613449	-204	0.4681	0.8048	14	93	203	675	1	0	4.52	intron_variant	MODIFIER	PHLDB2	ENSBTAG00000001209						1:56612013:A:G:0.94:G:BovineHD0100016126;1:56612745:A:G:0.93:G:BovineHD0100016127;1:56613526:T:C:0.93:C:BovineHD0100016128;1:56614523:T:G:0.96:G:BovineHD0100016129;1:56616493:T:C:0.89:C:BovineHD0100016130	1:56612816:A:T:0.95:T:rs137837268;1:56613080:A:G:0.9:G:rs133517543;1:56613476:T:G:0.9:G:rs109732679;1:56613526:T:C:0.93:C:rs109073401;1:56613692:T:C:0.92:C:rs110220079	smoove-1627	https://svdb-dc.pslab.ca/?sv=manta-731	https://www.ncbi.nlm.nih.gov/gdv/browser/genome/?id=GCF_002263795.2&chr=1&from=56613245&to=56613449
1	56903077	manta-732	DEL	56903140	-63	0	0.7742	63	14	233	676	1	0	44.84	intron_variant	MODIFIER	C1H3orf52	ENSBTAG00000016554									https://svdb-dc.pslab.ca/?sv=manta-732	https://www.ncbi.nlm.nih.gov/gdv/browser/genome/?id=GCF_002263795.2&chr=1&from=56903077&to=56903140
1	56949591	manta-733	DEL	56950251	-660	0.2199	0.7984	16	93	201	677	1	0	56.13	intergenic_variant	MODIFIER								1:56947331:A:G:0.83:G:BovineHD4100000323;1:56948329:C:T:0.82:T:BovineHD0100016271;1:56952155:A:G:0.93:G:BovineHD0100016272;1:56953219:G:A:0.95:A:BovineHD0100016273;1:56955705:A:G:0.9:G:BovineHD0100016274	1:56948748:T:C:0.91:C:rs208064983;1:56948754:A:T:0.91:T:rs210107609;1:56948995:G:A:0.89:A:rs210197314;1:56949047:C:A:0.83:A:rs207818924;1:56950851:T:G:0.92:G:rs210910843		https://svdb-dc.pslab.ca/?sv=manta-733	https://www.ncbi.nlm.nih.gov/gdv/browser/genome/?id=GCF_002263795.2&chr=1&from=56949591&to=56950251
1	57011776	manta-734	DEL	57011837	-61	0.5524	0.2581	168	124	18	678	1	0	19.68	intron_variant	MODIFIER	SLC9C1	ENSBTAG00000019332							1:57011624:G:A:0.95:A:rs383088043;1:57011628:A:G:0.95:G:rs386013970;1:57011647:A:G:0.95:G:rs380605247;1:57011688:A:G:0.96:G:rs209656577;1:57011880:T:C:0.96:C:rs207594154		https://svdb-dc.pslab.ca/?sv=manta-734	https://www.ncbi.nlm.nih.gov/gdv/browser/genome/?id=GCF_002263795.2&chr=1&from=57011776&to=57011837
1	57097482	manta-735	DEL	57097548	-66	1	0.0226	296	14	0	679	1	0	58.06	intergenic_variant	MODIFIER									1:57097377:T:C:1.0:T:rs450656359;1:57097397:A:G:1.0:A:rs469121511;1:57097646:A:G:1.0:A:rs516479888;1:57097650:C:T:1.0:C:rs479399772;1:57097653:G:C:1.0:G:rs452523723	smoove-1636	https://svdb-dc.pslab.ca/?sv=manta-735	https://www.ncbi.nlm.nih.gov/gdv/browser/genome/?id=GCF_002263795.2&chr=1&from=57097482&to=57097548
1	57204265	manta-736	DEL	57216790	-12525	0.002	0.1129	250	50	10	680	1	0	80	intergenic_variant	MODIFIER						BovineHD0100016337;BovineHD0100016338					https://svdb-dc.pslab.ca/?sv=manta-736	https://www.ncbi.nlm.nih.gov/gdv/browser/genome/?id=GCF_002263795.2&chr=1&from=57204265&to=57216790
1	57257831	manta-737	DEL	57257892	-61	0.3019	0.4419	101	144	65	681	1	0	33.23	intron_variant	MODIFIER	BTLA	ENSBTAG00000011871							1:57254232:G:T:0.91:T:rs109648818;1:57259903:T:C:0.88:C:rs109376406;1:57263958:A:G:0.92:G:rs41629373;1:57266749:G:A:0.91:A:rs109547070;1:57267632:T:C:0.9:C:rs109435712		https://svdb-dc.pslab.ca/?sv=manta-737	https://www.ncbi.nlm.nih.gov/gdv/browser/genome/?id=GCF_002263795.2&chr=1&from=57257831&to=57257892
1	57310943	manta-738	DEL	57312654	-1711	1	0.0016	309	1	0	682	1	0	32.58	splice_polypyrimidine_tract_variant&coding_sequence_variant&intron_variant&feature_truncation	LOW	ATG3	ENSBTAG00000009084									https://svdb-dc.pslab.ca/?sv=manta-738	https://www.ncbi.nlm.nih.gov/gdv/browser/genome/?id=GCF_002263795.2&chr=1&from=57310943&to=57312654
1	57446061	manta-739	INS	57446066	119	0.2703	0.0581	276	32	2	683	1	0	88.71	intron_variant	MODIFIER	CCDC80	ENSBTAG00000010793							1:57436863:C:T:0.94:C:rs476799388;1:57446715:C:A:0.97:A:rs442870799;1:57448080:C:T:0.94:C:rs473350192;1:57450842:A:G:0.97:G:rs454172778;1:57452405:T:G:0.97:G:rs468749472		https://svdb-dc.pslab.ca/?sv=manta-739	https://www.ncbi.nlm.nih.gov/gdv/browser/genome/?id=GCF_002263795.2&chr=1&from=57446061&to=57446066
1	57459899	manta-740	INS	57459899	66	0.4466	0.0435	284	25	1	684	1	0	82.58	intron_variant	MODIFIER	CCDC80	ENSBTAG00000010793						1:57451519:A:G:0.96:A:BovineHD0100016394;1:57454839:A:G:0.96:A:BovineHD0100016395;1:57458522:T:C:0.96:T:BovineHD0100016396;1:57463425:G:A:0.92:A:BovineHD0100016397	1:57459982:T:C:0.96:T:rs469457187;1:57460013:T:G:0.96:T:rs3423108255;1:57460066:C:T:0.96:C:rs452628763;1:57460105:C:T:0.96:C:rs438478787;1:57460139:T:G:0.96:T:rs463322854		https://svdb-dc.pslab.ca/?sv=manta-740	https://www.ncbi.nlm.nih.gov/gdv/browser/genome/?id=GCF_002263795.2&chr=1&from=57459899&to=57459899
1	57564537	manta-741	DEL	57564672	-135	0.2354	0.0774	262	48	0	685	1	0	76.13	intergenic_variant	MODIFIER											https://svdb-dc.pslab.ca/?sv=manta-741	https://www.ncbi.nlm.nih.gov/gdv/browser/genome/?id=GCF_002263795.2&chr=1&from=57564537&to=57564672
1	57572000	manta-742	DEL	57573358	-1358	0.1496	0.271	170	112	28	686	1	0	60.32	intron_variant&feature_truncation	MODIFIER		ENSBTAG00000040144						1:57569819:G:A:0.95:A:BovineHD0100016421	1:57571723:G:A:0.97:A:rs110286936;1:57571758:A:G:0.98:G:rs109792759;1:57573632:G:C:0.81:C:rs209303479;1:57573669:C:T:0.98:T:rs110462775;1:57573670:A:G:0.97:G:rs109342608	smoove-1647	https://svdb-dc.pslab.ca/?sv=manta-742	https://www.ncbi.nlm.nih.gov/gdv/browser/genome/?id=GCF_002263795.2&chr=1&from=57572000&to=57573358
1	57624844	manta-743	INS	57624845	58	1	0.0016	309	1	0	687	1	0	55.16	intergenic_variant	MODIFIER											https://svdb-dc.pslab.ca/?sv=manta-743	https://www.ncbi.nlm.nih.gov/gdv/browser/genome/?id=GCF_002263795.2&chr=1&from=57624844&to=57624845
1	57812908	manta-744	INS	57812908	907	1	0.0419	284	26	0	688	1	0	91.29	intergenic_variant	MODIFIER								1:57804204:A:G:1.0:A:BovineHD0100016474	1:57811019:C:G:0.96:C:rs209133136;1:57811025:C:T:0.96:C:rs211094724;1:57811149:C:T:1.0:C:rs441536714;1:57813617:G:T:1.0:G:rs876260299;1:57814755:T:C:1.0:T:rs208784351		https://svdb-dc.pslab.ca/?sv=manta-744	https://www.ncbi.nlm.nih.gov/gdv/browser/genome/?id=GCF_002263795.2&chr=1&from=57812908&to=57812908
1	57940377	manta-745	DEL	57942325	-1948	0.9093	0.4726	87	153	70	689	1	0	28.71	upstream_gene_variant	MODIFIER	BOC	ENSBTAG00000013909								smoove-1654	https://svdb-dc.pslab.ca/?sv=manta-745	https://www.ncbi.nlm.nih.gov/gdv/browser/genome/?id=GCF_002263795.2&chr=1&from=57940377&to=57942325
1	57953111	manta-746	INS	57953111	675	1	0.0387	286	24	0	690	1	0	28.71	intron_variant	MODIFIER	BOC	ENSBTAG00000013909					1:57958653:C:T:0.92:C:ARS-BFGL-NGS-109846	1:57958653:C:T:0.92:C:ARS-BFGL-NGS-109846	1:57952562:G:A:0.92:G:rs459703744;1:57952718:T:A:0.92:T:rs445519120;1:57952935:C:G:0.87:C:rs482458312;1:57952949:C:A:0.87:C:rs449511142;1:57953537:G:A:0.92:G:rs469917526		https://svdb-dc.pslab.ca/?sv=manta-746	https://www.ncbi.nlm.nih.gov/gdv/browser/genome/?id=GCF_002263795.2&chr=1&from=57953111&to=57953111
1	58122214	manta-747	INS	58122214	52	1	0.0419	284	26	0	691	1	0	99.35	downstream_gene_variant	MODIFIER		ENSBTAG00000049524							1:58121893:G:A:1.0:G:rs475269490;1:58122058:A:G:1.0:A:rs442357341;1:58122086:T:C:1.0:T:rs460490102;1:58122253:A:T:1.0:A:rs439629505;1:58122294:G:A:0.93:A:rs458229956		https://svdb-dc.pslab.ca/?sv=manta-747	https://www.ncbi.nlm.nih.gov/gdv/browser/genome/?id=GCF_002263795.2&chr=1&from=58122214&to=58122214
1	58171271	manta-748	INS	58171271	99	1	0.0419	284	26	0	692	1	0	100	intron_variant	MODIFIER	SPICE1	ENSBTAG00000013937						1:58171843:T:G:1.0:T:BovineHD0100016592;1:58181033:A:G:1.0:A:BovineHD0100016594	1:58171119:G:A:1.0:G:rs458350811;1:58171170:C:T:1.0:C:rs450355434;1:58171330:C:T:1.0:C:rs468732956;1:58171449:G:A:1.0:G:rs466062350;1:58171528:G:A:1.0:G:rs210235776		https://svdb-dc.pslab.ca/?sv=manta-748	https://www.ncbi.nlm.nih.gov/gdv/browser/genome/?id=GCF_002263795.2&chr=1&from=58171271&to=58171271
1	58200070	manta-749	DEL	58200213	-143	1	0.05	279	31	0	693	1	0	81.61	upstream_gene_variant	MODIFIER	SPICE1	ENSBTAG00000013937									https://svdb-dc.pslab.ca/?sv=manta-749	https://www.ncbi.nlm.nih.gov/gdv/browser/genome/?id=GCF_002263795.2&chr=1&from=58200070&to=58200213
1	58227795	manta-750	DEL	58230223	-2428	0.0655	0.721	31	111	168	694	1	0	12.9	intron_variant&feature_truncation	MODIFIER	SIDT1	ENSBTAG00000013292						1:58222927:T:C:0.97:C:BovineHD0100016603;1:58223454:T:G:0.99:G:BovineHD0100016604;1:58224172:T:C:0.96:C:BovineHD0100016605;1:58230407:A:G:0.98:G:BovineHD0100016608;1:58234032:T:C:0.98:C:BovineHD0100016609	1:58227386:A:G:0.96:G:.;1:58227624:T:C:0.97:C:rs132859157;1:58227675:G:A:0.81:A:rs137080183;1:58227708:T:C:0.97:C:.;1:58230407:A:G:0.98:G:rs3423111537	smoove-1658	https://svdb-dc.pslab.ca/?sv=manta-750	https://www.ncbi.nlm.nih.gov/gdv/browser/genome/?id=GCF_002263795.2&chr=1&from=58227795&to=58230223
1	58305144	manta-751	DEL	58305303	-159	0.0259	0.0774	267	38	5	695	1	0	12.9	intron_variant	MODIFIER	SIDT1	ENSBTAG00000013292									https://svdb-dc.pslab.ca/?sv=manta-751	https://www.ncbi.nlm.nih.gov/gdv/browser/genome/?id=GCF_002263795.2&chr=1&from=58305144&to=58305303
1	58437800	manta-752	DEL	58439180	-1380	1	0.0403	285	25	0	696	1	0	78.71	upstream_gene_variant	MODIFIER	NAA50	ENSBTAG00000007784						1:58432711:A:C:1.0:A:BovineHD0100016677;1:58436655:C:T:1.0:C:BovineHD0100016678	1:58436206:C:T:1.0:C:rs209685518;1:58436529:T:G:1.0:T:rs211662601;1:58436613:C:A:1.0:C:rs207931136;1:58436653:A:G:1.0:A:rs209798145;1:58436655:C:T:1.0:C:rs134111744	smoove-1662	https://svdb-dc.pslab.ca/?sv=manta-752	https://www.ncbi.nlm.nih.gov/gdv/browser/genome/?id=GCF_002263795.2&chr=1&from=58437800&to=58439180
1	58816212	manta-753	DEL	58816359	-147	1	0.0516	278	32	0	697	1	0	82.26	intron_variant	MODIFIER	DRD3	ENSBTAG00000002132									https://svdb-dc.pslab.ca/?sv=manta-753	https://www.ncbi.nlm.nih.gov/gdv/browser/genome/?id=GCF_002263795.2&chr=1&from=58816212&to=58816359
1	58885537	manta-754	INS	58885543	56	0.0763	0.7403	27	107	176	698	1	0	9.68	intergenic_variant	MODIFIER								1:58881603:A:G:0.9:G:BovineHD0100016764;1:58885906:T:G:0.91:G:BovineHD0100016765;1:58887222:A:G:0.92:G:BovineHD0100016766;1:58889917:G:A:0.92:A:BovineHD0100016767;1:58892520:T:C:0.92:C:BovineHD0100016768	1:58881960:T:C:0.92:C:rs110842382;1:58885906:T:G:0.91:G:rs109215936;1:58886773:C:T:0.91:T:rs110803797;1:58887222:A:G:0.92:G:rs109953094;1:58887886:C:G:0.92:G:rs110928806		https://svdb-dc.pslab.ca/?sv=manta-754	https://www.ncbi.nlm.nih.gov/gdv/browser/genome/?id=GCF_002263795.2&chr=1&from=58885537&to=58885543
1	59017187	manta-755	DEL	59017267	-80	1	0.0903	256	52	2	699	1	0	16.13	intron_variant	MODIFIER	ZBTB20	ENSBTAG00000011928									https://svdb-dc.pslab.ca/?sv=manta-755	https://www.ncbi.nlm.nih.gov/gdv/browser/genome/?id=GCF_002263795.2&chr=1&from=59017187&to=59017267
1	59380301	manta-756	INS	59380304	51	1	0.0048	307	3	0	700	1	0	81.61	intergenic_variant	MODIFIER											https://svdb-dc.pslab.ca/?sv=manta-756	https://www.ncbi.nlm.nih.gov/gdv/browser/genome/?id=GCF_002263795.2&chr=1&from=59380301&to=59380304
1	59479781	manta-757	DEL	59479836	-55	1	0.0113	303	7	0	701	1	0	96.77	intergenic_variant	MODIFIER											https://svdb-dc.pslab.ca/?sv=manta-757	https://www.ncbi.nlm.nih.gov/gdv/browser/genome/?id=GCF_002263795.2&chr=1&from=59479781&to=59479836
1	59731888	manta-758	INS	59731888	93	0.4249	0.6903	33	126	151	702	1	0	10.97	intergenic_variant	MODIFIER								1:59723868:C:T:0.92:C:BovineHD0100017012;1:59734710:C:T:0.95:C:BovineHD0100017016	1:59731682:A:G:0.91:G:rs137050262;1:59731776:G:A:0.81:A:rs379692415;1:59731782:T:C:0.81:C:rs381189829;1:59732015:G:C:0.92:C:rs136795057;1:59732065:C:A:0.93:A:rs134346358		https://svdb-dc.pslab.ca/?sv=manta-758	https://www.ncbi.nlm.nih.gov/gdv/browser/genome/?id=GCF_002263795.2&chr=1&from=59731888&to=59731888
1	59784739	manta-759	DEL	59784813	-74	1	0.0629	272	37	1	703	1	0	14.52	intergenic_variant	MODIFIER									1:59787076:A:C:0.9:C:rs208197006;1:59793167:G:A:0.9:A:rs207571889;1:59793302:C:T:0.87:C:rs799432852	smoove-1687	https://svdb-dc.pslab.ca/?sv=manta-759	https://www.ncbi.nlm.nih.gov/gdv/browser/genome/?id=GCF_002263795.2&chr=1&from=59784739&to=59784813
1	59999492	manta-760	DEL	59999766	-274	1	0.3694	123	145	42	704	1	0	36.13	intergenic_variant	MODIFIER								1:59999313:T:C:0.92:C:BovineHD0100017090;1:60003455:T:C:0.94:C:BovineHD0100017092	1:59999157:A:G:0.91:G:rs209720672;1:59999313:T:C:0.92:C:rs134433236;1:59999341:C:T:0.93:T:rs379196571;1:59999352:T:C:0.93:C:rs382616069;1:59999363:G:A:0.94:A:rs385897802	smoove-1689	https://svdb-dc.pslab.ca/?sv=manta-760	https://www.ncbi.nlm.nih.gov/gdv/browser/genome/?id=GCF_002263795.2&chr=1&from=59999492&to=59999766
1	60146939	manta-761	DEL	60147041	-102	0.0048	0.0048	308	1	1	705	1	0	40	intergenic_variant	MODIFIER											https://svdb-dc.pslab.ca/?sv=manta-761	https://www.ncbi.nlm.nih.gov/gdv/browser/genome/?id=GCF_002263795.2&chr=1&from=60146939&to=60147041
1	60268385	manta-762	DEL	60268475	-90	1.06145e-21	0.95	14	3	293	706	1	0	4.84	intergenic_variant	MODIFIER											https://svdb-dc.pslab.ca/?sv=manta-762	https://www.ncbi.nlm.nih.gov/gdv/browser/genome/?id=GCF_002263795.2&chr=1&from=60268385&to=60268475
1	60382900	manta-763	DEL	60383372	-472	1	0.079	263	45	2	707	1	0	3.55	intron_variant	MODIFIER	GAP43	ENSBTAG00000006451							1:60382772:G:A:0.96:G:rs467464465;1:60383453:G:A:0.98:A:rs457510008;1:60383490:G:T:0.98:T:rs476002556;1:60383725:C:T:1.0:T:rs440421650;1:60383844:C:G:1.0:G:rs458934348	smoove-1695	https://svdb-dc.pslab.ca/?sv=manta-763	https://www.ncbi.nlm.nih.gov/gdv/browser/genome/?id=GCF_002263795.2&chr=1&from=60382900&to=60383372
1	60395872	manta-764	DEL	60397638	-1766	0.0048	0.0048	308	1	1	708	1	0	84.19	intron_variant&feature_truncation	MODIFIER	GAP43	ENSBTAG00000006451							1:60393799:C:T:0.9:C:rs378199578;1:60394542:C:G:0.9:C:rs384225239;1:60394591:C:T:0.9:C:rs382169349;1:60397902:C:T:0.9:C:rs379437910;1:60397919:G:A:0.9:G:rs382895215	smoove-1696	https://svdb-dc.pslab.ca/?sv=manta-764	https://www.ncbi.nlm.nih.gov/gdv/browser/genome/?id=GCF_002263795.2&chr=1&from=60395872&to=60397638
1	60442311	manta-765	INS	60442311	265	0.0038	0.0194	300	8	2	709	1	0	96.13	intergenic_variant	MODIFIER								1:60442479:G:A:0.94:A:BovineHD0100017251;1:60452168:C:A:1.0:A:BovineHD0100017254	1:60441868:C:T:1.0:T:rs378603039;1:60442069:A:G:1.0:G:rs437012402;1:60442143:T:C:1.0:C:rs380213039;1:60442479:G:A:0.94:A:rs133639126;1:60442612:C:T:1.0:T:rs384942656		https://svdb-dc.pslab.ca/?sv=manta-765	https://www.ncbi.nlm.nih.gov/gdv/browser/genome/?id=GCF_002263795.2&chr=1&from=60442311&to=60442311
1	60510957	manta-766	DEL	60511126	-169	0.7543	0.2387	178	116	16	710	1	0	55.48	intron_variant	MODIFIER	LSAMP	ENSBTAG00000049383							1:60503833:C:T:0.92:T:rs478693638;1:60504545:A:T:0.92:T:rs208064837;1:60507257:C:T:0.84:T:rs211310501;1:60508576:G:C:0.9:C:rs208129095;1:60513546:C:T:0.92:T:rs380551966	smoove-1700	https://svdb-dc.pslab.ca/?sv=manta-766	https://www.ncbi.nlm.nih.gov/gdv/browser/genome/?id=GCF_002263795.2&chr=1&from=60510957&to=60511126
1	60727214	manta-767	DEL	60727489	-275	0.568	0.2726	166	119	25	711	1	0	47.42	intron_variant	MODIFIER	LSAMP	ENSBTAG00000049383							1:60719966:G:A:0.93:A:rs380807622;1:60724180:A:G:0.96:G:rs134335038;1:60725333:C:T:0.9:T:rs133221727;1:60730315:G:T:0.92:T:rs136427085;1:60731669:C:T:0.98:T:rs385323254	smoove-1707	https://svdb-dc.pslab.ca/?sv=manta-767	https://www.ncbi.nlm.nih.gov/gdv/browser/genome/?id=GCF_002263795.2&chr=1&from=60727214&to=60727489
1	60784098	manta-768	DEL	60784241	-143	0.0746	0.3355	144	124	42	712	1	0	41.61	intron_variant	MODIFIER	LSAMP	ENSBTAG00000049383						1:60783267:C:T:0.81:T:BovineHD0100017377;1:60784872:T:C:0.81:C:BovineHD0100017378	1:60783985:C:T:0.81:T:.;1:60784432:C:G:0.81:G:rs210873020;1:60784775:C:T:0.82:T:.;1:60784872:T:C:0.81:C:.;1:60784962:A:C:0.81:C:rs42904052		https://svdb-dc.pslab.ca/?sv=manta-768	https://www.ncbi.nlm.nih.gov/gdv/browser/genome/?id=GCF_002263795.2&chr=1&from=60784098&to=60784241
1	60814893	manta-769	DEL	60815035	-142	1	0.029	292	18	0	713	1	0	46.45	intergenic_variant	MODIFIER											https://svdb-dc.pslab.ca/?sv=manta-769	https://www.ncbi.nlm.nih.gov/gdv/browser/genome/?id=GCF_002263795.2&chr=1&from=60814893&to=60815035
1	61001680	manta-770	DEL	61002210	-530	1	0.0177	299	11	0	714	1	0	90.65	intergenic_variant	MODIFIER									1:60991823:A:G:0.91:A:rs386124572;1:60992195:C:T:0.91:C:rs799109363;1:61002243:T:C:1.0:T:rs799455282;1:61004945:T:C:0.91:T:rs379406996;1:61010972:C:T:0.91:C:rs385494534	smoove-1712	https://svdb-dc.pslab.ca/?sv=manta-770	https://www.ncbi.nlm.nih.gov/gdv/browser/genome/?id=GCF_002263795.2&chr=1&from=61001680&to=61002210
1	61170157	manta-771	DEL	61171233	-1076	0.4342	0.1774	212	86	12	715	1	0	65.81	intergenic_variant	MODIFIER								1:61174321:A:G:0.99:G:BovineHD0100017501;1:61179336:G:A:0.97:G:BovineHD0100017502	1:61171472:T:C:0.98:C:rs134120990;1:61171786:G:T:0.99:T:rs43237293;1:61172889:C:T:0.98:C:rs43237290;1:61174129:A:G:0.99:G:rs43237289;1:61174321:A:G:0.99:G:rs43237288	smoove-1720	https://svdb-dc.pslab.ca/?sv=manta-771	https://www.ncbi.nlm.nih.gov/gdv/browser/genome/?id=GCF_002263795.2&chr=1&from=61170157&to=61171233
1	61191774	manta-772	DEL	61191928	-154	0.0009	0.1452	220	90	0	716	1	0	54.19	start_lost&5_prime_UTR_variant	HIGH		ENSBTAG00000048452	.:ENSBTAG00000048452	.:ENSBTAG00000048452						smoove-1722	https://svdb-dc.pslab.ca/?sv=manta-772	https://www.ncbi.nlm.nih.gov/gdv/browser/genome/?id=GCF_002263795.2&chr=1&from=61191774&to=61191928
1	61266800	manta-773	DEL	61267539	-739	0.7679	0.1081	247	59	4	717	1	0	57.74	intergenic_variant	MODIFIER								1:61263478:G:A:0.89:A:BovineHD0100017533	1:61266235:G:A:0.9:A:rs109323686;1:61266447:G:A:0.86:A:rs211398787;1:61266606:C:T:0.9:T:rs208751417;1:61266648:T:G:0.87:G:rs209889834;1:61266733:T:C:0.86:C:rs211549380	smoove-1725	https://svdb-dc.pslab.ca/?sv=manta-773	https://www.ncbi.nlm.nih.gov/gdv/browser/genome/?id=GCF_002263795.2&chr=1&from=61266800&to=61267539
1	61267611	manta-774	DEL	61268061	-450	1	0.1177	241	65	4	718	1	0	97.42	intergenic_variant	MODIFIER								1:61263478:G:A:0.97:A:BovineHD0100017533;1:61270781:C:T:0.84:T:BovineHD0100017534;1:61272132:C:T:0.82:T:BovineHD0100017535;1:61274441:G:A:0.84:A:BovineHD0100017536	1:61268267:T:A:0.84:A:rs42810582;1:61268289:T:C:0.84:C:rs42810581;1:61268306:A:T:0.84:T:rs42810580;1:61268358:G:A:0.84:A:rs42810579;1:61268408:C:G:0.84:G:rs42810578	smoove-1726	https://svdb-dc.pslab.ca/?sv=manta-774	https://www.ncbi.nlm.nih.gov/gdv/browser/genome/?id=GCF_002263795.2&chr=1&from=61267611&to=61268061
1	61298100	manta-775	INS	61298100	60	0.6572	0.071	268	40	2	719	1	0	90.65	intergenic_variant	MODIFIER								1:61306349:G:A:0.81:A:BovineHD0100017548	1:61297650:G:A:0.95:G:rs110042307;1:61299540:C:T:0.81:C:rs136388772;1:61300132:G:T:1.0:T:rs384160748;1:61300210:A:G:0.81:A:rs133982687;1:61300870:C:T:1.0:T:rs385726024		https://svdb-dc.pslab.ca/?sv=manta-775	https://www.ncbi.nlm.nih.gov/gdv/browser/genome/?id=GCF_002263795.2&chr=1&from=61298100&to=61298100
1	61325706	manta-776	DEL	61325770	-64	0.0055	0.3129	157	112	41	720	1	0	51.61	intergenic_variant	MODIFIER									1:61324292:T:C:0.85:C:rs385907644;1:61326212:T:G:0.84:G:rs210903912		https://svdb-dc.pslab.ca/?sv=manta-776	https://www.ncbi.nlm.nih.gov/gdv/browser/genome/?id=GCF_002263795.2&chr=1&from=61325706&to=61325770
1	61389367	manta-777	DEL	61397910	-8543	1	0.4145	106	151	53	721	1	0	70	transcript_ablation	HIGH		ENSBTAG00000048985	.:ENSBTAG00000048985	.:ENSBTAG00000048985				1:61380394:C:T:0.98:T:BovineHD0100017576;1:61381803:T:C:0.91:C:BovineHD0100017577;1:61383084:C:T:0.99:T:BovineHD0100017578;1:61384118:C:T:0.94:T:BovineHD0100017579;1:61385264:T:C:0.95:C:BovineHD0100017580	1:61389195:A:G:0.97:G:rs111027732;1:61397999:A:G:0.98:G:rs109330217;1:61398453:G:A:0.99:A:rs110171393;1:61398489:G:T:1.0:T:rs109359739;1:61398595:C:T:0.98:T:rs134073455	smoove-1730	https://svdb-dc.pslab.ca/?sv=manta-777	https://www.ncbi.nlm.nih.gov/gdv/browser/genome/?id=GCF_002263795.2&chr=1&from=61389367&to=61397910
1	61476893	manta-778	INS	61476893	88	0.0732	0.1097	249	54	7	722	1	0	47.74	intergenic_variant	MODIFIER									1:61474243:T:G:0.95:G:rs210525683;1:61475059:G:A:0.97:A:rs208203321;1:61476027:A:G:0.97:G:rs209216834;1:61476041:T:G:0.97:G:rs207745948;1:61479841:C:T:0.97:T:rs207959920		https://svdb-dc.pslab.ca/?sv=manta-778	https://www.ncbi.nlm.nih.gov/gdv/browser/genome/?id=GCF_002263795.2&chr=1&from=61476893&to=61476893
1	61554068	manta-779	INS	61554069	55	1	0.0048	307	3	0	723	1	0	80	intergenic_variant	MODIFIER									1:61552908:C:A:1.0:C:rs475831984;1:61552917:A:G:1.0:A:rs442749696;1:61552928:A:T:1.0:A:rs455489953;1:61552938:T:G:1.0:T:rs473862363;1:61554045:A:G:1.0:A:rs453168375		https://svdb-dc.pslab.ca/?sv=manta-779	https://www.ncbi.nlm.nih.gov/gdv/browser/genome/?id=GCF_002263795.2&chr=1&from=61554068&to=61554069
1	61570129	manta-780	DEL	61570199	-70	1	0.0468	281	29	0	724	1	0	89.68	intergenic_variant	MODIFIER									1:61561801:A:C:0.96:A:rs210594457;1:61564337:T:C:0.96:T:rs382349943;1:61570849:A:G:0.96:A:rs210334125;1:61574688:C:T:0.9:T:rs383938372;1:61577184:T:C:0.96:T:rs210760153	smoove-1738	https://svdb-dc.pslab.ca/?sv=manta-780	https://www.ncbi.nlm.nih.gov/gdv/browser/genome/?id=GCF_002263795.2&chr=1&from=61570129&to=61570199
1	61631440	manta-781	DEL	61633142	-1702	1	0.0032	308	2	0	725	1	0	90	intergenic_variant	MODIFIER									1:61629999:C:T:1.0:C:rs435541909;1:61630500:G:T:1.0:G:rs460128212;1:61633225:A:G:1.0:A:rs449834112;1:61633236:C:T:1.0:C:rs435303101;1:61634220:C:T:1.0:C:rs482744411	smoove-1739	https://svdb-dc.pslab.ca/?sv=manta-781	https://www.ncbi.nlm.nih.gov/gdv/browser/genome/?id=GCF_002263795.2&chr=1&from=61631440&to=61633142
1	61912109	manta-782	DEL	61912307	-198	0.0324	0.05	282	25	3	726	1	0	90.32	intergenic_variant	MODIFIER											https://svdb-dc.pslab.ca/?sv=manta-782	https://www.ncbi.nlm.nih.gov/gdv/browser/genome/?id=GCF_002263795.2&chr=1&from=61912109&to=61912307
1	62038164	manta-783	DEL	62038453	-289	1	0.0258	294	16	0	727	1	0	85.81	intergenic_variant	MODIFIER									1:62041003:T:C:0.91:T:rs467889249	smoove-1743	https://svdb-dc.pslab.ca/?sv=manta-783	https://www.ncbi.nlm.nih.gov/gdv/browser/genome/?id=GCF_002263795.2&chr=1&from=62038164&to=62038453
1	62056503	manta-784	DEL	62056578	-75	0.6262	0.371	125	140	45	728	1	0	36.45	intergenic_variant	MODIFIER								1:62055728:C:T:0.92:T:BovineHD0100017741;1:62060267:G:T:0.93:T:BovineHD0100017743	1:62054803:T:A:0.93:A:rs43241234;1:62055728:C:T:0.92:T:rs43241233;1:62057000:G:A:0.93:A:rs43240530;1:62057256:G:A:0.94:A:rs109769805;1:62057761:A:C:0.9:C:rs43240528		https://svdb-dc.pslab.ca/?sv=manta-784	https://www.ncbi.nlm.nih.gov/gdv/browser/genome/?id=GCF_002263795.2&chr=1&from=62056503&to=62056578
1	62156369	manta-785	DEL	62164160	-7791	0.0033	0.0855	264	39	7	729	1	0	50.65	intergenic_variant	MODIFIER						BovineHD0100017770;BovineHD0100017771			1:62167668:G:A:0.86:G:rs471969617	smoove-1746	https://svdb-dc.pslab.ca/?sv=manta-785	https://www.ncbi.nlm.nih.gov/gdv/browser/genome/?id=GCF_002263795.2&chr=1&from=62156369&to=62164160
1	62224132	manta-786	INS	62224133	558	1	0.0048	307	3	0	730	1	0	84.19	intergenic_variant	MODIFIER											https://svdb-dc.pslab.ca/?sv=manta-786	https://www.ncbi.nlm.nih.gov/gdv/browser/genome/?id=GCF_002263795.2&chr=1&from=62224132&to=62224133
1	62270072	manta-787	DEL	62272034	-1962	1	0.0016	309	1	0	731	1	0	98.71	intergenic_variant	MODIFIER										smoove-1753	https://svdb-dc.pslab.ca/?sv=manta-787	https://www.ncbi.nlm.nih.gov/gdv/browser/genome/?id=GCF_002263795.2&chr=1&from=62270072&to=62272034
1	62574932	manta-788	DEL	62576129	-1197	0.0031	0.2081	186	119	5	732	1	0	60.32	intergenic_variant	MODIFIER											https://svdb-dc.pslab.ca/?sv=manta-788	https://www.ncbi.nlm.nih.gov/gdv/browser/genome/?id=GCF_002263795.2&chr=1&from=62574932&to=62576129
1	62591054	manta-789	DEL	62591128	-74	0.3595	0.1419	230	72	8	733	1	0	68.06	intergenic_variant	MODIFIER									1:62586558:C:A:0.97:A:rs133395351;1:62596782:C:A:1.0:A:rs135989899;1:62596853:G:A:0.97:A:rs133102972;1:62597480:C:T:0.96:T:rs383447543;1:62598261:C:T:0.95:T:rs137347825	smoove-1763	https://svdb-dc.pslab.ca/?sv=manta-789	https://www.ncbi.nlm.nih.gov/gdv/browser/genome/?id=GCF_002263795.2&chr=1&from=62591054&to=62591128
1	62935230	manta-790	DEL	62935567	-337	1	0.0129	302	8	0	734	1	0	72.26	intergenic_variant	MODIFIER											https://svdb-dc.pslab.ca/?sv=manta-790	https://www.ncbi.nlm.nih.gov/gdv/browser/genome/?id=GCF_002263795.2&chr=1&from=62935230&to=62935567
1	62940908	manta-791	DEL	62941223	-315	0.4718	0.0452	283	26	1	735	1	0	89.68	intergenic_variant	MODIFIER								1:62950740:A:G:0.93:G:BovineHD0100018006	1:62940884:A:T:0.93:A:rs379629723;1:62941296:T:G:0.89:T:rs378983288;1:62941344:A:G:0.86:A:rs382447593;1:62941352:A:C:0.86:A:rs386062558;1:62941443:A:G:0.9:G:rs381088191	smoove-1771	https://svdb-dc.pslab.ca/?sv=manta-791	https://www.ncbi.nlm.nih.gov/gdv/browser/genome/?id=GCF_002263795.2&chr=1&from=62940908&to=62941223
1	62989403	manta-792	DEL	62989456	-53	1	0.0387	286	24	0	736	1	0	84.19	intergenic_variant	MODIFIER									1:62988065:C:A:0.87:C:rs383783617;1:62989253:G:A:1.0:G:rs468960364;1:62991572:A:G:1.0:A:rs435963357;1:62992177:C:T:0.92:C:rs381950174;1:62993183:T:C:0.92:T:rs384332119		https://svdb-dc.pslab.ca/?sv=manta-792	https://www.ncbi.nlm.nih.gov/gdv/browser/genome/?id=GCF_002263795.2&chr=1&from=62989403&to=62989456
1	63285543	manta-793	DEL	63285938	-395	1	0.0032	308	2	0	737	1	0	91.61	intergenic_variant	MODIFIER											https://svdb-dc.pslab.ca/?sv=manta-793	https://www.ncbi.nlm.nih.gov/gdv/browser/genome/?id=GCF_002263795.2&chr=1&from=63285543&to=63285938
1	63307852	manta-794	DEL	63307945	-93	4.54822e-06	0.0742	273	28	9	738	1	0	87.42	intergenic_variant	MODIFIER											https://svdb-dc.pslab.ca/?sv=manta-794	https://www.ncbi.nlm.nih.gov/gdv/browser/genome/?id=GCF_002263795.2&chr=1&from=63307852&to=63307945
1	63476101	manta-795	DEL	63476195	-94	0.7557	0.2403	180	111	19	739	1	0	68.71	intergenic_variant	MODIFIER								1:63468894:T:G:0.91:G:BovineHD0100018113;1:63469918:G:A:0.92:A:BovineHD0100018114;1:63476336:G:A:0.9:A:BovineHD0100018115;1:63478670:G:T:0.92:T:BovineHD0100018116;1:63479406:C:A:0.91:A:BovineHD0100018117	1:63475685:G:A:0.92:A:rs380970277;1:63475726:G:A:0.92:A:rs383583683;1:63475734:C:T:0.92:T:rs378357586;1:63475884:T:C:0.93:C:rs381485251;1:63476336:G:A:0.9:A:rs134688111	smoove-1782	https://svdb-dc.pslab.ca/?sv=manta-795	https://www.ncbi.nlm.nih.gov/gdv/browser/genome/?id=GCF_002263795.2&chr=1&from=63476101&to=63476195
1	63833227	manta-796	DEL	63833304	-77	0.1522	0.6081	41	161	108	740	1	0	28.39	intron_variant	MODIFIER	IGSF11	ENSBTAG00000045704									https://svdb-dc.pslab.ca/?sv=manta-796	https://www.ncbi.nlm.nih.gov/gdv/browser/genome/?id=GCF_002263795.2&chr=1&from=63833227&to=63833304
1	63935789	manta-797	DEL	63935855	-66	1	0.0177	299	11	0	741	1	0	14.84	intergenic_variant	MODIFIER									1:63930162:G:A:0.91:G:rs43662826;1:63930511:T:C:0.91:T:rs43662827;1:63934313:A:G:0.91:A:rs43652231;1:63937669:G:A:0.91:G:rs43652233;1:63940301:G:A:0.91:G:rs135047735	smoove-1794	https://svdb-dc.pslab.ca/?sv=manta-797	https://www.ncbi.nlm.nih.gov/gdv/browser/genome/?id=GCF_002263795.2&chr=1&from=63935789&to=63935855
1	63943054	manta-798	DEL	63943140	-86	1	0.0177	299	11	0	742	1	0	93.55	intergenic_variant	MODIFIER										smoove-1795	https://svdb-dc.pslab.ca/?sv=manta-798	https://www.ncbi.nlm.nih.gov/gdv/browser/genome/?id=GCF_002263795.2&chr=1&from=63943054&to=63943140
1	64002215	manta-799	INS	64002215	56	0.6466	0.5516	60	158	92	743	1	0	18.71	intron_variant	MODIFIER	UPK1B	ENSBTAG00000009014					1:63997642:G:T:0.95:T:UA-IFASA-9174	1:64000211:A:G:0.95:G:BovineHD0100018271;1:64001621:A:G:0.97:G:BovineHD0100018272;1:64003179:C:T:0.96:T:BovineHD0100018274;1:64003876:A:G:0.96:G:BovineHD0100018275;1:64005687:A:G:0.94:G:BovineHD0100018276	1:64001967:G:A:0.97:A:rs43652311;1:64002091:C:G:0.95:G:rs43652312;1:64002094:T:C:0.95:C:rs43652313;1:64002152:A:G:0.97:G:rs43652314;1:64002385:C:T:0.97:T:rs110361605		https://svdb-dc.pslab.ca/?sv=manta-799	https://www.ncbi.nlm.nih.gov/gdv/browser/genome/?id=GCF_002263795.2&chr=1&from=64002215&to=64002215
1	64099348	manta-800	DEL	64100606	-1258	1	0.0194	298	12	0	744	1	0	21.29	intron_variant&feature_truncation	MODIFIER	ARHGAP31	ENSBTAG00000000210							1:64095864:T:C:0.92:T:rs380355708;1:64098932:A:G:1.0:A:rs379129979;1:64101734:T:A:1.0:T:rs382519171	smoove-1798	https://svdb-dc.pslab.ca/?sv=manta-800	https://www.ncbi.nlm.nih.gov/gdv/browser/genome/?id=GCF_002263795.2&chr=1&from=64099348&to=64100606
1	64208015	manta-801	DUP	64208490	475	2.03954e-07	0.2032	184	126	0	745	1	0	58.06	downstream_gene_variant	MODIFIER	TMEM39A	ENSBTAG00000000213									https://svdb-dc.pslab.ca/?sv=manta-801	https://www.ncbi.nlm.nih.gov/gdv/browser/genome/?id=GCF_002263795.2&chr=1&from=64208015&to=64208490
1	64340285	manta-802	DUP	64340376	91	0.6152	0.0613	272	38	0	746	1	0	66.45	intron_variant&feature_elongation	MODIFIER	ADPRH	ENSBTAG00000009391									https://svdb-dc.pslab.ca/?sv=manta-802	https://www.ncbi.nlm.nih.gov/gdv/browser/genome/?id=GCF_002263795.2&chr=1&from=64340285&to=64340376
1	64340332	manta-803	INS	64340332	94	3.26535e-08	0.9	14	34	262	746	2	100	4.52	intron_variant	MODIFIER	ADPRH	ENSBTAG00000009391									https://svdb-dc.pslab.ca/?sv=manta-803	https://www.ncbi.nlm.nih.gov/gdv/browser/genome/?id=GCF_002263795.2&chr=1&from=64340332&to=64340332
1	64880269	manta-804	DEL	64882728	-2459	0.7198	0.0887	258	49	3	747	1	0	5.81	intergenic_variant	MODIFIER									1:64885507:C:G:0.88:G:rs381460573	smoove-1820	https://svdb-dc.pslab.ca/?sv=manta-804	https://www.ncbi.nlm.nih.gov/gdv/browser/genome/?id=GCF_002263795.2&chr=1&from=64880269&to=64882728
1	65092559	manta-805	DEL	65092828	-269	0.0326	0.7984	19	87	204	748	1	0	9.68	intron_variant	MODIFIER	LRRC58	ENSBTAG00000033170						1:65090781:G:A:0.86:A:BovineHD0100018538;1:65094677:G:A:0.88:A:BovineHD0100018539;1:65102606:C:T:0.84:T:BovineHD0100018541	1:65092072:G:A:0.87:A:.;1:65092331:C:G:0.87:C:rs43031156;1:65093209:G:C:0.86:C:rs798382564;1:65093930:T:C:0.87:T:rs385653213;1:65094062:G:A:0.87:A:rs208318631		https://svdb-dc.pslab.ca/?sv=manta-805	https://www.ncbi.nlm.nih.gov/gdv/browser/genome/?id=GCF_002263795.2&chr=1&from=65092559&to=65092828
1	65184002	manta-806	DEL	65186924	-2922	0.2992	0.6758	28	145	137	749	1	0	35.16	intron_variant&feature_truncation	MODIFIER	FSTL1	ENSBTAG00000022155						1:65182178:C:T:0.99:T:BovineHD0100018560;1:65190768:C:T:0.95:T:BovineHD0100018563	1:65174313:G:A:0.9:A:rs43769545;1:65178751:G:C:0.94:C:rs109940258;1:65182178:C:T:0.99:T:rs135664374;1:65190768:C:T:0.95:T:rs110395130	smoove-1827	https://svdb-dc.pslab.ca/?sv=manta-806	https://www.ncbi.nlm.nih.gov/gdv/browser/genome/?id=GCF_002263795.2&chr=1&from=65184002&to=65186924
1	65186201	manta-807	DEL	65186447	-246	1	0.0032	308	2	0	749	2	100	9.35	intron_variant	MODIFIER	FSTL1	ENSBTAG00000022155									https://svdb-dc.pslab.ca/?sv=manta-807	https://www.ncbi.nlm.nih.gov/gdv/browser/genome/?id=GCF_002263795.2&chr=1&from=65186201&to=65186447
1	65273859	manta-808	INS	65273859	1102	0.0075	0.0226	298	10	2	750	1	0	95.48	intergenic_variant	MODIFIER									1:65272332:C:T:0.94:T:rs471089669;1:65272800:G:A:0.94:A:rs460867539;1:65273046:G:A:0.88:A:rs446208279;1:65274330:T:A:0.94:A:rs442016652;1:65274898:C:G:0.94:G:rs479355953		https://svdb-dc.pslab.ca/?sv=manta-808	https://www.ncbi.nlm.nih.gov/gdv/browser/genome/?id=GCF_002263795.2&chr=1&from=65273859&to=65273859
1	65527245	manta-809	DEL	65594987	-67742	5.49063e-21	0.3161	114	196	0	751	1	0	36.13	intergenic_variant	MODIFIER					ARS-BFGL-NGS-115763;ARS-BFGL-NGS-43799	ARS-BFGL-NGS-115763;ARS-BFGL-NGS-43799;BovineHD0100018656;BovineHD0100018657;BovineHD0100018658;BovineHD0100018659;BovineHD0100018660;BovineHD0100018661;BovineHD0100018663;BovineHD0100018664;BovineHD0100018665;BovineHD0100018666;BovineHD0100018667;BovineHD0100018668;BovineHD0100018669;BovineHD0100018670;BovineHD0100018671;BovineHD0100018673;BovineHD0100018674;BovineHD0100018675;BovineHD0100018676			1:65595067:A:C:0.93:A:rs455205435	smoove-1839	https://svdb-dc.pslab.ca/?sv=manta-809	https://www.ncbi.nlm.nih.gov/gdv/browser/genome/?id=GCF_002263795.2&chr=1&from=65527245&to=65594987
1	65527246	manta-810	DEL	65528084	-838	2.02211e-26	0.0532	293	1	16	751	2	100	37.1	intergenic_variant	MODIFIER											https://svdb-dc.pslab.ca/?sv=manta-810	https://www.ncbi.nlm.nih.gov/gdv/browser/genome/?id=GCF_002263795.2&chr=1&from=65527246&to=65528084
1	65832276	manta-811	INS	65832276	120	0.0077	0.1548	228	68	14	752	1	0	68.06	intron_variant	MODIFIER	STXBP5L	ENSBTAG00000001918									https://svdb-dc.pslab.ca/?sv=manta-811	https://www.ncbi.nlm.nih.gov/gdv/browser/genome/?id=GCF_002263795.2&chr=1&from=65832276&to=65832276
1	65849722	manta-812	DEL	65849822	-100	0.7198	0.9113	3	49	258	753	1	0	8.71	intron_variant	MODIFIER	STXBP5L	ENSBTAG00000001918						1:65848003:G:A:0.98:A:BovineHD0100018725;1:65850019:T:C:0.94:C:BovineHD0100018726;1:65852295:C:T:0.94:T:BovineHD0100018727;1:65854210:G:T:0.96:T:BovineHD0100018728;1:65855588:T:C:0.98:C:BovineHD0100018729	1:65849657:T:C:0.98:C:rs110224465;1:65849662:T:C:0.98:C:rs110708688;1:65849867:A:C:0.9:C:rs109887334;1:65850019:T:C:0.94:C:rs136806776;1:65850078:T:G:0.9:G:rs209331594	smoove-1847	https://svdb-dc.pslab.ca/?sv=manta-812	https://www.ncbi.nlm.nih.gov/gdv/browser/genome/?id=GCF_002263795.2&chr=1&from=65849722&to=65849822
1	65889944	manta-813	INS	65889944	54	0.3649	0.4952	83	147	80	754	1	0	35.81	intron_variant	MODIFIER	STXBP5L	ENSBTAG00000001918						1:65883643:A:G:0.88:G:BovineHD0100018746;1:65887809:C:A:0.87:A:BovineHD0100018748;1:65891201:A:G:0.9:G:BovineHD0100018750;1:65896572:C:T:0.88:T:BovineHD0100018751;1:65897621:T:C:0.9:C:BovineHD0100018752	1:65889996:T:C:0.88:C:rs110945126;1:65890034:T:C:0.88:C:rs110986329;1:65890053:T:C:0.89:C:rs110773517;1:65890144:T:C:0.88:C:rs109595034;1:65890149:A:G:0.88:G:rs109107100		https://svdb-dc.pslab.ca/?sv=manta-813	https://www.ncbi.nlm.nih.gov/gdv/browser/genome/?id=GCF_002263795.2&chr=1&from=65889944&to=65889944
1	65940705	manta-814	DEL	65941143	-438	0.6506	0.5048	78	151	81	755	1	0	95.16	downstream_gene_variant	MODIFIER	POLQ	ENSBTAG00000001920						1:65935952:A:G:0.95:G:BovineHD0100018773;1:65937899:C:T:0.95:T:BovineHD0100018774;1:65943436:T:C:0.94:C:BovineHD0100018775;1:65944371:T:C:0.95:C:BovineHD0100018776;1:65945275:T:C:0.94:C:BovineHD0100018777	1:65940355:G:T:0.93:T:.;1:65940401:G:C:0.96:C:rs385980448;1:65940405:C:T:0.96:T:rs380995240;1:65940607:G:C:0.92:C:rs378397513;1:65940617:G:T:0.93:T:rs134723179		https://svdb-dc.pslab.ca/?sv=manta-814	https://www.ncbi.nlm.nih.gov/gdv/browser/genome/?id=GCF_002263795.2&chr=1&from=65940705&to=65941143
1	66027343	manta-815	DEL	66027461	-118	1	0.0048	307	3	0	756	1	0	25.81	intron_variant	MODIFIER	POLQ	ENSBTAG00000001920									https://svdb-dc.pslab.ca/?sv=manta-815	https://www.ncbi.nlm.nih.gov/gdv/browser/genome/?id=GCF_002263795.2&chr=1&from=66027343&to=66027461
1	66051738	manta-816	DEL	66052113	-375	1	0.0032	308	2	0	757	1	0	98.39	splice_donor_variant&splice_donor_5th_base_variant&coding_sequence_variant&5_prime_UTR_variant&intron_variant	HIGH	POLQ	ENSBTAG00000001920	POLQ:ENSBTAG00000001920	POLQ:ENSBTAG00000001920							https://svdb-dc.pslab.ca/?sv=manta-816	https://www.ncbi.nlm.nih.gov/gdv/browser/genome/?id=GCF_002263795.2&chr=1&from=66051738&to=66052113
1	66123647	manta-817	DEL	66123971	-324	1	0.0016	309	1	0	758	1	0	99.03	intron_variant	MODIFIER	HCLS1	ENSBTAG00000001009							1:66121819:C:A:1.0:C:rs453003133;1:66125320:T:A:1.0:T:rs798841868;1:66126727:T:C:1.0:T:rs459103997;1:66133260:C:T:1.0:C:rs3423112560		https://svdb-dc.pslab.ca/?sv=manta-817	https://www.ncbi.nlm.nih.gov/gdv/browser/genome/?id=GCF_002263795.2&chr=1&from=66123647&to=66123971
1	66235546	manta-818	INS	66235549	52	1	0.1129	244	62	4	759	1	0	78.39	intergenic_variant	MODIFIER								1:66235817:C:T:0.97:T:BovineHD0100018881;1:66239828:A:G:0.97:G:BovineHD0100018882	1:66234858:G:A:0.95:A:rs207564619;1:66235017:C:G:0.9:C:rs453946276;1:66235426:T:C:0.97:C:rs458937987;1:66235597:G:T:0.97:T:rs444435146;1:66235817:C:T:0.97:T:rs137374701		https://svdb-dc.pslab.ca/?sv=manta-818	https://www.ncbi.nlm.nih.gov/gdv/browser/genome/?id=GCF_002263795.2&chr=1&from=66235546&to=66235549
1	66240791	manta-819	DEL	66244242	-3451	0.5517	0.1065	246	62	2	760	1	0	98.71	downstream_gene_variant	MODIFIER	IQCB1	ENSBTAG00000013069						1:66235817:C:T:0.96:T:BovineHD0100018881;1:66239828:A:G:0.96:G:BovineHD0100018882;1:66250331:T:C:0.96:C:BovineHD0100018884	1:66240385:G:A:0.96:A:rs470040885;1:66244318:C:G:0.96:G:rs439916400;1:66244608:G:A:0.96:A:rs476844558;1:66244900:C:T:0.96:T:rs440822891;1:66244975:C:T:0.96:T:rs459384635	smoove-1856	https://svdb-dc.pslab.ca/?sv=manta-819	https://www.ncbi.nlm.nih.gov/gdv/browser/genome/?id=GCF_002263795.2&chr=1&from=66240791&to=66244242
1	66443021	manta-820	DEL	66443561	-540	0.6572	0.071	268	40	2	761	1	0	68.39	downstream_gene_variant	MODIFIER		ENSBTAG00000001442						1:66437744:G:T:1.0:T:BovineHD0100046483;1:66443738:G:A:1.0:A:BovineHD0100047044;1:66449485:A:G:1.0:G:BovineHD0100018916;1:66453154:T:G:1.0:G:BovineHD0100018917	1:66442883:C:T:0.98:T:rs211617972;1:66442985:A:G:0.98:G:rs208934983;1:66442998:A:G:1.0:G:rs209500481;1:66443670:C:T:1.0:T:rs211126148;1:66443714:T:G:1.0:G:rs208785565	smoove-1863	https://svdb-dc.pslab.ca/?sv=manta-820	https://www.ncbi.nlm.nih.gov/gdv/browser/genome/?id=GCF_002263795.2&chr=1&from=66443021&to=66443561
1	66897936	manta-821	DEL	66898051	-115	0.1735	0.2952	159	119	32	762	1	0	44.84	intron_variant	MODIFIER	KPNA1	ENSBTAG00000011143							1:66889977:A:G:0.82:G:rs211339127;1:66896013:C:G:0.95:G:rs211211566;1:66896761:T:G:0.83:G:rs378359871;1:66906080:T:C:0.94:C:rs385215015;1:66906269:C:A:0.96:A:rs380789731	smoove-1874	https://svdb-dc.pslab.ca/?sv=manta-821	https://www.ncbi.nlm.nih.gov/gdv/browser/genome/?id=GCF_002263795.2&chr=1&from=66897936&to=66898051
1	67059541	manta-822	DEL	67062685	-3144	0.0337	0.0113	304	5	1	763	1	0	50	intron_variant&feature_truncation	MODIFIER	HSPBAP1	ENSBTAG00000005066							1:67051620:T:C:0.89:T:rs445339894;1:67052243:T:C:0.89:T:rs453453613;1:67057100:G:A:0.89:G:rs446796446;1:67062927:G:A:1.0:A:rs472218190;1:67063925:C:T:0.89:C:rs449627690	smoove-1880	https://svdb-dc.pslab.ca/?sv=manta-822	https://www.ncbi.nlm.nih.gov/gdv/browser/genome/?id=GCF_002263795.2&chr=1&from=67059541&to=67062685
1	67283305	manta-823	DEL	67283359	-54	0.0467	0.7806	21	94	195	764	1	0	7.42	upstream_gene_variant	MODIFIER	SEMA5B	ENSBTAG00000018765					1:67284880:C:T:0.93:T:Hapmap58284-rs29018937	1:67280892:C:T:0.91:C:BovineHD0100019126;1:67283522:G:A:0.92:A:BovineHD0100019128;1:67284245:T:C:0.91:C:BovineHD0100019129;1:67284880:C:T:0.93:T:Hapmap58284-rs29018937;1:67285466:C:T:0.94:T:BovineHD0100019130	1:67283061:G:C:0.94:C:rs43241011;1:67283485:T:G:0.91:G:rs43241010;1:67283513:T:C:0.92:C:rs43241009;1:67283517:G:A:0.92:A:rs43241008;1:67283522:G:A:0.92:A:rs43241007	smoove-1885	https://svdb-dc.pslab.ca/?sv=manta-823	https://www.ncbi.nlm.nih.gov/gdv/browser/genome/?id=GCF_002263795.2&chr=1&from=67283305&to=67283359
1	67481504	manta-824	INS	67481504	73	0.0007	0.1065	254	46	10	765	1	0	11.61	intron_variant	MODIFIER	PDIA5	ENSBTAG00000018877							1:67481292:G:T:0.89:T:rs133967550;1:67481715:G:A:0.89:A:rs110027675;1:67481886:C:T:0.89:T:rs137097500;1:67481937:T:C:0.89:C:rs136276633;1:67482061:C:T:0.89:T:rs109034153		https://svdb-dc.pslab.ca/?sv=manta-824	https://www.ncbi.nlm.nih.gov/gdv/browser/genome/?id=GCF_002263795.2&chr=1&from=67481504&to=67481504
1	67488075	manta-825	DEL	67491042	-2967	0.7306	0.4484	96	150	64	766	1	0	28.71	intron_variant&feature_truncation	MODIFIER	PDIA5	ENSBTAG00000018877						1:67487801:G:A:0.9:A:BovineHD0100019208;1:67499378:T:C:0.92:C:BovineHD0100019211;1:67499859:T:G:0.88:T:BovineHD4100000375	1:67487801:G:A:0.9:A:rs43243906;1:67496722:T:G:0.9:G:rs43243908;1:67498668:G:T:0.92:T:rs43243910;1:67499136:T:C:0.9:C:rs43243913;1:67499378:T:C:0.92:C:rs109319528	smoove-1892	https://svdb-dc.pslab.ca/?sv=manta-825	https://www.ncbi.nlm.nih.gov/gdv/browser/genome/?id=GCF_002263795.2&chr=1&from=67488075&to=67491042
1	67516431	manta-826	DEL	67516526	-95	0.0382	0.2306	190	97	23	767	1	0	43.55	intergenic_variant	MODIFIER											https://svdb-dc.pslab.ca/?sv=manta-826	https://www.ncbi.nlm.nih.gov/gdv/browser/genome/?id=GCF_002263795.2&chr=1&from=67516431&to=67516526
1	67674533	manta-827	DEL	67674583	-50	1	0.0355	288	22	0	768	1	0	56.77	intron_variant	MODIFIER	ADCY5	ENSBTAG00000018777							1:67674498:C:T:0.9:C:rs475832111;1:67674504:C:T:0.9:C:rs384098417;1:67674505:A:G:0.9:A:rs378797164;1:67674510:T:C:0.9:T:rs382164899;1:67674628:G:A:1.0:G:rs109458754	smoove-1896	https://svdb-dc.pslab.ca/?sv=manta-827	https://www.ncbi.nlm.nih.gov/gdv/browser/genome/?id=GCF_002263795.2&chr=1&from=67674533&to=67674583
1	67901639	manta-828	DEL	67901698	-59	0.4822	0.7194	27	120	163	769	1	0	10.97	intron_variant	MODIFIER	HACD2	ENSBTAG00000023607						1:67891732:T:C:0.94:C:BovineHD0100019356;1:67911424:C:T:0.93:T:BovineHD0100019360	1:67893326:C:T:0.95:T:rs110964978;1:67895326:A:G:0.95:G:rs110937745;1:67901461:C:A:0.94:A:rs109269346;1:67907190:C:T:0.94:T:rs110448134;1:67908262:C:A:0.93:A:rs109607325		https://svdb-dc.pslab.ca/?sv=manta-828	https://www.ncbi.nlm.nih.gov/gdv/browser/genome/?id=GCF_002263795.2&chr=1&from=67901639&to=67901698
1	68303932	manta-829	INS	68303932	98	0.4887	0.5613	63	146	101	770	1	0	29.03	intron_variant	MODIFIER	CCDC14	ENSBTAG00000000566						1:68302013:T:C:0.96:C:BovineHD0100019486;1:68304713:G:A:0.96:A:BovineHD0100019488;1:68305524:C:T:0.95:T:BovineHD0100019489;1:68306364:A:G:0.96:G:BovineHD0100019490;1:68307010:T:C:0.95:C:BovineHD0100019491	1:68303405:T:C:0.97:C:rs209874378;1:68303656:A:T:0.95:T:rs211552733;1:68303819:A:T:0.94:T:rs208808622;1:68303845:T:C:0.94:C:rs381007937;1:68304316:T:C:0.95:C:rs210171704		https://svdb-dc.pslab.ca/?sv=manta-829	https://www.ncbi.nlm.nih.gov/gdv/browser/genome/?id=GCF_002263795.2&chr=1&from=68303932&to=68303932
1	68308162	manta-830	INS	68308162	56	0.1355	0.5548	68	140	102	771	1	0	94.84	intron_variant	MODIFIER	CCDC14	ENSBTAG00000000566						1:68306364:A:G:0.94:G:BovineHD0100019490;1:68307010:T:C:0.94:C:BovineHD0100019491;1:68308764:T:C:0.94:C:BovineHD0100019492;1:68309212:C:T:0.93:T:BovineHD0100019493;1:68309681:A:G:0.92:G:BovineHD0100019494	1:68307998:A:G:0.93:G:rs209240577;1:68308090:A:G:0.94:G:rs211383484;1:68308141:C:T:0.94:T:rs207967456;1:68308148:A:G:0.94:G:rs209093843;1:68308313:G:C:0.94:C:rs210690076		https://svdb-dc.pslab.ca/?sv=manta-830	https://www.ncbi.nlm.nih.gov/gdv/browser/genome/?id=GCF_002263795.2&chr=1&from=68308162&to=68308162
1	68532379	manta-831	INS	68532379	77	0.4159	0.4258	106	144	60	772	1	0	50.32	intergenic_variant	MODIFIER									1:68525099:C:T:0.93:T:rs208283883;1:68528985:G:A:0.85:A:rs378953676;1:68535152:A:G:0.92:G:rs208449190		https://svdb-dc.pslab.ca/?sv=manta-831	https://www.ncbi.nlm.nih.gov/gdv/browser/genome/?id=GCF_002263795.2&chr=1&from=68532379&to=68532379
1	68613995	manta-832	INS	68613995	158	0.8846	0.2661	166	123	21	773	1	0	62.9	intergenic_variant	MODIFIER									1:68613748:G:A:0.96:A:rs110112644;1:68613781:C:T:0.97:T:rs109747472;1:68613854:A:G:0.96:G:rs110554642;1:68614023:G:A:0.96:A:rs209710635;1:68614370:G:A:0.96:A:rs208593874		https://svdb-dc.pslab.ca/?sv=manta-832	https://www.ncbi.nlm.nih.gov/gdv/browser/genome/?id=GCF_002263795.2&chr=1&from=68613995&to=68613995
1	68815409	manta-833	INS	68815409	58	2.30792e-09	0.1145	256	37	17	774	1	0	43.23	intron_variant	MODIFIER	KALRN	ENSBTAG00000002640							1:68813862:C:T:0.81:T:rs135382155;1:68815489:C:T:0.81:T:rs135914881;1:68815518:A:G:0.81:G:rs133588415;1:68820641:T:C:0.8:C:rs466983213;1:68821714:G:A:0.8:A:rs136610686		https://svdb-dc.pslab.ca/?sv=manta-833	https://www.ncbi.nlm.nih.gov/gdv/browser/genome/?id=GCF_002263795.2&chr=1&from=68815409&to=68815409
1	68886423	manta-834	DEL	68886479	-56	0.62	0.2194	187	110	13	775	1	0	48.39	intron_variant	MODIFIER	KALRN	ENSBTAG00000002640						1:68882463:A:G:0.95:G:BovineHD0100019766;1:68883655:T:C:0.96:C:BovineHD0100019767;1:68885685:C:A:0.97:A:BovineHD0100019768;1:68886144:G:A:0.96:A:BovineHD0100019769;1:68886864:A:G:0.96:G:BovineHD0100019770	1:68886297:A:G:0.95:G:rs110592975;1:68886316:G:A:0.96:A:rs109935103;1:68886324:C:T:0.96:T:rs109649066;1:68886535:G:A:0.98:A:rs109404609;1:68886589:T:C:0.97:C:rs110239397		https://svdb-dc.pslab.ca/?sv=manta-834	https://www.ncbi.nlm.nih.gov/gdv/browser/genome/?id=GCF_002263795.2&chr=1&from=68886423&to=68886479
1	68991608	manta-835	INS	68991608	69	4.76213e-11	0.0306	298	5	7	776	1	0	56.77	intron_variant	MODIFIER		ENSBTAG00000053238									https://svdb-dc.pslab.ca/?sv=manta-835	https://www.ncbi.nlm.nih.gov/gdv/browser/genome/?id=GCF_002263795.2&chr=1&from=68991608&to=68991608
1	69200513	manta-836	DUP	69200638	125	1	0.0274	293	17	0	777	1	0	90.65	intron_variant&feature_elongation	MODIFIER	ITGB5	ENSBTAG00000013755									https://svdb-dc.pslab.ca/?sv=manta-836	https://www.ncbi.nlm.nih.gov/gdv/browser/genome/?id=GCF_002263795.2&chr=1&from=69200513&to=69200638
1	69206249	manta-837	DEL	69206308	-59	0.0073	0.2177	198	89	23	778	1	0	60.97	intron_variant	MODIFIER	ITGB5	ENSBTAG00000013755									https://svdb-dc.pslab.ca/?sv=manta-837	https://www.ncbi.nlm.nih.gov/gdv/browser/genome/?id=GCF_002263795.2&chr=1&from=69206249&to=69206308
1	69264215	manta-838	INS	69264215	58	1.02701e-19	0.1726	238	37	35	779	1	0	67.1	intron_variant	MODIFIER	ITGB5	ENSBTAG00000013755									https://svdb-dc.pslab.ca/?sv=manta-838	https://www.ncbi.nlm.nih.gov/gdv/browser/genome/?id=GCF_002263795.2&chr=1&from=69264215&to=69264215
1	69435029	manta-839	DEL	69435529	-500	0.2833	0.6952	33	123	154	780	1	0	23.55	intron_variant	MODIFIER	HEG1	ENSBTAG00000021396								smoove-1934	https://svdb-dc.pslab.ca/?sv=manta-839	https://www.ncbi.nlm.nih.gov/gdv/browser/genome/?id=GCF_002263795.2&chr=1&from=69435029&to=69435529
1	69572981	manta-840	DEL	69573122	-141	1	0.0016	309	1	0	781	1	0	10.65	intron_variant	MODIFIER	SLC12A8	ENSBTAG00000000496									https://svdb-dc.pslab.ca/?sv=manta-840	https://www.ncbi.nlm.nih.gov/gdv/browser/genome/?id=GCF_002263795.2&chr=1&from=69572981&to=69573122
1	69594503	manta-841	DUP	69594652	149	1	0.0113	303	7	0	782	1	0	97.42	intron_variant&feature_elongation	MODIFIER	SLC12A8	ENSBTAG00000000496								smoove-1940	https://svdb-dc.pslab.ca/?sv=manta-841	https://www.ncbi.nlm.nih.gov/gdv/browser/genome/?id=GCF_002263795.2&chr=1&from=69594503&to=69594652
1	70127745	manta-842	INS	70127745	116	1	0.0065	306	4	0	783	1	0	96.45	intron_variant	MODIFIER	LMLN	ENSBTAG00000044172						1:70118375:A:G:1.0:A:BovineHD0100020224;1:70132356:T:C:1.0:T:BovineHD0100020225	1:70127271:G:A:1.0:G:rs445856327;1:70127532:G:C:1.0:G:.;1:70127924:C:T:1.0:C:rs435272151;1:70128157:G:A:1.0:G:.;1:70128163:A:G:1.0:A:.		https://svdb-dc.pslab.ca/?sv=manta-842	https://www.ncbi.nlm.nih.gov/gdv/browser/genome/?id=GCF_002263795.2&chr=1&from=70127745&to=70127745
1	70157006	manta-843	INS	70157006	69	0	0.7968	61	4	245	784	1	0	19.35	intron_variant	MODIFIER	LMLN	ENSBTAG00000044172									https://svdb-dc.pslab.ca/?sv=manta-843	https://www.ncbi.nlm.nih.gov/gdv/browser/genome/?id=GCF_002263795.2&chr=1&from=70157006&to=70157006
1	70157006	manta-844	DUP	70157075	69	8.77269e-06	0.1806	198	112	0	784	2	0	1.94	intron_variant&feature_elongation	MODIFIER	LMLN	ENSBTAG00000044172									https://svdb-dc.pslab.ca/?sv=manta-844	https://www.ncbi.nlm.nih.gov/gdv/browser/genome/?id=GCF_002263795.2&chr=1&from=70157006&to=70157075
1	70236664	manta-845	DUP	70236981	317	1	0.0048	307	3	0	785	1	0	64.19	intron_variant&feature_elongation	MODIFIER	LRCH3	ENSBTAG00000032839								smoove-1958	https://svdb-dc.pslab.ca/?sv=manta-845	https://www.ncbi.nlm.nih.gov/gdv/browser/genome/?id=GCF_002263795.2&chr=1&from=70236664&to=70236981
1	70273393	manta-846	DEL	70273624	-231	1	0.0065	306	4	0	786	1	0	97.74	intron_variant	MODIFIER	LRCH3	ENSBTAG00000032839							1:70265331:C:T:1.0:C:rs382194021;1:70276946:G:T:1.0:G:rs378158510;1:70279602:C:T:1.0:C:.		https://svdb-dc.pslab.ca/?sv=manta-846	https://www.ncbi.nlm.nih.gov/gdv/browser/genome/?id=GCF_002263795.2&chr=1&from=70273393&to=70273624
1	70467751	manta-847	DEL	70468153	-402	1	0.0145	301	9	0	787	1	0	95.81	inframe_deletion	MODERATE	MUC20	ENSBTAG00000032819	MUC20:ENSBTAG00000032819	MUC20:ENSBTAG00000032819							https://svdb-dc.pslab.ca/?sv=manta-847	https://www.ncbi.nlm.nih.gov/gdv/browser/genome/?id=GCF_002263795.2&chr=1&from=70467751&to=70468153
1	70479163	manta-848	DEL	70479306	-143	0.0878	0.371	130	130	50	788	1	0	41.94	downstream_gene_variant	MODIFIER	MUC4	ENSBTAG00000014721									https://svdb-dc.pslab.ca/?sv=manta-848	https://www.ncbi.nlm.nih.gov/gdv/browser/genome/?id=GCF_002263795.2&chr=1&from=70479163&to=70479306
1	70767197	manta-849	INS	70767198	58	1	0.0048	307	3	0	789	1	0	42.26	intergenic_variant	MODIFIER								1:70768940:T:C:1.0:T:BovineHD0100020486	1:70766051:C:T:1.0:C:rs210859135;1:70766300:C:T:1.0:C:rs208006914;1:70766427:T:G:1.0:T:rs381384853;1:70768112:G:A:1.0:G:rs208798172;1:70768149:A:G:1.0:A:rs210448663		https://svdb-dc.pslab.ca/?sv=manta-849	https://www.ncbi.nlm.nih.gov/gdv/browser/genome/?id=GCF_002263795.2&chr=1&from=70767197&to=70767198
1	71013140	manta-850	INS	71013140	104	0.2588	0.229	188	102	20	790	1	0	59.68	intergenic_variant	MODIFIER									1:71011195:G:A:0.87:A:rs209545993;1:71014351:A:T:0.89:T:rs469406138;1:71019267:G:A:0.88:A:rs448591815		https://svdb-dc.pslab.ca/?sv=manta-850	https://www.ncbi.nlm.nih.gov/gdv/browser/genome/?id=GCF_002263795.2&chr=1&from=71013140&to=71013140
1	71043413	manta-851	DEL	71043744	-331	1	0.0048	307	3	0	791	1	0	59.68	downstream_gene_variant	MODIFIER	SMCO1	ENSBTAG00000013319								smoove-1981	https://svdb-dc.pslab.ca/?sv=manta-851	https://www.ncbi.nlm.nih.gov/gdv/browser/genome/?id=GCF_002263795.2&chr=1&from=71043413&to=71043744
1	71098532	manta-852	DEL	71098635	-103	1	0.0145	301	9	0	792	1	0	96.13	intron_variant	MODIFIER	WDR53	ENSBTAG00000014660							1:71098819:A:G:0.9:A:rs381819815;1:71099010:C:G:0.9:C:rs383791267		https://svdb-dc.pslab.ca/?sv=manta-852	https://www.ncbi.nlm.nih.gov/gdv/browser/genome/?id=GCF_002263795.2&chr=1&from=71098532&to=71098635
1	71206014	manta-853	DEL	71206069	-55	0.5326	0.35	128	147	35	793	1	0	41.61	intergenic_variant	MODIFIER										smoove-1985	https://svdb-dc.pslab.ca/?sv=manta-853	https://www.ncbi.nlm.nih.gov/gdv/browser/genome/?id=GCF_002263795.2&chr=1&from=71206014&to=71206069
1	71242501	manta-854	DEL	71242602	-101	1	0.1323	233	72	5	794	1	0	33.87	intron_variant	MODIFIER	PIGX	ENSBTAG00000048195						1:71237871:C:T:0.97:T:BovineHD0100020603	1:71242126:T:C:0.97:C:rs379544386;1:71242268:G:C:0.96:C:rs382188634;1:71242776:G:A:0.97:A:rs385552047;1:71242856:T:G:0.97:G:rs380459158;1:71242859:A:G:0.97:G:rs383183749		https://svdb-dc.pslab.ca/?sv=manta-854	https://www.ncbi.nlm.nih.gov/gdv/browser/genome/?id=GCF_002263795.2&chr=1&from=71242501&to=71242602
1	71342882	manta-855	DEL	71343030	-148	0.715	0.0871	259	48	3	795	1	0	63.87	3_prime_UTR_variant	MODIFIER	PAK2	ENSBTAG00000047856	PAK2:ENSBTAG00000047856							smoove-1989	https://svdb-dc.pslab.ca/?sv=manta-855	https://www.ncbi.nlm.nih.gov/gdv/browser/genome/?id=GCF_002263795.2&chr=1&from=71342882&to=71343030
1	71954590	manta-856	DEL	71954726	-136	0.2441	0.0823	259	51	0	796	1	0	68.39	intergenic_variant	MODIFIER											https://svdb-dc.pslab.ca/?sv=manta-856	https://www.ncbi.nlm.nih.gov/gdv/browser/genome/?id=GCF_002263795.2&chr=1&from=71954590&to=71954726
1	72101588	manta-857	DUP	72106722	5134	1	0.0016	309	1	0	797	1	0	83.23	intron_variant&feature_elongation	MODIFIER	PPP1R2	ENSBTAG00000006724				BovineHD0100020811			1:72108230:T:G:1.0:T:rs382016264	smoove-2013	https://svdb-dc.pslab.ca/?sv=manta-857	https://www.ncbi.nlm.nih.gov/gdv/browser/genome/?id=GCF_002263795.2&chr=1&from=72101588&to=72106722
1	72122328	manta-858	DEL	72122425	-97	0.002	0.7339	33	99	178	798	1	0	10.65	downstream_gene_variant	MODIFIER	PPP1R2	ENSBTAG00000006724					1:72127960:A:G:0.86:G:Hapmap42521-BTA-35582	1:72115776:C:T:0.84:T:BovineHD0100020817;1:72123012:G:A:0.84:A:BovineHD0100020824;1:72123821:C:A:0.84:A:BovineHD0100020825;1:72127318:T:C:0.84:C:BovineHD0100020828;1:72127960:A:G:0.86:G:Hapmap42521-BTA-35582	1:72122048:G:A:0.84:A:rs207778162;1:72122055:G:A:0.84:A:rs208050237;1:72122103:G:A:0.83:A:rs109579057;1:72122295:G:T:0.81:T:rs109822127;1:72122628:A:C:0.81:C:rs209307595		https://svdb-dc.pslab.ca/?sv=manta-858	https://www.ncbi.nlm.nih.gov/gdv/browser/genome/?id=GCF_002263795.2&chr=1&from=72122328&to=72122425
1	72172677	manta-859	DEL	72173023	-346	1	0.5532	62	153	95	799	1	0	29.35	intron_variant	MODIFIER	ACAP2	ENSBTAG00000003378							1:72176123:C:T:0.94:T:rs381153780	smoove-2016	https://svdb-dc.pslab.ca/?sv=manta-859	https://www.ncbi.nlm.nih.gov/gdv/browser/genome/?id=GCF_002263795.2&chr=1&from=72172677&to=72173023
1	72188413	manta-860	DEL	72188806	-393	0.6783	0.0742	266	42	2	800	1	0	26.45	intron_variant	MODIFIER	ACAP2	ENSBTAG00000003378							1:72186652:C:A:0.89:A:rs209193293;1:72194273:T:G:0.89:G:rs378677377	smoove-2017	https://svdb-dc.pslab.ca/?sv=manta-860	https://www.ncbi.nlm.nih.gov/gdv/browser/genome/?id=GCF_002263795.2&chr=1&from=72188413&to=72188806
1	72283053	manta-861	DEL	72283967	-914	1	0.1065	247	60	3	801	1	0	92.58	intron_variant	MODIFIER	ACAP2	ENSBTAG00000054986							1:72284163:C:T:0.93:T:rs380615151;1:72284175:A:G:0.93:G:rs382933826;1:72284186:G:A:0.93:A:rs385976946;1:72284297:C:G:0.95:G:rs383105501;1:72284332:A:G:0.93:G:rs379808999	smoove-2020	https://svdb-dc.pslab.ca/?sv=manta-861	https://www.ncbi.nlm.nih.gov/gdv/browser/genome/?id=GCF_002263795.2&chr=1&from=72283053&to=72283967
1	72352468	manta-862	DUP	72352553	85	1	0.0323	290	20	0	802	1	0	73.23	intron_variant&feature_elongation	MODIFIER	XXYLT1	ENSBTAG00000014564									https://svdb-dc.pslab.ca/?sv=manta-862	https://www.ncbi.nlm.nih.gov/gdv/browser/genome/?id=GCF_002263795.2&chr=1&from=72352468&to=72352553
1	72489083	manta-863	INS	72489083	65	0.6315	0.0661	271	37	2	803	1	0	80.97	intron_variant	MODIFIER	XXYLT1	ENSBTAG00000014564							1:72481572:G:A:0.81:A:rs384183214;1:72485278:C:G:0.81:G:rs379035013;1:72492045:T:C:0.81:C:rs384083666		https://svdb-dc.pslab.ca/?sv=manta-863	https://www.ncbi.nlm.nih.gov/gdv/browser/genome/?id=GCF_002263795.2&chr=1&from=72489083&to=72489083
1	72570267	manta-864	DEL	72570379	-112	0.7008	0.3323	140	134	36	804	1	0	55.16	intergenic_variant	MODIFIER								1:72570154:G:A:0.98:A:BovineHD0100021008;1:72575737:C:T:0.96:T:BovineHD0100021011	1:72570020:A:G:0.97:G:rs110853602;1:72570043:G:C:0.98:C:rs110889075;1:72570154:G:A:0.98:A:rs110654756;1:72570515:A:G:0.98:G:rs133511840;1:72570647:G:A:0.98:A:rs137671080	smoove-2027	https://svdb-dc.pslab.ca/?sv=manta-864	https://www.ncbi.nlm.nih.gov/gdv/browser/genome/?id=GCF_002263795.2&chr=1&from=72570267&to=72570379
1	72798692	manta-865	DEL	72798968	-276	1	0.0371	287	23	0	805	1	0	48.39	intergenic_variant	MODIFIER									1:72794041:G:A:0.86:G:rs109166432;1:72804416:G:A:0.86:G:rs379005335;1:72805625:C:T:0.86:C:rs380262200;1:72806585:G:A:0.89:A:rs110817987;1:72807639:C:T:0.91:C:rs109343132	smoove-2029	https://svdb-dc.pslab.ca/?sv=manta-865	https://www.ncbi.nlm.nih.gov/gdv/browser/genome/?id=GCF_002263795.2&chr=1&from=72798692&to=72798968
1	73047343	manta-866	DEL	73047410	-67	0.1531	0.0677	271	36	3	806	1	0	80.65	upstream_gene_variant	MODIFIER	ATP13A3	ENSBTAG00000013204									https://svdb-dc.pslab.ca/?sv=manta-866	https://www.ncbi.nlm.nih.gov/gdv/browser/genome/?id=GCF_002263795.2&chr=1&from=73047343&to=73047410
1	73287125	manta-867	DEL	73287200	-75	1	0.4129	107	150	53	807	1	0	42.9	intergenic_variant	MODIFIER										smoove-2041	https://svdb-dc.pslab.ca/?sv=manta-867	https://www.ncbi.nlm.nih.gov/gdv/browser/genome/?id=GCF_002263795.2&chr=1&from=73287125&to=73287200
1	73443873	manta-868	DEL	73444194	-321	1	0.0016	309	1	0	808	1	0	34.84	intergenic_variant	MODIFIER											https://svdb-dc.pslab.ca/?sv=manta-868	https://www.ncbi.nlm.nih.gov/gdv/browser/genome/?id=GCF_002263795.2&chr=1&from=73443873&to=73444194
1	73578734	manta-869	DEL	73578842	-108	1	0.0935	254	54	2	809	1	0	81.61	intergenic_variant	MODIFIER									1:73570897:A:G:0.94:G:rs459827451		https://svdb-dc.pslab.ca/?sv=manta-869	https://www.ncbi.nlm.nih.gov/gdv/browser/genome/?id=GCF_002263795.2&chr=1&from=73578734&to=73578842
1	74022608	manta-870	DEL	74022709	-101	0.0005	0.1871	196	112	2	810	1	0	54.52	downstream_gene_variant	MODIFIER	ATP13A4	ENSBTAG00000016305									https://svdb-dc.pslab.ca/?sv=manta-870	https://www.ncbi.nlm.nih.gov/gdv/browser/genome/?id=GCF_002263795.2&chr=1&from=74022608&to=74022709
1	74275320	manta-871	DUP	74282105	6785	1	0.0016	309	1	0	811	1	0	62.9	intergenic_variant	MODIFIER					ARS-BFGL-NGS-90496	ARS-BFGL-NGS-90496					https://svdb-dc.pslab.ca/?sv=manta-871	https://www.ncbi.nlm.nih.gov/gdv/browser/genome/?id=GCF_002263795.2&chr=1&from=74275320&to=74282105
1	74275732	manta-872	DEL	74282478	-6746	1	0.0032	308	2	0	811	2	94.47	99.68	intergenic_variant	MODIFIER					ARS-BFGL-NGS-90496	ARS-BFGL-NGS-90496			1:74268708:C:G:1.0:C:rs437754049;1:74270653:G:A:1.0:G:rs456495964;1:74275225:G:T:1.0:G:.;1:74283095:T:C:1.0:T:rs479848968;1:74284281:A:G:1.0:A:rs444543640		https://svdb-dc.pslab.ca/?sv=manta-872	https://www.ncbi.nlm.nih.gov/gdv/browser/genome/?id=GCF_002263795.2&chr=1&from=74275732&to=74282478
1	74305856	manta-873	DEL	74307380	-1524	0.1028	0.0194	299	10	1	812	1	0	97.1	intergenic_variant	MODIFIER								1:74307455:A:G:0.92:A:ARS-BFGL-NGS-4924	1:74305646:T:C:0.92:T:rs132882086;1:74307455:A:G:0.92:A:rs109476697;1:74307556:C:G:1.0:G:rs133506660;1:74307610:A:G:1.0:G:rs135411561;1:74307696:A:G:0.92:A:rs136531309	smoove-2075	https://svdb-dc.pslab.ca/?sv=manta-873	https://www.ncbi.nlm.nih.gov/gdv/browser/genome/?id=GCF_002263795.2&chr=1&from=74305856&to=74307380
1	74533821	manta-874	DEL	74533939	-118	0.0007	0.0532	282	23	5	813	1	0	88.71	intron_variant	MODIFIER	MB21D2	ENSBTAG00000005430							1:74531760:G:A:0.87:A:rs210759073;1:74542301:T:C:0.87:C:rs135924025		https://svdb-dc.pslab.ca/?sv=manta-874	https://www.ncbi.nlm.nih.gov/gdv/browser/genome/?id=GCF_002263795.2&chr=1&from=74533821&to=74533939
1	74572242	manta-875	DEL	74572375	-133	0.0007	0.9726	3	11	296	814	1	0	2.58	intron_variant	MODIFIER	MB21D2	ENSBTAG00000005430									https://svdb-dc.pslab.ca/?sv=manta-875	https://www.ncbi.nlm.nih.gov/gdv/browser/genome/?id=GCF_002263795.2&chr=1&from=74572242&to=74572375
1	74587624	manta-876	DEL	74587791	-167	1	0.0048	307	3	0	815	1	0	0.97	intron_variant	MODIFIER	MB21D2	ENSBTAG00000005430									https://svdb-dc.pslab.ca/?sv=manta-876	https://www.ncbi.nlm.nih.gov/gdv/browser/genome/?id=GCF_002263795.2&chr=1&from=74587624&to=74587791
1	74702825	manta-877	INS	74702825	111	1	0.0113	303	7	0	816	1	0	96.77	downstream_gene_variant	MODIFIER		ENSBTAG00000053503							1:74711591:C:T:1.0:C:rs476879934		https://svdb-dc.pslab.ca/?sv=manta-877	https://www.ncbi.nlm.nih.gov/gdv/browser/genome/?id=GCF_002263795.2&chr=1&from=74702825&to=74702825
1	74816448	manta-878	DEL	74816734	-286	0.2365	0.079	261	49	0	817	1	0	82.58	intergenic_variant	MODIFIER											https://svdb-dc.pslab.ca/?sv=manta-878	https://www.ncbi.nlm.nih.gov/gdv/browser/genome/?id=GCF_002263795.2&chr=1&from=74816448&to=74816734
1	74950938	manta-879	DEL	74951880	-942	1	0.0032	308	2	0	818	1	0	83.55	intron_variant	MODIFIER	FGF12	ENSBTAG00000012413				BovineHD0100021736			1:74943136:G:A:1.0:G:.;1:74947545:A:C:1.0:A:rs798166065;1:74952714:G:A:1.0:G:rs800289559	smoove-2088	https://svdb-dc.pslab.ca/?sv=manta-879	https://www.ncbi.nlm.nih.gov/gdv/browser/genome/?id=GCF_002263795.2&chr=1&from=74950938&to=74951880
1	75020316	manta-880	DEL	75020461	-145	0.0792	0.3484	139	126	45	819	1	0	44.19	intron_variant	MODIFIER	FGF12	ENSBTAG00000012413						1:75020131:T:G:0.95:G:BovineHD0100021760	1:75019896:C:T:0.96:T:rs110645030;1:75020082:T:G:0.96:G:rs210131220;1:75020131:T:G:0.95:G:rs134657238;1:75020632:A:G:0.96:G:rs207709894;1:75020738:A:G:0.94:G:rs209078371		https://svdb-dc.pslab.ca/?sv=manta-880	https://www.ncbi.nlm.nih.gov/gdv/browser/genome/?id=GCF_002263795.2&chr=1&from=75020316&to=75020461
1	75088692	manta-881	DEL	75195706	-107014	1	0.0113	303	7	0	820	1	0	45.16	intron_variant&feature_truncation	MODIFIER	FGF12	ENSBTAG00000012413			Hapmap39961-BTA-100527	BovineHD0100021776;BovineHD0100021777;BovineHD0100021778;BovineHD0100021779;BovineHD0100021780;BovineHD0100021781;BovineHD0100021782;BovineHD0100021783;BovineHD0100021784;BovineHD0100021785;BovineHD0100021788;BovineHD0100021789;BovineHD0100021790;BovineHD0100021791;BovineHD0100021792;BovineHD0100021794;BovineHD0100021795;BovineHD0100021796;BovineHD0100021797;BovineHD0100021798;BovineHD0100021799;…					https://svdb-dc.pslab.ca/?sv=manta-881	https://www.ncbi.nlm.nih.gov/gdv/browser/genome/?id=GCF_002263795.2&chr=1&from=75088692&to=75195706
1	75115579	manta-882	INS	75115579	67	1	0.0032	308	2	0	820	2	100	97.1	intron_variant	MODIFIER	FGF12	ENSBTAG00000012413									https://svdb-dc.pslab.ca/?sv=manta-882	https://www.ncbi.nlm.nih.gov/gdv/browser/genome/?id=GCF_002263795.2&chr=1&from=75115579&to=75115579
1	75148621	manta-883	DEL	75148730	-109	0.0016	0.0032	309	0	1	820	3	0	99.03	intron_variant	MODIFIER	FGF12	ENSBTAG00000012413									https://svdb-dc.pslab.ca/?sv=manta-883	https://www.ncbi.nlm.nih.gov/gdv/browser/genome/?id=GCF_002263795.2&chr=1&from=75148621&to=75148730
1	75234909	manta-884	DEL	75235019	-110	0.6095	0.7903	15	100	195	821	1	0	4.84	intron_variant	MODIFIER	FGF12	ENSBTAG00000012413						1:75237416:A:G:0.84:G:BovineHD0100047070	1:75228824:T:C:0.82:C:rs137435334;1:75232266:T:G:0.85:G:rs110653839;1:75236334:T:C:0.85:C:rs136223603;1:75236483:C:T:0.85:T:rs109096298;1:75237416:A:G:0.84:G:rs109364021		https://svdb-dc.pslab.ca/?sv=manta-884	https://www.ncbi.nlm.nih.gov/gdv/browser/genome/?id=GCF_002263795.2&chr=1&from=75234909&to=75235019
1	75235022	manta-885	INS	75235022	687	0.6095	0.7903	15	100	195	822	1	0	96.45	intron_variant	MODIFIER	FGF12	ENSBTAG00000012413						1:75237416:A:G:0.88:G:BovineHD0100047070	1:75228824:T:C:0.86:C:rs137435334;1:75232266:T:G:0.89:G:rs110653839;1:75236334:T:C:0.89:C:rs136223603;1:75236483:C:T:0.87:T:rs109096298;1:75237416:A:G:0.88:G:rs109364021		https://svdb-dc.pslab.ca/?sv=manta-885	https://www.ncbi.nlm.nih.gov/gdv/browser/genome/?id=GCF_002263795.2&chr=1&from=75235022&to=75235022
1	75434215	manta-886	DEL	75440643	-6428	0.3595	0.1419	230	72	8	823	1	0	14.19	intergenic_variant	MODIFIER								1:75441052:G:A:0.94:A:BovineHD0100021868;1:75448782:A:G:0.95:G:BovineHD0100047071	1:75441006:A:C:0.99:C:rs209962959;1:75441052:G:A:0.94:A:rs110174273;1:75441181:T:A:0.99:A:rs210419183;1:75441218:C:A:0.99:A:rs109061981;1:75441376:T:C:0.94:C:rs110795346	smoove-2097	https://svdb-dc.pslab.ca/?sv=manta-886	https://www.ncbi.nlm.nih.gov/gdv/browser/genome/?id=GCF_002263795.2&chr=1&from=75434215&to=75440643
1	75441553	manta-887	DEL	75442326	-773	0.4716	0.1355	233	70	7	824	1	0	98.06	intergenic_variant	MODIFIER								1:75441052:G:A:0.91:A:BovineHD0100021868;1:75448782:A:G:0.9:G:BovineHD0100047071;1:75451860:A:G:0.92:G:BovineHD0100021870	1:75441218:C:A:0.94:A:rs109061981;1:75441376:T:C:0.93:C:rs110795346;1:75441503:A:G:0.93:G:rs379277284;1:75442461:G:A:0.91:A:rs208102086;1:75442490:G:A:0.9:A:rs383395388		https://svdb-dc.pslab.ca/?sv=manta-887	https://www.ncbi.nlm.nih.gov/gdv/browser/genome/?id=GCF_002263795.2&chr=1&from=75441553&to=75442326
1	75454635	manta-888	DEL	75454916	-281	0.2328	0.1355	234	68	8	825	1	0	96.77	intergenic_variant	MODIFIER								1:75448782:A:G:0.9:G:BovineHD0100047071;1:75451860:A:G:0.92:G:BovineHD0100021870	1:75454551:G:T:0.95:T:rs383325698;1:75454598:C:A:0.93:A:rs382132523;1:75454970:T:C:0.87:T:rs384058904;1:75455129:T:C:0.92:C:rs109412495;1:75455307:G:C:0.93:C:rs384828330	smoove-2100	https://svdb-dc.pslab.ca/?sv=manta-888	https://www.ncbi.nlm.nih.gov/gdv/browser/genome/?id=GCF_002263795.2&chr=1&from=75454635&to=75454916
1	75476743	manta-889	INS	75476743	97	1.20884e-05	0.0871	266	34	10	826	1	0	86.77	intergenic_variant	MODIFIER											https://svdb-dc.pslab.ca/?sv=manta-889	https://www.ncbi.nlm.nih.gov/gdv/browser/genome/?id=GCF_002263795.2&chr=1&from=75476743&to=75476743
1	75476743	manta-890	DUP	75476840	97	0.0557	0.0984	249	61	0	826	2	0	84.84	intergenic_variant	MODIFIER											https://svdb-dc.pslab.ca/?sv=manta-890	https://www.ncbi.nlm.nih.gov/gdv/browser/genome/?id=GCF_002263795.2&chr=1&from=75476743&to=75476840
1	75481720	manta-891	DUP	75484941	3221	1	0.021	297	13	0	827	1	0	78.06	intergenic_variant	MODIFIER						BovineHD0100021877;BovineHD0100021878					https://svdb-dc.pslab.ca/?sv=manta-891	https://www.ncbi.nlm.nih.gov/gdv/browser/genome/?id=GCF_002263795.2&chr=1&from=75481720&to=75484941
1	75807790	manta-892	DEL	75807843	-53	0.8112	0.6113	48	145	117	828	1	0	17.1	intergenic_variant	MODIFIER								1:75803203:A:G:0.96:G:BovineHD0100021996;1:75804405:T:C:0.95:C:BovineHD0100021997;1:75805694:G:T:0.95:T:BovineHD0100021998;1:75810368:C:T:0.96:T:BovineHD0100022001;1:75811461:C:T:0.95:T:BovineHD0100022002	1:75807656:G:T:0.97:T:rs110009740;1:75807690:C:T:0.87:C:rs383464931;1:75807897:G:C:0.94:C:rs133393007;1:75807962:G:A:0.96:A:rs109401707;1:75807986:T:G:0.94:G:rs110491695	smoove-2114	https://svdb-dc.pslab.ca/?sv=manta-892	https://www.ncbi.nlm.nih.gov/gdv/browser/genome/?id=GCF_002263795.2&chr=1&from=75807790&to=75807843
1	75944422	manta-893	DEL	75944541	-119	1	0.0952	253	55	2	829	1	0	20.97	intron_variant	MODIFIER	CCDC50	ENSBTAG00000006945						1:75935717:A:G:0.94:G:BovineHD0100022063;1:75943154:C:T:0.94:T:BovineHD0100022064;1:75951473:C:T:0.94:T:BovineHD4100000441	1:75944143:T:G:0.92:G:rs379243712;1:75944636:G:A:0.94:A:rs109062756;1:75944760:G:A:0.94:A:rs379662973;1:75944801:A:G:0.94:G:rs383023863;1:75944807:A:C:0.94:C:rs386087262	smoove-2117	https://svdb-dc.pslab.ca/?sv=manta-893	https://www.ncbi.nlm.nih.gov/gdv/browser/genome/?id=GCF_002263795.2&chr=1&from=75944422&to=75944541
1	76008483	manta-894	DUP	76332943	324460	1	0.0177	299	11	0	830	1	0	80.32	transcript_amplification	HIGH	OSTN	ENSBTAG00000018703	UTS2B:ENSBTAG00000044148;OSTN:ENSBTAG00000018703;.:ENSBTAG00000050537	UTS2B:ENSBTAG00000044148;OSTN:ENSBTAG00000018703;.:ENSBTAG00000050537	ARS-BFGL-BAC-31482;ARS-BFGL-NGS-1406;BTA-18708-no-rs;BTA-95638-no-rs;BTA-95639-no-rs;Hapmap50334-BTA-36619	ARS-BFGL-BAC-31482;ARS-BFGL-NGS-1406;BovineHD0100022076;BovineHD0100022077;BovineHD0100022078;BovineHD0100022079;BovineHD0100022081;BovineHD0100022082;BovineHD0100022084;BovineHD0100022085;BovineHD0100022086;BovineHD0100022087;BovineHD0100022088;BovineHD0100022089;BovineHD0100022090;BovineHD0100022091;BovineHD0100022092;BovineHD0100022093;BovineHD0100022094;BovineHD0100022095;BovineHD0100022096;B…					https://svdb-dc.pslab.ca/?sv=manta-894	https://www.ncbi.nlm.nih.gov/gdv/browser/genome/?id=GCF_002263795.2&chr=1&from=76008483&to=76332943
1	76008898	manta-895	DEL	76333924	-325026	0.3862	0.0726	265	45	0	830	2	99.7	88.39	transcript_ablation	HIGH	OSTN	ENSBTAG00000018703	UTS2B:ENSBTAG00000044148;OSTN:ENSBTAG00000018703;.:ENSBTAG00000050537	UTS2B:ENSBTAG00000044148;OSTN:ENSBTAG00000018703;.:ENSBTAG00000050537	ARS-BFGL-BAC-31482;ARS-BFGL-NGS-1406;BTA-18708-no-rs;BTA-95638-no-rs;BTA-95639-no-rs;Hapmap50334-BTA-36619	ARS-BFGL-BAC-31482;ARS-BFGL-NGS-1406;BovineHD0100022076;BovineHD0100022077;BovineHD0100022078;BovineHD0100022079;BovineHD0100022081;BovineHD0100022082;BovineHD0100022084;BovineHD0100022085;BovineHD0100022086;BovineHD0100022087;BovineHD0100022088;BovineHD0100022089;BovineHD0100022090;BovineHD0100022091;BovineHD0100022092;BovineHD0100022093;BovineHD0100022094;BovineHD0100022095;BovineHD0100022096;B…			1:76333957:G:C:0.82:C:rs441243328;1:76333967:T:C:0.82:C:rs458055723;1:76334128:C:T:0.82:T:rs450273986;1:76334218:A:C:0.86:C:rs465870459;1:76334230:T:C:0.86:C:rs480635028		https://svdb-dc.pslab.ca/?sv=manta-895	https://www.ncbi.nlm.nih.gov/gdv/browser/genome/?id=GCF_002263795.2&chr=1&from=76008898&to=76333924
1	76194287	manta-896	DEL	76194647	-360	1	0.0032	308	2	0	830	3	100	84.84	intergenic_variant	MODIFIER									1:76184663:T:A:1.0:T:rs110345234;1:76188328:G:A:1.0:G:rs798439818;1:76191477:T:G:1.0:T:rs382571855;1:76196114:T:A:1.0:T:rs800138478	smoove-2120	https://svdb-dc.pslab.ca/?sv=manta-896	https://www.ncbi.nlm.nih.gov/gdv/browser/genome/?id=GCF_002263795.2&chr=1&from=76194287&to=76194647
1	76216179	manta-897	DEL	76216530	-351	1	0.2452	176	116	18	830	4	0	57.42	intergenic_variant	MODIFIER								1:76216015:C:T:0.94:T:BovineHD0100022152;1:76217113:T:C:0.9:C:BTA-95655-no-rs;1:76222444:A:G:0.8:G:BovineHD0100022154	1:76215883:A:G:0.92:G:rs209036271;1:76215943:A:T:0.92:T:rs379477829;1:76216015:C:T:0.94:T:rs136159302;1:76216028:A:G:0.94:G:rs207545432;1:76217113:T:C:0.9:C:rs41664221	smoove-2122	https://svdb-dc.pslab.ca/?sv=manta-897	https://www.ncbi.nlm.nih.gov/gdv/browser/genome/?id=GCF_002263795.2&chr=1&from=76216179&to=76216530
1	76224109	manta-898	DEL	76224258	-149	0.7097	0.3548	127	146	37	830	5	0	37.1	intergenic_variant	MODIFIER								1:76232991:C:A:0.96:C:BovineHD4100000445	1:76223329:G:A:0.97:A:rs109878344;1:76224346:T:C:0.96:T:rs109208406;1:76227091:T:C:0.97:T:rs134243119;1:76227651:T:C:0.91:T:rs135602739;1:76227659:A:G:0.92:A:rs133089235	smoove-2124	https://svdb-dc.pslab.ca/?sv=manta-898	https://www.ncbi.nlm.nih.gov/gdv/browser/genome/?id=GCF_002263795.2&chr=1&from=76224109&to=76224258
1	76285446	manta-899	DUP	76285605	159	0.6111	0.0548	276	34	0	830	6	0	38.39	intergenic_variant	MODIFIER											https://svdb-dc.pslab.ca/?sv=manta-899	https://www.ncbi.nlm.nih.gov/gdv/browser/genome/?id=GCF_002263795.2&chr=1&from=76285446&to=76285605
1	76332986	manta-900	DEL	76335602	-2616	0.3776	0.1081	248	57	5	830	7	0	89.68	intergenic_variant	MODIFIER									1:76325040:A:G:0.95:G:rs385082247	smoove-2127	https://svdb-dc.pslab.ca/?sv=manta-900	https://www.ncbi.nlm.nih.gov/gdv/browser/genome/?id=GCF_002263795.2&chr=1&from=76332986&to=76335602
1	76351733	manta-901	DUP	76355868	4135	0.0003	0.1532	215	95	0	831	1	0	58.39	intergenic_variant	MODIFIER											https://svdb-dc.pslab.ca/?sv=manta-901	https://www.ncbi.nlm.nih.gov/gdv/browser/genome/?id=GCF_002263795.2&chr=1&from=76351733&to=76355868
1	76462981	manta-902	DEL	76463743	-762	1	0.0887	257	51	2	832	1	0	58.71	intergenic_variant	MODIFIER								1:76455030:A:G:0.96:G:BovineHD0100022215;1:76465786:T:C:0.96:C:BovineHD0100022217	1:76462716:C:G:0.96:G:rs432533435;1:76462759:G:A:0.91:G:rs715170595;1:76462760:A:G:0.91:A:rs452556775;1:76463887:C:T:0.93:T:rs467790049;1:76463902:A:C:0.93:C:rs481440601	smoove-2134	https://svdb-dc.pslab.ca/?sv=manta-902	https://www.ncbi.nlm.nih.gov/gdv/browser/genome/?id=GCF_002263795.2&chr=1&from=76462981&to=76463743
1	76610150	manta-903	DEL	76610523	-373	0.0132	0.3581	138	122	50	833	1	0	44.84	intron_variant	MODIFIER	IL1RAP	ENSBTAG00000013205							1:76615588:T:C:0.81:C:rs109421535	smoove-2140	https://svdb-dc.pslab.ca/?sv=manta-903	https://www.ncbi.nlm.nih.gov/gdv/browser/genome/?id=GCF_002263795.2&chr=1&from=76610150&to=76610523
1	76849789	manta-904	DEL	76849839	-50	1.96186e-35	0.1065	274	6	30	834	1	0	50.32	intron_variant	MODIFIER	CLDN16	ENSBTAG00000006494									https://svdb-dc.pslab.ca/?sv=manta-904	https://www.ncbi.nlm.nih.gov/gdv/browser/genome/?id=GCF_002263795.2&chr=1&from=76849789&to=76849839
1	76861136	manta-905	DUP	76862647	1511	1	0.0145	301	9	0	835	1	0	85.48	intron_variant&feature_elongation	MODIFIER	CLDN16	ENSBTAG00000006494							1:76856257:T:C:1.0:T:rs384349902;1:76862914:C:A:1.0:C:rs433334924	smoove-2150	https://svdb-dc.pslab.ca/?sv=manta-905	https://www.ncbi.nlm.nih.gov/gdv/browser/genome/?id=GCF_002263795.2&chr=1&from=76861136&to=76862647
1	77015174	manta-906	DEL	77015235	-61	1	0.0355	288	22	0	836	1	0	90	intergenic_variant	MODIFIER								1:77010902:A:G:1.0:A:BovineHD0100022367;1:77017388:G:T:1.0:G:BovineHD0100022368	1:77014792:G:T:1.0:G:rs385424684;1:77014852:C:T:1.0:C:rs209685162;1:77014892:G:T:0.95:G:rs211530136;1:77015442:C:G:0.96:G:rs208801101;1:77015648:A:G:1.0:A:rs208893850		https://svdb-dc.pslab.ca/?sv=manta-906	https://www.ncbi.nlm.nih.gov/gdv/browser/genome/?id=GCF_002263795.2&chr=1&from=77015174&to=77015235
1	77040876	manta-907	DEL	77041368	-492	1	0.0065	306	4	0	837	1	0	94.19	intergenic_variant	MODIFIER											https://svdb-dc.pslab.ca/?sv=manta-907	https://www.ncbi.nlm.nih.gov/gdv/browser/genome/?id=GCF_002263795.2&chr=1&from=77040876&to=77041368
1	77061597	manta-908	INS	77061597	89	0.0337	0.0113	304	5	1	838	1	0	99.35	intergenic_variant	MODIFIER								1:77063810:C:T:0.91:C:BovineHD0100022379	1:77061030:C:G:0.91:C:rs380715681;1:77061316:G:T:0.91:G:rs382625680;1:77061486:T:A:0.91:T:rs384883178;1:77061643:C:T:0.91:C:rs473784234;1:77061962:G:A:0.91:G:rs380075361		https://svdb-dc.pslab.ca/?sv=manta-908	https://www.ncbi.nlm.nih.gov/gdv/browser/genome/?id=GCF_002263795.2&chr=1&from=77061597&to=77061597
1	77346255	manta-909	DEL	77346347	-92	0.0002	0.7226	11	150	149	839	1	0	4.19	intergenic_variant	MODIFIER								1:77354625:A:G:0.81:G:BovineHD0100022450	1:77347287:T:C:0.8:C:rs109882271;1:77351228:G:T:0.8:T:rs137484595;1:77354625:A:G:0.81:G:rs109553674		https://svdb-dc.pslab.ca/?sv=manta-909	https://www.ncbi.nlm.nih.gov/gdv/browser/genome/?id=GCF_002263795.2&chr=1&from=77346255&to=77346347
1	77519145	manta-910	DUP	77519482	337	1	0.0016	309	1	0	840	1	0	3.87	intron_variant&feature_elongation	MODIFIER	TP63	ENSBTAG00000015460								smoove-2173	https://svdb-dc.pslab.ca/?sv=manta-910	https://www.ncbi.nlm.nih.gov/gdv/browser/genome/?id=GCF_002263795.2&chr=1&from=77519145&to=77519482
1	77649907	manta-911	INS	77649907	62	0.1393	0.0226	297	12	1	841	1	0	95.48	intron_variant	MODIFIER	TP63	ENSBTAG00000015460						1:77641841:A:C:0.94:A:BovineHD0100022537;1:77652308:C:T:0.94:C:BovineHD0100022538;1:77657033:T:C:0.94:T:BovineHD0100022539	1:77649082:T:C:0.94:T:rs378367583;1:77649216:C:G:0.94:C:rs382119935;1:77649541:T:C:0.94:T:rs384293437;1:77650519:G:A:0.94:G:rs379150213;1:77650755:C:A:0.94:C:rs381471853		https://svdb-dc.pslab.ca/?sv=manta-911	https://www.ncbi.nlm.nih.gov/gdv/browser/genome/?id=GCF_002263795.2&chr=1&from=77649907&to=77649907
1	77842344	manta-912	DEL	77850914	-8570	0.045	0.2435	184	101	25	842	1	0	62.26	intergenic_variant	MODIFIER								1:77837193:C:T:0.98:T:BovineHD0100022578;1:77853600:C:A:0.98:A:BovineHD0100022580;1:77858143:C:A:0.92:A:BovineHD0100022581;1:77859921:A:G:0.84:G:BovineHD0100022583	1:77837193:C:T:0.98:T:rs109475221;1:77853600:C:A:0.98:A:rs110229038;1:77855360:T:A:0.82:A:rs109623965;1:77857683:A:G:0.95:G:rs208355335;1:77857695:T:C:0.94:C:rs382418987	smoove-2181	https://svdb-dc.pslab.ca/?sv=manta-912	https://www.ncbi.nlm.nih.gov/gdv/browser/genome/?id=GCF_002263795.2&chr=1&from=77842344&to=77850914
1	77927343	manta-913	INS	77927343	72	1	0.0016	309	1	0	843	1	0	59.68	intergenic_variant	MODIFIER											https://svdb-dc.pslab.ca/?sv=manta-913	https://www.ncbi.nlm.nih.gov/gdv/browser/genome/?id=GCF_002263795.2&chr=1&from=77927343&to=77927343
1	78186839	manta-914	DEL	78188054	-1215	0.0158	0.1387	225	84	1	844	1	0	72.26	upstream_gene_variant	MODIFIER	TPRG1	ENSBTAG00000032538							1:78184069:C:G:0.95:C:rs473480385;1:78195674:C:T:0.93:T:rs483221107	smoove-2187	https://svdb-dc.pslab.ca/?sv=manta-914	https://www.ncbi.nlm.nih.gov/gdv/browser/genome/?id=GCF_002263795.2&chr=1&from=78186839&to=78188054
1	78266832	manta-915	DEL	78267124	-292	1	0.0048	307	3	0	845	1	0	72.26	intergenic_variant	MODIFIER											https://svdb-dc.pslab.ca/?sv=manta-915	https://www.ncbi.nlm.nih.gov/gdv/browser/genome/?id=GCF_002263795.2&chr=1&from=78266832&to=78267124
1	78895025	manta-916	DEL	78895320	-295	1	0.0048	307	3	0	846	1	0	98.06	intron_variant	MODIFIER	LPP	ENSBTAG00000044001									https://svdb-dc.pslab.ca/?sv=manta-916	https://www.ncbi.nlm.nih.gov/gdv/browser/genome/?id=GCF_002263795.2&chr=1&from=78895025&to=78895320
1	78939675	manta-917	DEL	78939909	-234	1	0.0048	307	3	0	847	1	0	98.06	intron_variant	MODIFIER	LPP	ENSBTAG00000044001									https://svdb-dc.pslab.ca/?sv=manta-917	https://www.ncbi.nlm.nih.gov/gdv/browser/genome/?id=GCF_002263795.2&chr=1&from=78939675&to=78939909
1	79122508	manta-918	DEL	79123142	-634	1	0.0097	304	6	0	848	1	0	97.1	intron_variant	MODIFIER	LPP	ENSBTAG00000044001				BovineHD0100022933			1:79122054:T:A:1.0:T:rs519323922;1:79122270:C:T:1.0:C:rs522889156;1:79122349:T:A:1.0:T:rs526393567;1:79122370:A:G:1.0:A:rs460558259;1:79123268:C:T:1.0:C:rs483010464	smoove-2203	https://svdb-dc.pslab.ca/?sv=manta-918	https://www.ncbi.nlm.nih.gov/gdv/browser/genome/?id=GCF_002263795.2&chr=1&from=79122508&to=79123142
1	79202219	manta-919	DEL	79204117	-1898	0.2166	0.7081	31	119	160	849	1	0	11.94	transcript_ablation	HIGH		ENSBTAG00000049984	.:ENSBTAG00000049984	.:ENSBTAG00000049984					1:79195490:C:G:0.85:G:rs43247285;1:79209758:A:T:0.89:T:rs445591464;1:79213081:T:C:0.83:T:rs110729325;1:79213307:A:G:0.87:A:rs110258656	smoove-2204	https://svdb-dc.pslab.ca/?sv=manta-919	https://www.ncbi.nlm.nih.gov/gdv/browser/genome/?id=GCF_002263795.2&chr=1&from=79202219&to=79204117
1	79234813	manta-920	INS	79234815	135	1	0.0097	304	6	0	850	1	0	11.94	intergenic_variant	MODIFIER							1:79225431:A:G:1.0:A:ARS-BFGL-NGS-44036	1:79225431:A:G:1.0:A:ARS-BFGL-NGS-44036	1:79234015:T:C:1.0:T:rs450065616;1:79234505:A:C:1.0:A:rs454721958;1:79235022:C:A:1.0:C:rs470459825;1:79235437:A:G:1.0:A:rs518989477;1:79235532:T:A:1.0:T:rs524297682		https://svdb-dc.pslab.ca/?sv=manta-920	https://www.ncbi.nlm.nih.gov/gdv/browser/genome/?id=GCF_002263795.2&chr=1&from=79234813&to=79234815
1	79446883	manta-921	DEL	79446948	-65	1	0.0097	304	6	0	851	1	0	100	intergenic_variant	MODIFIER								1:79439361:T:C:1.0:T:BovineHD0100023019;1:79445353:A:G:1.0:A:BovineHD0100023020;1:79449368:G:A:1.0:G:BovineHD0100023021	1:79446606:T:C:1.0:T:rs444523107;1:79446809:C:T:1.0:C:rs463054193;1:79446816:A:G:1.0:A:rs477993710;1:79446848:C:T:1.0:C:rs445228923;1:79447099:C:T:1.0:C:rs479081333		https://svdb-dc.pslab.ca/?sv=manta-921	https://www.ncbi.nlm.nih.gov/gdv/browser/genome/?id=GCF_002263795.2&chr=1&from=79446883&to=79446948
1	79811037	manta-922	DEL	79887431	-76394	1	0.0048	307	3	0	852	1	0	97.1	intergenic_variant	MODIFIER					ARS-BFGL-NGS-103850;Hapmap50131-BTA-85559	ARS-BFGL-NGS-103850;BovineHD0100023121;BovineHD0100023123;BovineHD0100023124;BovineHD0100023125;BovineHD0100023126;BovineHD0100023127;BovineHD0100023128;BovineHD0100023129;BovineHD0100023130;BovineHD0100023131;BovineHD0100023132;BovineHD0100023133;BovineHD0100023135;BovineHD0100023136;BovineHD0100023137;BovineHD4100000463;Hapmap50131-BTA-85559					https://svdb-dc.pslab.ca/?sv=manta-922	https://www.ncbi.nlm.nih.gov/gdv/browser/genome/?id=GCF_002263795.2&chr=1&from=79811037&to=79887431
1	79811374	manta-923	DUP	79887932	76558	1	0.0032	308	2	0	852	2	99.35	99.68	intergenic_variant	MODIFIER					ARS-BFGL-NGS-103850;Hapmap50131-BTA-85559	ARS-BFGL-NGS-103850;BovineHD0100023121;BovineHD0100023123;BovineHD0100023124;BovineHD0100023125;BovineHD0100023126;BovineHD0100023127;BovineHD0100023128;BovineHD0100023129;BovineHD0100023130;BovineHD0100023131;BovineHD0100023132;BovineHD0100023133;BovineHD0100023135;BovineHD0100023136;BovineHD0100023137;BovineHD4100000463;Hapmap50131-BTA-85559					https://svdb-dc.pslab.ca/?sv=manta-923	https://www.ncbi.nlm.nih.gov/gdv/browser/genome/?id=GCF_002263795.2&chr=1&from=79811374&to=79887932
1	79866184	manta-924	DEL	79867447	-1263	1	0.9968	0	2	308	852	3	100	0	intergenic_variant	MODIFIER									1:79864541:T:G:1.0:G:rs209099490;1:79865816:G:C:0.9:C:rs211408596;1:79865888:T:C:1.0:C:rs455601784;1:79866051:G:C:1.0:C:rs441099770;1:79867499:C:T:1.0:T:rs477850838	smoove-2216	https://svdb-dc.pslab.ca/?sv=manta-924	https://www.ncbi.nlm.nih.gov/gdv/browser/genome/?id=GCF_002263795.2&chr=1&from=79866184&to=79867447
1	80110992	manta-925	DEL	80111626	-634	0.6152	0.0613	272	38	0	853	1	0	0	intergenic_variant	MODIFIER								1:80114533:G:T:0.88:G:BovineHD0100023212;1:80119834:A:G:0.85:A:BovineHD0100023213	1:80110562:G:C:0.97:G:rs208385261;1:80110725:T:C:0.91:T:rs209548848;1:80111762:A:G:0.91:A:rs380034572;1:80111831:A:G:0.94:A:rs383551392;1:80112154:A:G:0.94:A:rs384278150	smoove-2219	https://svdb-dc.pslab.ca/?sv=manta-925	https://www.ncbi.nlm.nih.gov/gdv/browser/genome/?id=GCF_002263795.2&chr=1&from=80110992&to=80111626
1	80228562	manta-926	DEL	80228618	-56	0.7392	0.0935	255	52	3	854	1	0	72.58	intron_variant	MODIFIER	ST6GAL1	ENSBTAG00000010357							1:80222249:G:A:0.81:G:rs454753801;1:80224868:C:G:1.0:G:rs384470326;1:80226611:T:C:0.98:C:rs468351735;1:80230466:G:A:0.98:A:rs379426584;1:80237084:G:T:1.0:T:rs381032981	smoove-2221	https://svdb-dc.pslab.ca/?sv=manta-926	https://www.ncbi.nlm.nih.gov/gdv/browser/genome/?id=GCF_002263795.2&chr=1&from=80228562&to=80228618
1	80817498	manta-927	DEL	80817661	-163	1	0.0532	277	33	0	855	1	0	77.1	intergenic_variant	MODIFIER											https://svdb-dc.pslab.ca/?sv=manta-927	https://www.ncbi.nlm.nih.gov/gdv/browser/genome/?id=GCF_002263795.2&chr=1&from=80817498&to=80817661
1	81260333	manta-928	DUP	81350821	90488	1	0.0016	309	1	0	856	1	0	89.03	transcript_amplification	HIGH	TRA2B	ENSBTAG00000001697	.:ENSBTAG00000011305;5S_rRNA:ENSBTAG00000043831;TRA2B:ENSBTAG00000001697	.:ENSBTAG00000011305;TRA2B:ENSBTAG00000001697	ARS-BFGL-NGS-56254;Hapmap51440-BTA-39517	ARS-BFGL-NGS-56254;BovineHD0100023518;BovineHD0100023519;BovineHD0100023521;BovineHD0100023523;BovineHD0100023524;BovineHD0100023525;BovineHD0100023526;BovineHD0100023527;BovineHD0100023529;BovineHD0100023530;BovineHD0100023533;BovineHD0100023534;BovineHD0100047083;Hapmap51440-BTA-39517					https://svdb-dc.pslab.ca/?sv=manta-928	https://www.ncbi.nlm.nih.gov/gdv/browser/genome/?id=GCF_002263795.2&chr=1&from=81260333&to=81350821
1	81335284	manta-929	DEL	81335858	-574	1	0.0016	309	1	0	856	2	100	99.35	intergenic_variant	MODIFIER									1:81330195:G:C:1.0:G:.;1:81335274:A:C:1.0:A:.	smoove-2243	https://svdb-dc.pslab.ca/?sv=manta-929	https://www.ncbi.nlm.nih.gov/gdv/browser/genome/?id=GCF_002263795.2&chr=1&from=81335284&to=81335858
1	81366922	manta-930	DEL	81366976	-54	7.04292e-17	0.2048	222	49	39	857	1	0	71.29	intergenic_variant	MODIFIER											https://svdb-dc.pslab.ca/?sv=manta-930	https://www.ncbi.nlm.nih.gov/gdv/browser/genome/?id=GCF_002263795.2&chr=1&from=81366922&to=81366976
1	81476356	manta-931	DEL	81477645	-1289	0.7885	0.879	5	65	240	858	1	0	16.13	intron_variant&feature_truncation	MODIFIER	IGF2BP2	ENSBTAG00000007666						1:81487271:A:G:0.93:G:BovineHD0100023567	1:81486334:A:C:0.93:C:rs110187610;1:81487271:A:G:0.93:G:rs42889146	smoove-2249	https://svdb-dc.pslab.ca/?sv=manta-931	https://www.ncbi.nlm.nih.gov/gdv/browser/genome/?id=GCF_002263795.2&chr=1&from=81476356&to=81477645
1	81478365	manta-932	DEL	81478416	-51	0.0302	0.1742	217	78	15	859	1	0	9.03	intron_variant	MODIFIER	IGF2BP2	ENSBTAG00000007666									https://svdb-dc.pslab.ca/?sv=manta-932	https://www.ncbi.nlm.nih.gov/gdv/browser/genome/?id=GCF_002263795.2&chr=1&from=81478365&to=81478416
1	81861136	manta-933	INS	81861137	51	1	0.029	292	18	0	860	1	0	72.26	intron_variant	MODIFIER	MAP3K13	ENSBTAG00000017103							1:81860112:T:G:0.84:G:rs109988018;1:81860121:C:A:0.94:C:rs458862436;1:81863395:C:T:1.0:C:rs474151943;1:81863547:G:A:1.0:G:rs459736151;1:81864508:G:T:1.0:G:rs380356945		https://svdb-dc.pslab.ca/?sv=manta-933	https://www.ncbi.nlm.nih.gov/gdv/browser/genome/?id=GCF_002263795.2&chr=1&from=81861136&to=81861137
1	81963940	manta-934	DEL	81964362	-422	0.1153	0.2016	202	91	17	861	1	0	61.94	downstream_gene_variant	MODIFIER		ENSBTAG00000007296							1:81965854:G:C:0.83:C:rs109237508;1:81972904:C:G:0.83:G:rs43330553;1:81974138:A:G:0.83:G:rs381597601;1:81974198:C:T:0.84:T:rs379020890		https://svdb-dc.pslab.ca/?sv=manta-934	https://www.ncbi.nlm.nih.gov/gdv/browser/genome/?id=GCF_002263795.2&chr=1&from=81963940&to=81964362
1	81964363	manta-935	INS	81964364	165	0.3155	0.2177	193	99	18	862	1	0	95.81	downstream_gene_variant	MODIFIER		ENSBTAG00000007296							1:81965854:G:C:0.94:C:rs109237508;1:81966315:G:A:0.83:A:rs43330557;1:81972904:C:G:0.94:G:rs43330553;1:81974138:A:G:0.94:G:rs381597601;1:81974198:C:T:0.95:T:rs379020890		https://svdb-dc.pslab.ca/?sv=manta-935	https://www.ncbi.nlm.nih.gov/gdv/browser/genome/?id=GCF_002263795.2&chr=1&from=81964363&to=81964364
1	82076194	manta-936	DEL	82079725	-3531	1	0.1226	238	68	4	863	1	0	51.29	intron_variant&feature_truncation	MODIFIER	C1H3orf70	ENSBTAG00000005212								smoove-2260	https://svdb-dc.pslab.ca/?sv=manta-936	https://www.ncbi.nlm.nih.gov/gdv/browser/genome/?id=GCF_002263795.2&chr=1&from=82076194&to=82079725
1	82082822	manta-937	DEL	82083892	-1070	1	0.0016	309	1	0	864	1	0	76.45	intron_variant&feature_truncation	MODIFIER	C1H3orf70	ENSBTAG00000005212								smoove-2261	https://svdb-dc.pslab.ca/?sv=manta-937	https://www.ncbi.nlm.nih.gov/gdv/browser/genome/?id=GCF_002263795.2&chr=1&from=82082822&to=82083892
1	82176218	manta-938	INS	82176218	61	1	0.0016	309	1	0	865	1	0	99.35	intron_variant	MODIFIER	VPS8	ENSBTAG00000005209							1:82176423:A:G:1.0:A:.		https://svdb-dc.pslab.ca/?sv=manta-938	https://www.ncbi.nlm.nih.gov/gdv/browser/genome/?id=GCF_002263795.2&chr=1&from=82176218&to=82176218
1	82228729	manta-939	DUP	82228858	129	0.0215	0.1161	238	72	0	866	1	0	77.1	intron_variant&feature_elongation	MODIFIER	VPS8	ENSBTAG00000005209							1:82227360:C:G:0.83:C:rs207517673		https://svdb-dc.pslab.ca/?sv=manta-939	https://www.ncbi.nlm.nih.gov/gdv/browser/genome/?id=GCF_002263795.2&chr=1&from=82228729&to=82228858
1	82305663	manta-940	DEL	82305826	-163	0.2943	0.1629	220	79	11	867	1	0	56.13	intron_variant	MODIFIER	VPS8	ENSBTAG00000005209						1:82297950:T:C:0.98:C:BovineHD0100023775;1:82308847:C:A:0.98:A:BovineHD0100023777	1:82305254:T:C:0.98:C:rs380088560;1:82305268:G:A:0.98:A:rs383331284;1:82305873:G:A:0.9:A:rs385075535;1:82305956:G:A:0.98:A:rs207812360;1:82306365:T:C:0.98:C:rs207981190	smoove-2266	https://svdb-dc.pslab.ca/?sv=manta-940	https://www.ncbi.nlm.nih.gov/gdv/browser/genome/?id=GCF_002263795.2&chr=1&from=82305663&to=82305826
1	82581063	manta-941	DEL	82581207	-144	0.7255	0.0903	257	50	3	868	1	0	83.23	intergenic_variant	MODIFIER									1:82577577:G:C:0.86:C:rs381259432;1:82586893:C:T:0.81:C:rs110739972;1:82588329:T:C:0.81:T:rs109986150;1:82588797:G:T:0.83:G:rs110917438		https://svdb-dc.pslab.ca/?sv=manta-941	https://www.ncbi.nlm.nih.gov/gdv/browser/genome/?id=GCF_002263795.2&chr=1&from=82581063&to=82581207
1	82713172	manta-942	DEL	82713312	-140	1	0.0032	308	2	0	869	1	0	82.26	intergenic_variant	MODIFIER									1:82713459:G:T:1.0:G:.;1:82718583:C:T:1.0:C:.;1:82721323:A:C:1.0:A:.	smoove-2273	https://svdb-dc.pslab.ca/?sv=manta-942	https://www.ncbi.nlm.nih.gov/gdv/browser/genome/?id=GCF_002263795.2&chr=1&from=82713172&to=82713312
1	82975229	manta-943	DEL	82977040	-1811	0.0002	0.1597	211	99	0	870	1	0	67.42	downstream_gene_variant	MODIFIER	DVL3	ENSBTAG00000019336							1:82975134:G:A:0.82:G:rs209149928;1:82975174:C:T:0.84:C:rs211132055;1:82975203:G:A:0.82:G:rs207892380;1:82977111:A:T:0.81:A:rs377923801	smoove-2280	https://svdb-dc.pslab.ca/?sv=manta-943	https://www.ncbi.nlm.nih.gov/gdv/browser/genome/?id=GCF_002263795.2&chr=1&from=82975229&to=82977040
1	83027440	manta-944	INS	83027440	64	1	0.0048	307	3	0	871	1	0	67.1	downstream_gene_variant	MODIFIER		ENSBTAG00000040304									https://svdb-dc.pslab.ca/?sv=manta-944	https://www.ncbi.nlm.nih.gov/gdv/browser/genome/?id=GCF_002263795.2&chr=1&from=83027440&to=83027440
1	83155879	manta-945	INS	83155879	142	1	0.0032	308	2	0	872	1	0	98.39	intron_variant	MODIFIER	ABCC5	ENSBTAG00000017666						1:83156032:T:C:1.0:T:BovineHD0100023983	1:83155422:A:G:1.0:A:rs383346660;1:83155684:A:G:1.0:A:rs378764069;1:83156032:T:C:1.0:T:rs134643103;1:83156116:A:G:1.0:A:rs384967410;1:83156679:T:C:1.0:T:rs381827959		https://svdb-dc.pslab.ca/?sv=manta-945	https://www.ncbi.nlm.nih.gov/gdv/browser/genome/?id=GCF_002263795.2&chr=1&from=83155879&to=83155879
1	83583689	manta-946	INS	83583689	102	1	0.9984	0	1	309	873	1	0	0	intron_variant	MODIFIER	KLHL6	ENSBTAG00000037951						1:83580884:A:G:1.0:G:BovineHD0100024096;1:83583349:G:A:1.0:A:BovineHD0100024099;1:83585808:T:C:1.0:C:BovineHD0100024101;1:83588108:C:T:1.0:T:BovineHD0100024103;1:83589188:A:G:1.0:G:BovineHD0100024104	1:83583339:C:G:1.0:G:rs3423114405;1:83583349:G:A:1.0:A:rs3423114731;1:83583515:C:T:1.0:T:rs3423113909;1:83583647:C:T:1.0:T:rs5362597389;1:83583993:A:G:1.0:G:rs3423114439		https://svdb-dc.pslab.ca/?sv=manta-946	https://www.ncbi.nlm.nih.gov/gdv/browser/genome/?id=GCF_002263795.2&chr=1&from=83583689&to=83583689
1	83847968	manta-947	DEL	83848122	-154	1	0.0113	303	7	0	874	1	0	0	intron_variant	MODIFIER	MCF2L2	ENSBTAG00000010394									https://svdb-dc.pslab.ca/?sv=manta-947	https://www.ncbi.nlm.nih.gov/gdv/browser/genome/?id=GCF_002263795.2&chr=1&from=83847968&to=83848122
1	84096600	manta-948	DUP	84096761	161	1	0.0468	281	29	0	875	1	0	88.39	intergenic_variant	MODIFIER										smoove-2297	https://svdb-dc.pslab.ca/?sv=manta-948	https://www.ncbi.nlm.nih.gov/gdv/browser/genome/?id=GCF_002263795.2&chr=1&from=84096600&to=84096761
1	84290247	manta-949	DEL	84290728	-481	0.4324	0.0806	263	44	3	876	1	0	93.23	intergenic_variant	MODIFIER								1:84282933:A:G:0.82:G:BovineHD0100024309;1:84287269:T:C:0.92:C:BovineHD0100024310	1:84289949:G:A:0.82:G:rs379716290;1:84290155:T:C:0.92:C:rs209142107;1:84290757:C:A:0.83:C:rs208233553;1:84290868:G:A:0.89:A:rs380869749;1:84290901:A:T:0.92:T:rs383880394	smoove-2300	https://svdb-dc.pslab.ca/?sv=manta-949	https://www.ncbi.nlm.nih.gov/gdv/browser/genome/?id=GCF_002263795.2&chr=1&from=84290247&to=84290728
1	84583990	manta-950	DUP	84584603	613	1	0.0113	303	7	0	877	1	0	83.23	intergenic_variant	MODIFIER						BovineHD0100024382				smoove-2307	https://svdb-dc.pslab.ca/?sv=manta-950	https://www.ncbi.nlm.nih.gov/gdv/browser/genome/?id=GCF_002263795.2&chr=1&from=84583990&to=84584603
1	84632211	manta-951	INS	84632211	995	1	0.0097	304	6	0	878	1	0	95.81	intergenic_variant	MODIFIER									1:84629655:C:T:1.0:C:rs381852080;1:84629670:G:A:1.0:G:rs384939959;1:84632281:T:A:1.0:T:rs378409364;1:84632290:T:C:1.0:T:rs381148889;1:84632623:T:C:1.0:T:rs384732747		https://svdb-dc.pslab.ca/?sv=manta-951	https://www.ncbi.nlm.nih.gov/gdv/browser/genome/?id=GCF_002263795.2&chr=1&from=84632211&to=84632211
1	85052504	manta-952	DEL	85052725	-221	3.54806e-08	0.1226	251	42	17	879	1	0	79.35	intergenic_variant	MODIFIER											https://svdb-dc.pslab.ca/?sv=manta-952	https://www.ncbi.nlm.nih.gov/gdv/browser/genome/?id=GCF_002263795.2&chr=1&from=85052504&to=85052725
1	85065115	manta-953	DEL	85065482	-367	1	0.0339	289	21	0	880	1	0	75.81	intergenic_variant	MODIFIER											https://svdb-dc.pslab.ca/?sv=manta-953	https://www.ncbi.nlm.nih.gov/gdv/browser/genome/?id=GCF_002263795.2&chr=1&from=85065115&to=85065482
1	85093804	manta-954	DUP	85093942	138	1.05609e-11	0.2484	156	154	0	881	1	0	48.06	downstream_gene_variant	MODIFIER	7SK	ENSBTAG00000045138									https://svdb-dc.pslab.ca/?sv=manta-954	https://www.ncbi.nlm.nih.gov/gdv/browser/genome/?id=GCF_002263795.2&chr=1&from=85093804&to=85093942
1	85365982	manta-955	DEL	85366082	-100	0.1592	0.0242	296	13	1	882	1	0	49.68	intron_variant&non_coding_transcript_variant	MODIFIER		ENSBTAG00000049095									https://svdb-dc.pslab.ca/?sv=manta-955	https://www.ncbi.nlm.nih.gov/gdv/browser/genome/?id=GCF_002263795.2&chr=1&from=85365982&to=85366082
1	85451311	manta-956	DEL	85451385	-74	0.119	0.0452	284	24	2	883	1	0	96.13	intron_variant&non_coding_transcript_variant	MODIFIER		ENSBTAG00000049095									https://svdb-dc.pslab.ca/?sv=manta-956	https://www.ncbi.nlm.nih.gov/gdv/browser/genome/?id=GCF_002263795.2&chr=1&from=85451311&to=85451385
1	85494279	manta-957	DEL	85494350	-71	0.6674	0.0726	267	41	2	884	1	0	79.68	intron_variant&non_coding_transcript_variant	MODIFIER		ENSBTAG00000049095									https://svdb-dc.pslab.ca/?sv=manta-957	https://www.ncbi.nlm.nih.gov/gdv/browser/genome/?id=GCF_002263795.2&chr=1&from=85494279&to=85494350
1	85785836	manta-958	INS	85785836	50	0.0116	0.0419	287	20	3	885	1	0	79.35	intergenic_variant	MODIFIER											https://svdb-dc.pslab.ca/?sv=manta-958	https://www.ncbi.nlm.nih.gov/gdv/browser/genome/?id=GCF_002263795.2&chr=1&from=85785836&to=85785836
1	86132161	manta-959	DEL	86132253	-92	1	0.0065	306	4	0	886	1	0	91.29	intergenic_variant	MODIFIER											https://svdb-dc.pslab.ca/?sv=manta-959	https://www.ncbi.nlm.nih.gov/gdv/browser/genome/?id=GCF_002263795.2&chr=1&from=86132161&to=86132253
1	86162521	manta-960	INS	86162521	58	0.0038	0.0194	300	8	2	887	1	0	95.81	intergenic_variant	MODIFIER									1:86162565:T:A:0.94:A:rs718823953;1:86162720:A:G:0.81:A:rs379143646;1:86163546:G:T:0.94:T:rs386094886;1:86167060:G:A:0.88:G:rs383691281;1:86170632:T:C:0.88:T:rs385757377		https://svdb-dc.pslab.ca/?sv=manta-960	https://www.ncbi.nlm.nih.gov/gdv/browser/genome/?id=GCF_002263795.2&chr=1&from=86162521&to=86162521
1	86343563	manta-961	DUP	86344189	626	0.6152	0.0613	272	38	0	888	1	0	89.03	intron_variant&feature_elongation	MODIFIER	CCDC39	ENSBTAG00000001969								smoove-2349	https://svdb-dc.pslab.ca/?sv=manta-961	https://www.ncbi.nlm.nih.gov/gdv/browser/genome/?id=GCF_002263795.2&chr=1&from=86343563&to=86344189
1	86502223	manta-962	DEL	86502287	-64	0.1205	0.021	298	11	1	889	1	0	88.06	intergenic_variant	MODIFIER											https://svdb-dc.pslab.ca/?sv=manta-962	https://www.ncbi.nlm.nih.gov/gdv/browser/genome/?id=GCF_002263795.2&chr=1&from=86502223&to=86502287
1	86638586	manta-963	DEL	86638694	-108	0.0022	0.5919	65	123	122	890	1	0	21.29	intergenic_variant	MODIFIER								1:86631754:C:T:0.85:T:BovineHD0100024804;1:86637155:G:T:0.89:T:BovineHD0100024805;1:86638908:C:T:0.86:T:BovineHD0100024806;1:86642313:T:C:0.86:C:BovineHD0100024807;1:86646699:A:G:0.89:G:BovineHD0100024808	1:86638369:G:C:0.87:C:rs133940838;1:86638515:C:T:0.84:T:rs209245002;1:86638908:C:T:0.86:T:rs110864281;1:86639263:C:T:0.89:T:rs208055457;1:86639380:G:A:0.86:A:rs110855895		https://svdb-dc.pslab.ca/?sv=manta-963	https://www.ncbi.nlm.nih.gov/gdv/browser/genome/?id=GCF_002263795.2&chr=1&from=86638586&to=86638694
1	86703401	manta-964	DEL	86704558	-1157	1	0.0032	308	2	0	891	1	0	21.61	intergenic_variant	MODIFIER											https://svdb-dc.pslab.ca/?sv=manta-964	https://www.ncbi.nlm.nih.gov/gdv/browser/genome/?id=GCF_002263795.2&chr=1&from=86703401&to=86704558
1	86716229	manta-965	DEL	86716375	-146	1	0.0016	309	1	0	892	1	0	99.03	intergenic_variant	MODIFIER											https://svdb-dc.pslab.ca/?sv=manta-965	https://www.ncbi.nlm.nih.gov/gdv/browser/genome/?id=GCF_002263795.2&chr=1&from=86716229&to=86716375
1	86734483	manta-966	DEL	86734868	-385	1	0.0048	307	3	0	893	1	0	98.71	intergenic_variant	MODIFIER											https://svdb-dc.pslab.ca/?sv=manta-966	https://www.ncbi.nlm.nih.gov/gdv/browser/genome/?id=GCF_002263795.2&chr=1&from=86734483&to=86734868
1	87017571	manta-967	DEL	87017659	-88	1	0.079	263	45	2	894	1	0	83.87	intergenic_variant	MODIFIER									1:87017301:G:T:0.93:T:rs379588347;1:87017302:T:A:0.93:A:rs383117834;1:87017338:T:A:0.91:A:rs384765289;1:87017409:G:A:0.91:A:rs382939321;1:87017563:G:A:0.93:A:rs380493509	smoove-2367	https://svdb-dc.pslab.ca/?sv=manta-967	https://www.ncbi.nlm.nih.gov/gdv/browser/genome/?id=GCF_002263795.2&chr=1&from=87017571&to=87017659
1	87213214	manta-968	INS	87213214	311	1	0.0194	298	12	0	895	1	0	81.61	intron_variant	MODIFIER	PEX5L	ENSBTAG00000013219						1:87207053:G:A:1.0:G:BovineHD0100024961	1:87212893:A:T:1.0:A:rs435593282;1:87213097:A:G:1.0:A:rs435036203;1:87213526:C:G:1.0:C:rs442415408;1:87213568:G:A:0.92:G:rs459313361;1:87213777:C:A:1.0:C:rs470278133		https://svdb-dc.pslab.ca/?sv=manta-968	https://www.ncbi.nlm.nih.gov/gdv/browser/genome/?id=GCF_002263795.2&chr=1&from=87213214&to=87213214
1	87653583	manta-969	DEL	87653872	-289	1	0.0048	307	3	0	896	1	0	95.16	intron_variant	MODIFIER	GNB4	ENSBTAG00000002767									https://svdb-dc.pslab.ca/?sv=manta-969	https://www.ncbi.nlm.nih.gov/gdv/browser/genome/?id=GCF_002263795.2&chr=1&from=87653583&to=87653872
1	87743503	manta-970	INS	87743503	54	0.1945	0.1903	207	88	15	897	1	0	65.81	intron_variant	MODIFIER	MFN1	ENSBTAG00000010485						1:87750201:T:C:0.96:C:BovineHD0100025133;1:87750822:A:G:0.97:G:BovineHD0100025134;1:87753304:C:T:0.83:C:BovineHD0100025136	1:87742248:A:G:0.93:G:rs29003725;1:87742467:C:T:0.97:T:rs43248826;1:87743457:G:A:0.98:A:rs208797629;1:87743573:A:C:0.96:C:rs379401761;1:87743769:C:T:0.98:T:rs210244378		https://svdb-dc.pslab.ca/?sv=manta-970	https://www.ncbi.nlm.nih.gov/gdv/browser/genome/?id=GCF_002263795.2&chr=1&from=87743503&to=87743503
1	87761103	manta-971	DEL	87761159	-56	1	0.0065	306	4	0	898	1	0	65.48	intron_variant	MODIFIER	MFN1	ENSBTAG00000010485									https://svdb-dc.pslab.ca/?sv=manta-971	https://www.ncbi.nlm.nih.gov/gdv/browser/genome/?id=GCF_002263795.2&chr=1&from=87761103&to=87761159
1	87765273	manta-972	DEL	87765445	-172	2.63514e-41	0.1468	260	9	41	899	1	0	82.9	5_prime_UTR_variant	MODIFIER	MFN1	ENSBTAG00000010485	MFN1:ENSBTAG00000010485								https://svdb-dc.pslab.ca/?sv=manta-972	https://www.ncbi.nlm.nih.gov/gdv/browser/genome/?id=GCF_002263795.2&chr=1&from=87765273&to=87765445
1	87779091	manta-973	DEL	87779191	-100	1	0.1984	199	99	12	900	1	0	53.55	downstream_gene_variant	MODIFIER	ZNF639	ENSBTAG00000037393						1:87780576:A:G:0.94:G:BovineHD0100025146;1:87785627:C:T:0.93:T:BovineHD4100000508	1:87778817:G:T:0.94:T:rs110115347;1:87778877:A:G:0.92:G:rs109129228;1:87778925:C:G:0.95:G:rs109875910;1:87779338:A:G:0.94:G:rs110646970;1:87779349:T:A:0.94:A:rs135111185		https://svdb-dc.pslab.ca/?sv=manta-973	https://www.ncbi.nlm.nih.gov/gdv/browser/genome/?id=GCF_002263795.2&chr=1&from=87779091&to=87779191
1	87958391	manta-974	INS	87958391	90	1	0.0016	309	1	0	901	1	0	63.87	intron_variant	MODIFIER	PIK3CA	ENSBTAG00000009232							1:87958380:A:T:1.0:A:rs801248283		https://svdb-dc.pslab.ca/?sv=manta-974	https://www.ncbi.nlm.nih.gov/gdv/browser/genome/?id=GCF_002263795.2&chr=1&from=87958391&to=87958391
1	88060434	manta-975	DEL	88060565	-131	0.3662	0.3274	144	129	37	902	1	0	46.77	intergenic_variant	MODIFIER								1:88054023:G:T:0.94:T:BovineHD0100025207;1:88059043:G:A:0.94:A:BovineHD0100025208;1:88061031:C:T:0.93:T:BovineHD0100025209;1:88066705:C:T:0.84:T:BovineHD0100025211	1:88060232:T:C:0.94:C:rs210690818;1:88060291:G:C:0.94:C:rs207583066;1:88060330:C:T:0.94:T:rs209163346;1:88060353:A:G:0.81:G:rs211237815;1:88060660:T:G:0.9:G:rs208180867		https://svdb-dc.pslab.ca/?sv=manta-975	https://www.ncbi.nlm.nih.gov/gdv/browser/genome/?id=GCF_002263795.2&chr=1&from=88060434&to=88060565
1	88061341	manta-976	DEL	88061523	-182	1	0.0016	309	1	0	903	1	0	46.13	intergenic_variant	MODIFIER											https://svdb-dc.pslab.ca/?sv=manta-976	https://www.ncbi.nlm.nih.gov/gdv/browser/genome/?id=GCF_002263795.2&chr=1&from=88061341&to=88061523
1	88085065	manta-977	DEL	88086358	-1293	0.8995	0.3403	134	141	35	904	1	0	43.55	intergenic_variant	MODIFIER								1:88075896:A:G:0.98:G:BovineHD0100025212;1:88080820:A:G:0.98:G:BovineHD0100025213;1:88083936:A:G:0.99:G:BovineHD0100025214	1:88084546:G:C:0.98:C:rs385880062;1:88084560:G:A:0.99:A:rs211104413;1:88084562:C:T:0.99:T:rs383013934;1:88084697:A:G:0.99:G:rs210475804;1:88084897:A:G:0.98:G:rs208390234	smoove-2387	https://svdb-dc.pslab.ca/?sv=manta-977	https://www.ncbi.nlm.nih.gov/gdv/browser/genome/?id=GCF_002263795.2&chr=1&from=88085065&to=88086358
1	88114815	manta-978	DEL	88115001	-186	1	0.0048	307	3	0	905	1	0	43.55	intergenic_variant	MODIFIER										smoove-2388	https://svdb-dc.pslab.ca/?sv=manta-978	https://www.ncbi.nlm.nih.gov/gdv/browser/genome/?id=GCF_002263795.2&chr=1&from=88114815&to=88115001
1	88256247	manta-979	DEL	88256313	-66	1	0.0065	306	4	0	906	1	0	97.74	intergenic_variant	MODIFIER											https://svdb-dc.pslab.ca/?sv=manta-979	https://www.ncbi.nlm.nih.gov/gdv/browser/genome/?id=GCF_002263795.2&chr=1&from=88256247&to=88256313
1	88421296	manta-980	DEL	88421480	-184	1	0.0016	309	1	0	907	1	0	98.39	intergenic_variant	MODIFIER											https://svdb-dc.pslab.ca/?sv=manta-980	https://www.ncbi.nlm.nih.gov/gdv/browser/genome/?id=GCF_002263795.2&chr=1&from=88421296&to=88421480
1	88434778	manta-981	DUP	88435407	629	1	0.0016	309	1	0	908	1	0	99.35	intergenic_variant	MODIFIER											https://svdb-dc.pslab.ca/?sv=manta-981	https://www.ncbi.nlm.nih.gov/gdv/browser/genome/?id=GCF_002263795.2&chr=1&from=88434778&to=88435407
1	88477882	manta-982	DEL	88477965	-83	1.88706e-28	0.3694	168	55	87	909	1	0	54.19	intergenic_variant	MODIFIER											https://svdb-dc.pslab.ca/?sv=manta-982	https://www.ncbi.nlm.nih.gov/gdv/browser/genome/?id=GCF_002263795.2&chr=1&from=88477882&to=88477965
1	88484473	manta-983	DEL	88484781	-308	0.0002	0.1565	213	97	0	910	1	0	41.61	intergenic_variant	MODIFIER											https://svdb-dc.pslab.ca/?sv=manta-983	https://www.ncbi.nlm.nih.gov/gdv/browser/genome/?id=GCF_002263795.2&chr=1&from=88484473&to=88484781
1	88484572	manta-984	INS	88484572	120	3.70094e-08	0.7516	38	78	194	910	2	100	15.48	intergenic_variant	MODIFIER											https://svdb-dc.pslab.ca/?sv=manta-984	https://www.ncbi.nlm.nih.gov/gdv/browser/genome/?id=GCF_002263795.2&chr=1&from=88484572&to=88484572
1	88498828	manta-985	DEL	88505395	-6567	1	0.0032	308	2	0	911	1	0	11.94	intergenic_variant	MODIFIER											https://svdb-dc.pslab.ca/?sv=manta-985	https://www.ncbi.nlm.nih.gov/gdv/browser/genome/?id=GCF_002263795.2&chr=1&from=88498828&to=88505395
1	88498858	manta-986	DEL	88507723	-8865	0.1842	0.2613	174	110	26	911	2	73.74	56.13	intergenic_variant	MODIFIER											https://svdb-dc.pslab.ca/?sv=manta-986	https://www.ncbi.nlm.nih.gov/gdv/browser/genome/?id=GCF_002263795.2&chr=1&from=88498858&to=88507723
1	88499905	manta-987	DUP	88504214	4309	4.48925e-15	0.2758	139	171	0	911	3	100	43.55	intergenic_variant	MODIFIER											https://svdb-dc.pslab.ca/?sv=manta-987	https://www.ncbi.nlm.nih.gov/gdv/browser/genome/?id=GCF_002263795.2&chr=1&from=88499905&to=88504214
1	88500176	manta-988	DUP	88502427	2251	1	0.0194	298	12	0	911	4	100	47.42	intergenic_variant	MODIFIER											https://svdb-dc.pslab.ca/?sv=manta-988	https://www.ncbi.nlm.nih.gov/gdv/browser/genome/?id=GCF_002263795.2&chr=1&from=88500176&to=88502427
1	88503315	manta-989	DEL	88504304	-989	0.0016	0.0032	309	0	1	911	5	0	95.81	intergenic_variant	MODIFIER											https://svdb-dc.pslab.ca/?sv=manta-989	https://www.ncbi.nlm.nih.gov/gdv/browser/genome/?id=GCF_002263795.2&chr=1&from=88503315&to=88504304
1	88504703	manta-990	DEL	88508525	-3822	0.0007	0.0274	296	11	3	911	6	0	95.16	intergenic_variant	MODIFIER											https://svdb-dc.pslab.ca/?sv=manta-990	https://www.ncbi.nlm.nih.gov/gdv/browser/genome/?id=GCF_002263795.2&chr=1&from=88504703&to=88508525
1	88505614	manta-991	DEL	88505757	-143	7.91986e-41	0.1565	256	11	43	911	7	100	80.65	intergenic_variant	MODIFIER											https://svdb-dc.pslab.ca/?sv=manta-991	https://www.ncbi.nlm.nih.gov/gdv/browser/genome/?id=GCF_002263795.2&chr=1&from=88505614&to=88505757
1	88505862	manta-992	DEL	88508935	-3073	1.04389e-24	0.1032	271	14	25	911	8	0	79.03	intergenic_variant	MODIFIER											https://svdb-dc.pslab.ca/?sv=manta-992	https://www.ncbi.nlm.nih.gov/gdv/browser/genome/?id=GCF_002263795.2&chr=1&from=88505862&to=88508935
1	88507279	manta-993	DEL	88508189	-910	1	0.05	279	31	0	911	9	100	79.35	intergenic_variant	MODIFIER											https://svdb-dc.pslab.ca/?sv=manta-993	https://www.ncbi.nlm.nih.gov/gdv/browser/genome/?id=GCF_002263795.2&chr=1&from=88507279&to=88508189
1	88515357	manta-994	INS	88515357	156	0.0173	0.2145	184	119	7	912	1	0	63.87	intergenic_variant	MODIFIER											https://svdb-dc.pslab.ca/?sv=manta-994	https://www.ncbi.nlm.nih.gov/gdv/browser/genome/?id=GCF_002263795.2&chr=1&from=88515357&to=88515357
1	88515638	manta-995	DEL	88517184	-1546	1	0.0065	306	4	0	913	1	0	59.35	intergenic_variant	MODIFIER									1:88520133:A:C:1.0:A:.	smoove-2404	https://svdb-dc.pslab.ca/?sv=manta-995	https://www.ncbi.nlm.nih.gov/gdv/browser/genome/?id=GCF_002263795.2&chr=1&from=88515638&to=88517184
1	88640388	manta-996	INS	88640407	126	0.1516	0.1968	204	90	16	914	1	0	64.84	intergenic_variant	MODIFIER								1:88640779:T:C:0.97:C:BovineHD0100025303	1:88639896:A:G:0.98:G:rs380120235;1:88640226:T:C:0.97:C:rs440804445;1:88640353:C:T:0.97:T:rs378825737;1:88640413:G:A:0.87:G:rs434282977;1:88640779:T:C:0.97:C:rs134057311		https://svdb-dc.pslab.ca/?sv=manta-996	https://www.ncbi.nlm.nih.gov/gdv/browser/genome/?id=GCF_002263795.2&chr=1&from=88640388&to=88640407
1	88752089	manta-997	DEL	88752380	-291	1	0.0016	309	1	0	915	1	0	65.48	intergenic_variant	MODIFIER											https://svdb-dc.pslab.ca/?sv=manta-997	https://www.ncbi.nlm.nih.gov/gdv/browser/genome/?id=GCF_002263795.2&chr=1&from=88752089&to=88752380
1	88818326	manta-998	DEL	88818547	-221	0.8788	0.2452	177	114	19	916	1	0	57.42	intergenic_variant	MODIFIER								1:88810806:G:T:0.89:T:BovineHD0100025369;1:88813226:G:A:0.94:A:BovineHD0100025371	1:88817781:T:A:0.95:A:rs384125389;1:88817879:A:G:0.95:G:rs380874511;1:88818719:G:C:0.93:C:rs384220810;1:88818850:A:C:0.89:C:rs382567255;1:88818852:T:C:0.9:C:rs385170878		https://svdb-dc.pslab.ca/?sv=manta-998	https://www.ncbi.nlm.nih.gov/gdv/browser/genome/?id=GCF_002263795.2&chr=1&from=88818326&to=88818547
1	88897650	manta-999	DUP	88898040	390	7.17002e-07	0.1952	189	121	0	917	1	0	37.1	intergenic_variant	MODIFIER						BovineHD0100025405					https://svdb-dc.pslab.ca/?sv=manta-999	https://www.ncbi.nlm.nih.gov/gdv/browser/genome/?id=GCF_002263795.2&chr=1&from=88897650&to=88898040
1	88913119	manta-1000	DEL	88913551	-432	0.5787	0.2871	155	132	23	918	1	0	78.06	intergenic_variant	MODIFIER									1:88909570:C:A:0.98:A:rs209392976;1:88909740:A:G:0.83:G:rs211104391;1:88912740:C:T:0.99:T:rs208795374;1:88915381:G:T:0.84:T:rs209086062	smoove-2422	https://svdb-dc.pslab.ca/?sv=manta-1000	https://www.ncbi.nlm.nih.gov/gdv/browser/genome/?id=GCF_002263795.2&chr=1&from=88913119&to=88913551
1	89020169	manta-1001	DEL	89020354	-185	1	0.0065	306	4	0	919	1	0	49.35	intergenic_variant	MODIFIER								1:89026749:G:A:1.0:G:BovineHD0100025448	1:89019757:T:C:1.0:T:rs379761276;1:89020020:A:T:1.0:A:rs384775699;1:89020044:G:T:1.0:G:rs380536330;1:89020120:T:C:1.0:T:rs437234190;1:89020733:G:A:1.0:G:rs380655921	smoove-2425	https://svdb-dc.pslab.ca/?sv=manta-1001	https://www.ncbi.nlm.nih.gov/gdv/browser/genome/?id=GCF_002263795.2&chr=1&from=89020169&to=89020354
1	89044902	manta-1002	DEL	89045095	-193	1	0.0403	285	25	0	920	1	0	93.23	intergenic_variant	MODIFIER							1:89043569:A:G:0.91:A:ARS-BFGL-NGS-16663	1:89043569:A:G:0.91:A:ARS-BFGL-NGS-16663	1:89044751:A:G:0.91:A:rs385621912;1:89044802:A:T:0.91:A:rs380291984;1:89045305:C:T:0.91:C:rs439665372;1:89045343:G:C:0.91:G:rs456495449;1:89045427:A:G:0.91:A:rs378651313	smoove-2426	https://svdb-dc.pslab.ca/?sv=manta-1002	https://www.ncbi.nlm.nih.gov/gdv/browser/genome/?id=GCF_002263795.2&chr=1&from=89044902&to=89045095
1	89058575	manta-1003	DEL	89058882	-307	2.84374e-16	0.2855	133	177	0	921	1	0	45.81	intergenic_variant	MODIFIER											https://svdb-dc.pslab.ca/?sv=manta-1003	https://www.ncbi.nlm.nih.gov/gdv/browser/genome/?id=GCF_002263795.2&chr=1&from=89058575&to=89058882
1	89534735	manta-1004	DEL	89534788	-53	0.6572	0.071	268	40	2	922	1	0	48.06	intergenic_variant	MODIFIER							1:89539442:G:A:0.98:A:Hapmap27148-BTA-124406	1:89530648:G:A:0.93:A:BovineHD0100025590;1:89534808:T:C:0.88:T:BovineHD0100025591	1:89534680:G:A:0.91:A:rs378498659;1:89534799:T:C:0.9:T:rs478789989;1:89534808:T:C:0.88:T:rs134357246;1:89534816:A:G:0.9:A:rs460770409;1:89534849:A:G:0.93:G:rs380594615	smoove-2436	https://svdb-dc.pslab.ca/?sv=manta-1004	https://www.ncbi.nlm.nih.gov/gdv/browser/genome/?id=GCF_002263795.2&chr=1&from=89534735&to=89534788
1	89559885	manta-1005	DUP	89559959	74	1	0.0016	309	1	0	923	1	0	86.13	intergenic_variant	MODIFIER											https://svdb-dc.pslab.ca/?sv=manta-1005	https://www.ncbi.nlm.nih.gov/gdv/browser/genome/?id=GCF_002263795.2&chr=1&from=89559885&to=89559959
1	89588261	manta-1006	DEL	89589079	-818	0.8196	0.4613	91	152	67	924	1	0	29.35	intergenic_variant	MODIFIER								1:89598345:A:C:0.89:C:BovineHD0100025608	1:89583121:A:G:0.99:G:rs209090534;1:89598345:A:C:0.89:C:rs132784259	smoove-2438	https://svdb-dc.pslab.ca/?sv=manta-1006	https://www.ncbi.nlm.nih.gov/gdv/browser/genome/?id=GCF_002263795.2&chr=1&from=89588261&to=89589079
1	89808629	manta-1007	DUP	89808754	125	0.6152	0.0613	272	38	0	925	1	0	30.97	intergenic_variant	MODIFIER								1:89806261:A:G:0.83:A:BovineHD0100025673;1:89808885:A:G:0.81:A:BovineHD0100025674	1:89807985:T:C:0.81:T:rs209778617;1:89808885:A:G:0.81:A:rs132737385;1:89809031:A:G:0.83:A:rs208784717;1:89809116:T:C:0.83:T:rs382024884;1:89809181:A:C:0.82:C:rs207914732	smoove-2442	https://svdb-dc.pslab.ca/?sv=manta-1007	https://www.ncbi.nlm.nih.gov/gdv/browser/genome/?id=GCF_002263795.2&chr=1&from=89808629&to=89808754
1	89836306	manta-1008	DEL	89836384	-78	1	0.0048	307	3	0	926	1	0	86.77	intergenic_variant	MODIFIER											https://svdb-dc.pslab.ca/?sv=manta-1008	https://www.ncbi.nlm.nih.gov/gdv/browser/genome/?id=GCF_002263795.2&chr=1&from=89836306&to=89836384
[truncated: 29,104 more rows]

## Sheet: X
CHROM	POS	ID	SVTYPE	END	SVLEN	HWE	AF	HOM_REF	HET	HOM_ALT	BLOCK	MEMBER	OVERLAP_PREVIOUS_SITE	GENOTYPE_MATCH_PREVIOUS_SITE	VEP_CONSEQUENCE	VEP_IMPACT	VEP_GENE	VEP_GENE_ID	EXON_OVERLAP	CDS_OVERLAP	BovineSNP50_OVERLAP	BovineHD_OVERLAP	BovineSNP50_TAG	BovineHD_TAG	WGS_TAG	MERGED_ID	SVDB-DC_LINK	NCBI_GDV_LINK
[truncated: 1,075 more rows]

[truncated: 1 more sheets: Y]
