# Supplementary material for: A large structural variant collection in Holstein cattle and associated database for variant discovery, characterization, and application
Source: BMC Genomics. 2024 Sep 30;25:903. doi: 10.1186/s12864-024-10812-2 (PMC11440700; doi:10.1186/s12864-024-10812-2)
Supplement: Supplementary file 4 — Additional file 4. Smoove structural variants. Excel file of Smoove SVs, including genotype summary information, VEP impacts, overlapping genes, overlapping panel SNPs, tag SNPs, and links to visualize read alignments. [file 12864_2024_10812_MOESM4_ESM.xlsx]

## Sheet: Documentation
Overview:
Description	This file contains SV information (each row is an SV site).
Sheets:
Autosomes	SVs on autosomes with genotype information from 310 samples.
X	SVs on chromosome X with genotype information from XX animals (20 samples).
Y	SVs on chromosome Y with genotype information from XY animals (290 samples).
Column Descriptions:
CHROM	The chromosomal location of the variant, obtained from the source VCF file.
POS	The position of the variant, obtained from the source VCF file.
ID	The variant ID, consisting of the name of the SV caller followed by a sequentially assigned integer.
SVTYPE	The type of variant (DEL, DUP, INS) obtained from the INFO field of the source VCF file.
END	The end position of the variant, obtained from the INFO field of the source VCF file.
SVLEN	The length of the variant, obtained from the INFO field of the source VCF file.
HWE	The Hardy-Weinberg equilibrium p-value, obtained from the INFO field of the source VCF file.
AF	The ALT allele frequency, obtained from the INFO field of the source VCF file.
HOM_REF	The number of homozygous reference genotypes determined by parsing the source VCF file genotypes.
HET	The number of heterozygous genotypes determined by parsing the source VCF file genotypes.
HOM_ALT	The number of homozygous alternate genotypes determined by parsing the source VCF file genotypes.
BLOCK	An integer used to group variants that are overlapping; overlapping variants have the same BLOCK number.
MEMBER	Within a BLOCK variants are assigned a sequential MEMBER number.
OVERLAP_PREVIOUS_SITE	The percentage of the current variant's length that overlaps with the previous variant.
GENOTYPE_MATCH_PREVIOUS_SITE	The percentage of genotypes in the current variant that are identical to those in the previous variant.
VEP_CONSEQUENCE	The VEP consequence obtained using the --pick flag.
VEP_IMPACT	The impact category (HIGH, MODERATE, LOW, MODIFIER) of the VEP consequence.
VEP_GENE	The gene symbol for the VEP consequence.
VEP_GENE_ID	The Ensembl gene ID for the VEP consequence.
EXON_OVERLAP	The gene symbol and Ensembl gene ID for exons that overlap with the variant, in the format 'gene symbol':'Ensembl gene ID'.
CDS_OVERLAP	The gene symbol and Ensembl gene ID for coding sequences that overlap with the variant, in the format 'gene symbol':'Ensembl gene ID'.
BovineSNP50_OVERLAP	The BovineSNP50 marker names for SNPs that overlap with the variant.
BovineHD_OVERLAP	The BovineHD marker names for SNPs that overlap with the variant.
BovineSNP50_TAG	BovineSNP50 SNPs that are in LD with the variant; the format is 'chromosome':'position':'SNP allele on the reference genome':'ALT SNP allele':'LD':'SV ALT allele-associated SNP allele':'SNP marker name'.
BovineHD_TAG	BovineHD SNPs that are in LD with the variant; the format is 'chromosome':'position':'SNP allele on the reference genome':'ALT SNP allele':'LD':'SV ALT allele-associated SNP allele':'SNP marker name'.
WGS_TAG	Whole-genome sequence SNPs that are in LD with the variant; the format is 'chromosome':'position':'SNP allele on the reference genome':'ALT SNP allele':'LD':'SV ALT allele-associated SNP allele':'SNP rsID'.
MERGED_ID	The ID of SVs from the other SV caller that are deemed to overlap with this SV based on position and genotypes.
SVDB-DC_LINK	A hyperlink to the SVDB-DC database entry for the SV.
NCBI_GDV_LINK	A hyperlink to the NCBI Genome Data Viewer showing the SV region.
VEP_CONSEQUENCE and VEP_IMPACT categories (source https://www.ensembl.org/info/genome/variation/prediction/predicted_data.html):
transcript_ablation	A feature ablation whereby the deleted region includes a transcript feature; (HIGH)
splice_acceptor_variant	A splice variant that changes the 2 base region at the 3' end of an intron; (HIGH)
splice_donor_variant	A splice variant that changes the 2 base region at the 5' end of an intron; (HIGH)
stop_gained	A sequence variant whereby at least one base of a codon is changed, resulting in a premature stop codon, leading to a shortened transcript; (HIGH)
frameshift_variant	A sequence variant which causes a disruption of the translational reading frame, because the number of nucleotides inserted or deleted is not a multiple of three; (HIGH)
stop_lost	A sequence variant where at least one base of the terminator codon (stop) is changed, resulting in an elongated transcript; (HIGH)
start_lost	A codon variant that changes at least one base of the canonical start codon; (HIGH)
transcript_amplification	A feature amplification of a region containing a transcript; (HIGH)
feature_elongation	A sequence variant that causes the extension of a genomic feature, with regard to the reference sequence; (HIGH)
feature_truncation	A sequence variant that causes the reduction of a genomic feature, with regard to the reference sequence; (HIGH)
inframe_insertion	An inframe non synonymous variant that inserts bases into in the coding sequence; (MODERATE)
inframe_deletion	An inframe non synonymous variant that deletes bases from the coding sequence; (MODERATE)
missense_variant	A sequence variant, that changes one or more bases, resulting in a different amino acid sequence but where the length is preserved; (MODERATE)
protein_altering_variant	A sequence variant which is predicted to change the protein encoded in the coding sequence; (MODERATE)
splice_donor_5th_base_variant	A sequence variant that causes a change at the 5th base pair after the start of the intron in the orientation of the transcript; (LOW)
splice_region_variant	A sequence variant in which a change has occurred within the region of the splice site, either within 1-3 bases of the exon or 3-8 bases of the intron; (LOW)
splice_donor_region_variant	A sequence variant that falls in the region between the 3rd and 6th base after splice junction (5' end of intron); (LOW)
splice_polypyrimidine_tract_variant	A sequence variant that falls in the polypyrimidine tract at 3' end of intron between 17 and 3 bases from the end (acceptor -3 to acceptor -17); (LOW)
incomplete_terminal_codon_variant	A sequence variant where at least one base of the final codon of an incompletely annotated transcript is changed; (LOW)
start_retained_variant	A sequence variant where at least one base in the start codon is changed, but the start remains; (LOW)
stop_retained_variant	A sequence variant where at least one base in the terminator codon is changed, but the terminator remains; (LOW)
synonymous_variant	A sequence variant where there is no resulting change to the encoded amino acid; (LOW)
coding_sequence_variant	A sequence variant that changes the coding sequence; (MODIFIER)
mature_miRNA_variant	A transcript variant located with the sequence of the mature miRNA; (MODIFIER)
5_prime_UTR_variant	A UTR variant of the 5' UTR; (MODIFIER)
3_prime_UTR_variant	A UTR variant of the 3' UTR; (MODIFIER)
non_coding_transcript_exon_variant	A sequence variant that changes non-coding exon sequence in a non-coding transcript; (MODIFIER)
intron_variant	A transcript variant occurring within an intron; (MODIFIER)
NMD_transcript_variant	A variant in a transcript that is the target of NMD; (MODIFIER)
non_coding_transcript_variant	A transcript variant of a non coding RNA gene; (MODIFIER)
coding_transcript_variant	A transcript variant of a protein coding gene; (MODIFIER)
upstream_gene_variant	A sequence variant located 5' of a gene; (MODIFIER)
downstream_gene_variant	A sequence variant located 3' of a gene; (MODIFIER)
TFBS_ablation	A feature ablation whereby the deleted region includes a transcription factor binding site; (MODIFIER)
TFBS_amplification	A feature amplification of a region containing a transcription factor binding site; (MODIFIER)
TF_binding_site_variant	A sequence variant located within a transcription factor binding site; (MODIFIER)
regulatory_region_ablation	A feature ablation whereby the deleted region includes a regulatory region; (MODIFIER)
regulatory_region_amplification	A feature amplification of a region containing a regulatory region; (MODIFIER)
regulatory_region_variant	A sequence variant located within a regulatory region; (MODIFIER)
intergenic_variant	A sequence variant located in the intergenic region, between genes; (MODIFIER)
sequence_variant	A sequence variant is a non exact copy of a sequence feature or genome exhibiting one or more sequence alteration; (MODIFIER)
VEP_IMPACT definitions (source https://www.ensembl.org/Help/Glossary):
HIGH	The variant is assumed to have high (disruptive) impact in the protein, probably causing protein truncation, loss of function or triggering nonsense mediated decay.
MODERATE	A non-disruptive variant that might change protein effectiveness.
LOW	A variant that is assumed to be mostly harmless or unlikely to change protein behaviour.
MODIFIER	Usually non-coding variants or variants affecting non-coding genes, where predictions are difficult or there is no evidence of impact.

## Sheet: Autosomes
CHROM	POS	ID	SVTYPE	END	SVLEN	HWE	AF	HOM_REF	HET	HOM_ALT	BLOCK	MEMBER	OVERLAP_PREVIOUS_SITE	GENOTYPE_MATCH_PREVIOUS_SITE	VEP_CONSEQUENCE	VEP_IMPACT	VEP_GENE	VEP_GENE_ID	EXON_OVERLAP	CDS_OVERLAP	BovineSNP50_OVERLAP	BovineHD_OVERLAP	BovineSNP50_TAG	BovineHD_TAG	WGS_TAG	MERGED_ID	SVDB-DC_LINK	NCBI_GDV_LINK
1	147979	smoove-1	DEL	148010	-31	0.0032	0.0343	288	15	3	1	1	0	0	intergenic_variant	MODIFIER											https://svdb-dc.pslab.ca/?sv=smoove-1	https://www.ncbi.nlm.nih.gov/gdv/browser/genome/?id=GCF_002263795.2&chr=1&from=147979&to=148010
1	246440	smoove-2	DUP	511966	265526	0.1467	0.0871	256	54	0	2	1	0	77.42	transcript_amplification	HIGH		ENSBTAG00000006648	.:ENSBTAG00000006648;5S_rRNA:ENSBTAG00000049697;5S_rRNA:ENSBTAG00000047028;5S_rRNA:ENSBTAG00000053686	.:ENSBTAG00000006648		BovineHD1300018430;BovineHD3300000014;BovineHD3300000856;BovineHD3300000857;BovineHD3300001073;BovineHD3300001075;BovineHD3300001076;BovineHD3300001077;BovineHD3300001078;BovineHD3300001081					https://svdb-dc.pslab.ca/?sv=smoove-2	https://www.ncbi.nlm.nih.gov/gdv/browser/genome/?id=GCF_002263795.2&chr=1&from=246440&to=511966
1	286843	smoove-3	DEL	286896	-53	4.86403e-10	0.4919	52	209	47	2	2	100	31.61	intergenic_variant	MODIFIER											https://svdb-dc.pslab.ca/?sv=smoove-3	https://www.ncbi.nlm.nih.gov/gdv/browser/genome/?id=GCF_002263795.2&chr=1&from=286843&to=286896
1	376464	smoove-4	DEL	376512	-48	0	0.4355	40	270	0	2	3	0	61.94	intergenic_variant	MODIFIER										manta-14	https://svdb-dc.pslab.ca/?sv=smoove-4	https://www.ncbi.nlm.nih.gov/gdv/browser/genome/?id=GCF_002263795.2&chr=1&from=376464&to=376512
1	379692	smoove-5	DEL	412401	-32709	1	0.0032	308	2	0	2	4	0	13.55	intergenic_variant	MODIFIER									1:418947:G:T:1.0:G:rs525356573;1:420780:G:C:1.0:G:rs517071816;1:422150:T:C:1.0:T:rs467381977		https://svdb-dc.pslab.ca/?sv=smoove-5	https://www.ncbi.nlm.nih.gov/gdv/browser/genome/?id=GCF_002263795.2&chr=1&from=379692&to=412401
1	383194	smoove-6	DEL	391717	-8523	5.46471e-35	0.5871	4	248	58	2	5	100	1.94	intergenic_variant	MODIFIER										manta-16	https://svdb-dc.pslab.ca/?sv=smoove-6	https://www.ncbi.nlm.nih.gov/gdv/browser/genome/?id=GCF_002263795.2&chr=1&from=383194&to=391717
1	423307	smoove-7	DEL	423544	-237	1	0.0048	307	3	0	2	6	0	1.94	intergenic_variant	MODIFIER											https://svdb-dc.pslab.ca/?sv=smoove-7	https://www.ncbi.nlm.nih.gov/gdv/browser/genome/?id=GCF_002263795.2&chr=1&from=423307&to=423544
1	430006	smoove-8	DEL	430258	-252	0	0.4419	36	274	0	2	7	0	12.58	intergenic_variant	MODIFIER										manta-17	https://svdb-dc.pslab.ca/?sv=smoove-8	https://www.ncbi.nlm.nih.gov/gdv/browser/genome/?id=GCF_002263795.2&chr=1&from=430006&to=430258
1	474087	smoove-9	DUP	474303	216	0.0126	0.121	235	75	0	2	8	0	30.65	upstream_gene_variant	MODIFIER	5S_rRNA	ENSBTAG00000047028									https://svdb-dc.pslab.ca/?sv=smoove-9	https://www.ncbi.nlm.nih.gov/gdv/browser/genome/?id=GCF_002263795.2&chr=1&from=474087&to=474303
1	474531	smoove-10	DUP	478487	3956	0.0002	0.3274	155	107	48	2	9	0	51.29	transcript_amplification	HIGH	5S_rRNA	ENSBTAG00000047028	5S_rRNA:ENSBTAG00000049697;5S_rRNA:ENSBTAG00000047028			BovineHD3300001078;BovineHD3300001081					https://svdb-dc.pslab.ca/?sv=smoove-10	https://www.ncbi.nlm.nih.gov/gdv/browser/genome/?id=GCF_002263795.2&chr=1&from=474531&to=478487
1	483218	smoove-11	DEL	491789	-8571	4.95018e-13	0.7403	0	161	149	2	10	0	25.81	downstream_gene_variant	MODIFIER	5S_rRNA	ENSBTAG00000053686									https://svdb-dc.pslab.ca/?sv=smoove-11	https://www.ncbi.nlm.nih.gov/gdv/browser/genome/?id=GCF_002263795.2&chr=1&from=483218&to=491789
1	493370	smoove-12	DEL	493594	-224	1	0.0016	309	1	0	2	11	0	0.32	intergenic_variant	MODIFIER											https://svdb-dc.pslab.ca/?sv=smoove-12	https://www.ncbi.nlm.nih.gov/gdv/browser/genome/?id=GCF_002263795.2&chr=1&from=493370&to=493594
1	500435	smoove-13	DUP	500620	185	1	0.0016	309	1	0	2	12	0	99.35	intergenic_variant	MODIFIER											https://svdb-dc.pslab.ca/?sv=smoove-13	https://www.ncbi.nlm.nih.gov/gdv/browser/genome/?id=GCF_002263795.2&chr=1&from=500435&to=500620
1	536239	smoove-14	DEL	537459	-1220	0	0.5	0	310	0	3	1	0	0.32	intergenic_variant	MODIFIER											https://svdb-dc.pslab.ca/?sv=smoove-14	https://www.ncbi.nlm.nih.gov/gdv/browser/genome/?id=GCF_002263795.2&chr=1&from=536239&to=537459
1	543904	smoove-15	DEL	568794	-24890	0	0.479	13	297	0	4	1	0	95.81	intergenic_variant	MODIFIER						BovineHD2700011079					https://svdb-dc.pslab.ca/?sv=smoove-15	https://www.ncbi.nlm.nih.gov/gdv/browser/genome/?id=GCF_002263795.2&chr=1&from=543904&to=568794
1	551025	smoove-16	DEL	551359	-334	1	0.0016	309	1	0	4	2	100	4.52	intergenic_variant	MODIFIER											https://svdb-dc.pslab.ca/?sv=smoove-16	https://www.ncbi.nlm.nih.gov/gdv/browser/genome/?id=GCF_002263795.2&chr=1&from=551025&to=551359
1	651384	smoove-17	DEL	651695	-311	1	0.0048	307	3	0	5	1	0	98.71	intron_variant&feature_truncation	MODIFIER		ENSBTAG00000054829									https://svdb-dc.pslab.ca/?sv=smoove-17	https://www.ncbi.nlm.nih.gov/gdv/browser/genome/?id=GCF_002263795.2&chr=1&from=651384&to=651695
1	667028	smoove-18	DUP	668268	1240	1	0.0016	309	1	0	6	1	0	98.71	splice_polypyrimidine_tract_variant&coding_sequence_variant&intron_variant&feature_elongation	LOW		ENSBTAG00000054829	.:ENSBTAG00000054829	.:ENSBTAG00000054829					1:670980:C:A:1.0:C:rs800865709		https://svdb-dc.pslab.ca/?sv=smoove-18	https://www.ncbi.nlm.nih.gov/gdv/browser/genome/?id=GCF_002263795.2&chr=1&from=667028&to=668268
1	846061	smoove-19	DEL	846260	-199	1	0.0016	309	1	0	7	1	0	99.35	intergenic_variant	MODIFIER											https://svdb-dc.pslab.ca/?sv=smoove-19	https://www.ncbi.nlm.nih.gov/gdv/browser/genome/?id=GCF_002263795.2&chr=1&from=846061&to=846260
1	906771	smoove-20	DEL	907002	-231	1	0.0016	309	1	0	8	1	0	99.35	upstream_gene_variant	MODIFIER		ENSBTAG00000005540									https://svdb-dc.pslab.ca/?sv=smoove-20	https://www.ncbi.nlm.nih.gov/gdv/browser/genome/?id=GCF_002263795.2&chr=1&from=906771&to=907002
1	953793	smoove-21	DUP	954657	864	1	0.0016	309	1	0	9	1	0	99.35	intron_variant&feature_elongation	MODIFIER	RCAN1	ENSBTAG00000020035									https://svdb-dc.pslab.ca/?sv=smoove-21	https://www.ncbi.nlm.nih.gov/gdv/browser/genome/?id=GCF_002263795.2&chr=1&from=953793&to=954657
1	1069491	smoove-22	DEL	1069789	-298	1	0.0016	309	1	0	10	1	0	99.35	upstream_gene_variant	MODIFIER		ENSBTAG00000051226									https://svdb-dc.pslab.ca/?sv=smoove-22	https://www.ncbi.nlm.nih.gov/gdv/browser/genome/?id=GCF_002263795.2&chr=1&from=1069491&to=1069789
1	1088373	smoove-23	DEL	1088935	-562	2.19413e-13	0.2629	147	163	0	11	1	0	47.74	intergenic_variant	MODIFIER						BovineHD0100000149					https://svdb-dc.pslab.ca/?sv=smoove-23	https://www.ncbi.nlm.nih.gov/gdv/browser/genome/?id=GCF_002263795.2&chr=1&from=1088373&to=1088935
1	1088377	smoove-24	DUP	1089028	651	0.9058	0.3968	112	150	48	11	2	85.71	63.23	intergenic_variant	MODIFIER						BovineHD0100000149					https://svdb-dc.pslab.ca/?sv=smoove-24	https://www.ncbi.nlm.nih.gov/gdv/browser/genome/?id=GCF_002263795.2&chr=1&from=1088377&to=1089028
1	1088380	smoove-25	DEL	1088685	-305	1.44919e-08	0.2323	167	142	1	11	3	100	56.77	intergenic_variant	MODIFIER						BovineHD0100000149					https://svdb-dc.pslab.ca/?sv=smoove-25	https://www.ncbi.nlm.nih.gov/gdv/browser/genome/?id=GCF_002263795.2&chr=1&from=1088380&to=1088685
1	1088534	smoove-26	DEL	1088935	-401	8.77269e-06	0.1806	198	112	0	11	4	37.66	83.87	intergenic_variant	MODIFIER											https://svdb-dc.pslab.ca/?sv=smoove-26	https://www.ncbi.nlm.nih.gov/gdv/browser/genome/?id=GCF_002263795.2&chr=1&from=1088534&to=1088935
1	1103022	smoove-27	DEL	1103331	-309	1	0.0016	309	1	0	12	1	0	63.55	splice_polypyrimidine_tract_variant&3_prime_UTR_variant&intron_variant&feature_truncation	LOW	SMIM11A	ENSBTAG00000011528	SMIM11A:ENSBTAG00000011528			BovineHD0100000160					https://svdb-dc.pslab.ca/?sv=smoove-27	https://www.ncbi.nlm.nih.gov/gdv/browser/genome/?id=GCF_002263795.2&chr=1&from=1103022&to=1103331
1	1147862	smoove-28	DEL	1148012	-150	1	0.0016	309	1	0	13	1	0	100	intergenic_variant	MODIFIER											https://svdb-dc.pslab.ca/?sv=smoove-28	https://www.ncbi.nlm.nih.gov/gdv/browser/genome/?id=GCF_002263795.2&chr=1&from=1147862&to=1148012
1	1169018	smoove-29	DEL	1169173	-155	0.0038	0.0194	300	8	2	14	1	0	97.1	intergenic_variant	MODIFIER											https://svdb-dc.pslab.ca/?sv=smoove-29	https://www.ncbi.nlm.nih.gov/gdv/browser/genome/?id=GCF_002263795.2&chr=1&from=1169018&to=1169173
1	1172612	smoove-30	DEL	1172887	-275	1	0.0016	309	1	0	15	1	0	97.1	intergenic_variant	MODIFIER											https://svdb-dc.pslab.ca/?sv=smoove-30	https://www.ncbi.nlm.nih.gov/gdv/browser/genome/?id=GCF_002263795.2&chr=1&from=1172612&to=1172887
1	1194515	smoove-31	DUP	1195342	827	1	0.0016	309	1	0	16	1	0	99.35	intergenic_variant	MODIFIER											https://svdb-dc.pslab.ca/?sv=smoove-31	https://www.ncbi.nlm.nih.gov/gdv/browser/genome/?id=GCF_002263795.2&chr=1&from=1194515&to=1195342
1	1194864	smoove-32	DEL	1195183	-319	1	0.0016	309	1	0	16	2	100	99.35	intergenic_variant	MODIFIER											https://svdb-dc.pslab.ca/?sv=smoove-32	https://www.ncbi.nlm.nih.gov/gdv/browser/genome/?id=GCF_002263795.2&chr=1&from=1194864&to=1195183
1	1277927	smoove-33	DEL	1277965	-38	1.54885e-07	0.5603	82	106	119	17	1	0	26.45	intergenic_variant	MODIFIER								1:1276295:A:C:0.84:C:BovineHD0100000216;1:1276912:C:T:0.83:T:BovineHD0100000217;1:1278688:A:G:0.82:G:BovineHD0100017158;1:1280141:A:G:0.84:G:BovineHD0100017157;1:1281079:C:T:0.84:T:BovineHD0100017156	1:1277310:T:C:0.83:C:rs207747772;1:1277573:T:C:0.82:C:rs383030663;1:1277589:C:G:0.82:G:rs377883140;1:1277855:A:G:0.82:G:.;1:1278688:A:G:0.82:G:rs133967485		https://svdb-dc.pslab.ca/?sv=smoove-33	https://www.ncbi.nlm.nih.gov/gdv/browser/genome/?id=GCF_002263795.2&chr=1&from=1277927&to=1277965
1	1277927	smoove-34	DEL	1278050	-123	1.32903e-08	0.2758	144	161	5	17	2	30.89	45.81	intergenic_variant	MODIFIER											https://svdb-dc.pslab.ca/?sv=smoove-34	https://www.ncbi.nlm.nih.gov/gdv/browser/genome/?id=GCF_002263795.2&chr=1&from=1277927&to=1278050
1	1278054	smoove-35	DEL	1278112	-58	1	0.0032	307	2	0	18	1	0	47.1	intergenic_variant	MODIFIER											https://svdb-dc.pslab.ca/?sv=smoove-35	https://www.ncbi.nlm.nih.gov/gdv/browser/genome/?id=GCF_002263795.2&chr=1&from=1278054&to=1278112
1	1278250	smoove-36	DEL	1278319	-69	1	0.0032	307	2	0	19	1	0	98.71	intergenic_variant	MODIFIER											https://svdb-dc.pslab.ca/?sv=smoove-36	https://www.ncbi.nlm.nih.gov/gdv/browser/genome/?id=GCF_002263795.2&chr=1&from=1278250&to=1278319
1	1283012	smoove-37	DEL	1283238	-226	1	0.0016	309	1	0	20	1	0	98.71	intergenic_variant	MODIFIER						BovineHD0100017154					https://svdb-dc.pslab.ca/?sv=smoove-37	https://www.ncbi.nlm.nih.gov/gdv/browser/genome/?id=GCF_002263795.2&chr=1&from=1283012&to=1283238
1	1300915	smoove-38	DEL	1301149	-234	1	0.0016	309	1	0	21	1	0	100	intergenic_variant	MODIFIER											https://svdb-dc.pslab.ca/?sv=smoove-38	https://www.ncbi.nlm.nih.gov/gdv/browser/genome/?id=GCF_002263795.2&chr=1&from=1300915&to=1301149
1	1416055	smoove-39	DEL	1416303	-248	1	0.0016	309	1	0	22	1	0	99.35	intron_variant&feature_truncation	MODIFIER	MRPS6	ENSBTAG00000012594				BovineHD0100000234					https://svdb-dc.pslab.ca/?sv=smoove-39	https://www.ncbi.nlm.nih.gov/gdv/browser/genome/?id=GCF_002263795.2&chr=1&from=1416055&to=1416303
1	1443422	smoove-40	DUP	1443827	405	1	0.0032	308	2	0	23	1	0	99.03	intron_variant&feature_elongation	MODIFIER	MRPS6	ENSBTAG00000012594							1:1435213:T:C:1.0:T:rs383707366;1:1442184:G:A:1.0:G:rs382348355		https://svdb-dc.pslab.ca/?sv=smoove-40	https://www.ncbi.nlm.nih.gov/gdv/browser/genome/?id=GCF_002263795.2&chr=1&from=1443422&to=1443827
1	1483011	smoove-41	DEL	1483290	-279	1	0.0065	306	4	0	24	1	0	98.06	intergenic_variant	MODIFIER											https://svdb-dc.pslab.ca/?sv=smoove-41	https://www.ncbi.nlm.nih.gov/gdv/browser/genome/?id=GCF_002263795.2&chr=1&from=1483011&to=1483290
1	1550583	smoove-42	DEL	1550815	-232	1	0.0016	309	1	0	25	1	0	98.39	intergenic_variant	MODIFIER											https://svdb-dc.pslab.ca/?sv=smoove-42	https://www.ncbi.nlm.nih.gov/gdv/browser/genome/?id=GCF_002263795.2&chr=1&from=1550583&to=1550815
1	1559444	smoove-43	DEL	1559667	-223	1	0.0016	309	1	0	26	1	0	99.35	intergenic_variant	MODIFIER											https://svdb-dc.pslab.ca/?sv=smoove-43	https://www.ncbi.nlm.nih.gov/gdv/browser/genome/?id=GCF_002263795.2&chr=1&from=1559444&to=1559667
1	1579519	smoove-44	DEL	1579949	-430	0.0259	0.2597	162	135	13	27	1	0	51.94	intergenic_variant	MODIFIER											https://svdb-dc.pslab.ca/?sv=smoove-44	https://www.ncbi.nlm.nih.gov/gdv/browser/genome/?id=GCF_002263795.2&chr=1&from=1579519&to=1579949
1	1579581	smoove-45	DEL	1579949	-368	0.2248	0.2984	157	121	32	27	2	100	91.61	intergenic_variant	MODIFIER								1:1581113:T:C:0.85:C:BovineHD0100000274;1:1583107:A:G:0.88:G:BovineHD0100000276	1:1579247:G:A:0.87:A:rs109851038;1:1579291:C:T:0.84:T:rs110494478;1:1579419:G:A:0.86:A:rs208120860;1:1580081:T:C:0.85:C:rs110219624;1:1580340:C:G:0.81:G:rs109378355		https://svdb-dc.pslab.ca/?sv=smoove-45	https://www.ncbi.nlm.nih.gov/gdv/browser/genome/?id=GCF_002263795.2&chr=1&from=1579581&to=1579949
1	1587441	smoove-46	DUP	1587654	213	1	0.0016	309	1	0	28	1	0	50.97	intergenic_variant	MODIFIER									1:1590454:G:A:1.0:G:rs479727719		https://svdb-dc.pslab.ca/?sv=smoove-46	https://www.ncbi.nlm.nih.gov/gdv/browser/genome/?id=GCF_002263795.2&chr=1&from=1587441&to=1587654
1	1628981	smoove-47	DEL	1629192	-211	0.0165	0.0599	276	29	4	29	1	0	88.71	intergenic_variant	MODIFIER									1:1628903:G:C:0.83:C:rs379353825;1:1630063:C:G:0.82:G:rs208099884;1:1630193:T:C:0.81:C:rs383968477;1:1631065:A:G:0.83:G:rs384699385;1:1631199:G:A:0.81:A:rs379153131	manta-28	https://svdb-dc.pslab.ca/?sv=smoove-47	https://www.ncbi.nlm.nih.gov/gdv/browser/genome/?id=GCF_002263795.2&chr=1&from=1628981&to=1629192
1	1733125	smoove-48	DEL	1733392	-267	1	0.0016	309	1	0	30	1	0	88.71	intron_variant&feature_truncation	MODIFIER	ITSN1	ENSBTAG00000021997									https://svdb-dc.pslab.ca/?sv=smoove-48	https://www.ncbi.nlm.nih.gov/gdv/browser/genome/?id=GCF_002263795.2&chr=1&from=1733125&to=1733392
1	1741454	smoove-49	DEL	1741726	-272	1	0.0016	309	1	0	31	1	0	100	splice_polypyrimidine_tract_variant&coding_sequence_variant&intron_variant&feature_truncation	LOW	ITSN1	ENSBTAG00000021997	ITSN1:ENSBTAG00000021997	ITSN1:ENSBTAG00000021997		BovineHD0100000337					https://svdb-dc.pslab.ca/?sv=smoove-49	https://www.ncbi.nlm.nih.gov/gdv/browser/genome/?id=GCF_002263795.2&chr=1&from=1741454&to=1741726
1	1744090	smoove-50	DEL	1744339	-249	1	0.0016	309	1	0	32	1	0	100	intron_variant&feature_truncation	MODIFIER	ITSN1	ENSBTAG00000021997									https://svdb-dc.pslab.ca/?sv=smoove-50	https://www.ncbi.nlm.nih.gov/gdv/browser/genome/?id=GCF_002263795.2&chr=1&from=1744090&to=1744339
1	1773065	smoove-51	DEL	1773329	-264	1	0.0016	309	1	0	33	1	0	100	intron_variant&feature_truncation	MODIFIER	ITSN1	ENSBTAG00000021997									https://svdb-dc.pslab.ca/?sv=smoove-51	https://www.ncbi.nlm.nih.gov/gdv/browser/genome/?id=GCF_002263795.2&chr=1&from=1773065&to=1773329
1	1875222	smoove-52	DEL	1875415	-193	1	0.0032	308	2	0	34	1	0	99.03	intron_variant&feature_truncation	MODIFIER	ITSN1	ENSBTAG00000021997									https://svdb-dc.pslab.ca/?sv=smoove-52	https://www.ncbi.nlm.nih.gov/gdv/browser/genome/?id=GCF_002263795.2&chr=1&from=1875222&to=1875415
1	1895458	smoove-53	DEL	1895789	-331	0.0031	0.0484	284	22	4	35	1	0	90.97	intron_variant&feature_truncation	MODIFIER	ITSN1	ENSBTAG00000021997						1:1886288:T:G:0.89:G:BovineHD0100000377;1:1890322:A:G:0.87:G:BovineHD0100000378;1:1895011:C:T:0.89:T:BovineHD0100046875;1:1902511:A:G:0.87:G:BovineHD0100000380;1:1905322:A:C:0.92:C:BovineHD0100000381	1:1894503:G:C:0.89:C:rs382348219;1:1895011:C:T:0.89:T:rs135379720;1:1895035:G:A:0.83:A:rs210538340;1:1895133:T:C:0.92:C:rs208233772;1:1896124:T:G:0.89:G:rs385380982		https://svdb-dc.pslab.ca/?sv=smoove-53	https://www.ncbi.nlm.nih.gov/gdv/browser/genome/?id=GCF_002263795.2&chr=1&from=1895458&to=1895789
1	1895458	smoove-54	DEL	1896013	-555	0.0068	0.0532	281	25	4	35	2	59.64	99.03	intron_variant&feature_truncation	MODIFIER	ITSN1	ENSBTAG00000021997						1:1886288:T:G:0.97:G:BovineHD0100000377;1:1890322:A:G:0.95:G:BovineHD0100000378;1:1895011:C:T:0.97:T:BovineHD0100046875;1:1902511:A:G:0.95:G:BovineHD0100000380;1:1905322:A:C:0.95:C:BovineHD0100000381	1:1894503:G:C:0.97:C:rs382348219;1:1895011:C:T:0.97:T:rs135379720;1:1895035:G:A:0.92:A:rs210538340;1:1895133:T:C:0.97:C:rs208233772;1:1896124:T:G:0.97:G:rs385380982	manta-30	https://svdb-dc.pslab.ca/?sv=smoove-54	https://www.ncbi.nlm.nih.gov/gdv/browser/genome/?id=GCF_002263795.2&chr=1&from=1895458&to=1896013
1	1895869	smoove-55	DEL	1896084	-215	0.1028	0.0194	299	10	1	35	3	66.98	92.58	intron_variant&feature_truncation	MODIFIER	ITSN1	ENSBTAG00000021997									https://svdb-dc.pslab.ca/?sv=smoove-55	https://www.ncbi.nlm.nih.gov/gdv/browser/genome/?id=GCF_002263795.2&chr=1&from=1895869&to=1896084
1	1918652	smoove-56	DEL	1918908	-256	1	0.0016	309	1	0	36	1	0	96.77	intron_variant&feature_truncation	MODIFIER	CRYZL1	ENSBTAG00000008490									https://svdb-dc.pslab.ca/?sv=smoove-56	https://www.ncbi.nlm.nih.gov/gdv/browser/genome/?id=GCF_002263795.2&chr=1&from=1918652&to=1918908
1	1949589	smoove-57	DEL	1949923	-334	1	0.0016	309	1	0	37	1	0	99.35	coding_sequence_variant&intron_variant&feature_truncation	MODIFIER	DONSON	ENSBTAG00000035175	DONSON:ENSBTAG00000035175	DONSON:ENSBTAG00000035175							https://svdb-dc.pslab.ca/?sv=smoove-57	https://www.ncbi.nlm.nih.gov/gdv/browser/genome/?id=GCF_002263795.2&chr=1&from=1949589&to=1949923
1	1955224	smoove-58	DEL	1955686	-462	1	0.0016	309	1	0	38	1	0	99.35	downstream_gene_variant	MODIFIER	DONSON	ENSBTAG00000035175				BovineHD0100000388					https://svdb-dc.pslab.ca/?sv=smoove-58	https://www.ncbi.nlm.nih.gov/gdv/browser/genome/?id=GCF_002263795.2&chr=1&from=1955224&to=1955686
1	1997047	smoove-59	DEL	1997297	-250	1	0.0016	309	1	0	39	1	0	99.35	intron_variant&feature_truncation	MODIFIER	GART	ENSBTAG00000009188									https://svdb-dc.pslab.ca/?sv=smoove-59	https://www.ncbi.nlm.nih.gov/gdv/browser/genome/?id=GCF_002263795.2&chr=1&from=1997047&to=1997297
1	2044392	smoove-60	DEL	2046201	-1809	1	0.0065	306	4	0	40	1	0	98.39	upstream_gene_variant	MODIFIER	TMEM50B	ENSBTAG00000001258									https://svdb-dc.pslab.ca/?sv=smoove-60	https://www.ncbi.nlm.nih.gov/gdv/browser/genome/?id=GCF_002263795.2&chr=1&from=2044392&to=2046201
1	2110396	smoove-61	DUP	2110850	454	1	0.0016	309	1	0	41	1	0	98.39	intron_variant&feature_elongation	MODIFIER	IFNGR2	ENSBTAG00000012899							1:2110315:C:T:1.0:C:rs481074559		https://svdb-dc.pslab.ca/?sv=smoove-61	https://www.ncbi.nlm.nih.gov/gdv/browser/genome/?id=GCF_002263795.2&chr=1&from=2110396&to=2110850
1	2116304	smoove-62	DEL	2116472	-168	1	0.0016	309	1	0	42	1	0	99.35	intron_variant&feature_truncation	MODIFIER	IFNGR2	ENSBTAG00000012899									https://svdb-dc.pslab.ca/?sv=smoove-62	https://www.ncbi.nlm.nih.gov/gdv/browser/genome/?id=GCF_002263795.2&chr=1&from=2116304&to=2116472
1	2136994	smoove-63	DEL	2146257	-9263	1	0.0016	309	1	0	43	1	0	99.35	intergenic_variant	MODIFIER						BovineHD0100000439;BovineHD0100000440			1:2148041:A:G:1.0:A:rs382819826;1:2148847:G:A:1.0:G:rs384520955;1:2149197:C:T:1.0:C:rs208681365;1:2150737:G:A:1.0:G:rs381808418		https://svdb-dc.pslab.ca/?sv=smoove-63	https://www.ncbi.nlm.nih.gov/gdv/browser/genome/?id=GCF_002263795.2&chr=1&from=2136994&to=2146257
1	2155837	smoove-64	DEL	2156070	-233	1	0.0016	309	1	0	44	1	0	99.35	intergenic_variant	MODIFIER											https://svdb-dc.pslab.ca/?sv=smoove-64	https://www.ncbi.nlm.nih.gov/gdv/browser/genome/?id=GCF_002263795.2&chr=1&from=2155837&to=2156070
1	2266581	smoove-65	DEL	2266695	-114	0.2712	0.0879	257	46	4	45	1	0	82.58	intron_variant&feature_truncation	MODIFIER	IL10RB	ENSBTAG00000019404									https://svdb-dc.pslab.ca/?sv=smoove-65	https://www.ncbi.nlm.nih.gov/gdv/browser/genome/?id=GCF_002263795.2&chr=1&from=2266581&to=2266695
1	2281378	smoove-66	DEL	2281723	-345	1	0.0016	309	1	0	46	1	0	82.58	downstream_gene_variant	MODIFIER	IL10RB	ENSBTAG00000019404									https://svdb-dc.pslab.ca/?sv=smoove-66	https://www.ncbi.nlm.nih.gov/gdv/browser/genome/?id=GCF_002263795.2&chr=1&from=2281378&to=2281723
1	2365456	smoove-67	DEL	2365666	-210	1	0.0016	309	1	0	47	1	0	100	intergenic_variant	MODIFIER											https://svdb-dc.pslab.ca/?sv=smoove-67	https://www.ncbi.nlm.nih.gov/gdv/browser/genome/?id=GCF_002263795.2&chr=1&from=2365456&to=2365666
1	2375447	smoove-68	DEL	2375633	-186	1	0.0016	309	1	0	48	1	0	100	intergenic_variant	MODIFIER						BovineHD0100000527					https://svdb-dc.pslab.ca/?sv=smoove-68	https://www.ncbi.nlm.nih.gov/gdv/browser/genome/?id=GCF_002263795.2&chr=1&from=2375447&to=2375633
1	2398483	smoove-69	DEL	2398875	-392	0.2475	0.0306	292	17	1	49	1	0	93.87	transcript_ablation	HIGH		ENSBTAG00000051429	.:ENSBTAG00000051429	.:ENSBTAG00000051429					1:2398222:G:A:0.95:A:rs456330893;1:2398237:C:T:0.95:T:rs475855578;1:2399705:C:T:0.9:C:rs463133220;1:2399848:T:C:0.9:T:rs481401329;1:2399882:T:C:0.9:T:rs442211881	manta-35	https://svdb-dc.pslab.ca/?sv=smoove-69	https://www.ncbi.nlm.nih.gov/gdv/browser/genome/?id=GCF_002263795.2&chr=1&from=2398483&to=2398875
1	2429108	smoove-70	DUP	2429329	221	0.0572	0.0145	302	7	1	50	1	0	92.26	intergenic_variant	MODIFIER						BovineHD0100000545				manta-36	https://svdb-dc.pslab.ca/?sv=smoove-70	https://www.ncbi.nlm.nih.gov/gdv/browser/genome/?id=GCF_002263795.2&chr=1&from=2429108&to=2429329
1	2445596	smoove-71	DEL	2445950	-354	1	0.0016	309	1	0	51	1	0	97.1	intergenic_variant	MODIFIER											https://svdb-dc.pslab.ca/?sv=smoove-71	https://www.ncbi.nlm.nih.gov/gdv/browser/genome/?id=GCF_002263795.2&chr=1&from=2445596&to=2445950
1	2477960	smoove-72	DEL	2478299	-339	1	0.0016	309	1	0	52	1	0	99.35	intergenic_variant	MODIFIER											https://svdb-dc.pslab.ca/?sv=smoove-72	https://www.ncbi.nlm.nih.gov/gdv/browser/genome/?id=GCF_002263795.2&chr=1&from=2477960&to=2478299
1	2545099	smoove-73	DUP	2545378	279	1	0.0016	309	1	0	53	1	0	99.35	downstream_gene_variant	MODIFIER	OLIG2	ENSBTAG00000049136									https://svdb-dc.pslab.ca/?sv=smoove-73	https://www.ncbi.nlm.nih.gov/gdv/browser/genome/?id=GCF_002263795.2&chr=1&from=2545099&to=2545378
1	2588995	smoove-74	DUP	2589834	839	1	0.0016	309	1	0	54	1	0	100	intergenic_variant	MODIFIER						BovineHD0100000583					https://svdb-dc.pslab.ca/?sv=smoove-74	https://www.ncbi.nlm.nih.gov/gdv/browser/genome/?id=GCF_002263795.2&chr=1&from=2588995&to=2589834
1	2589752	smoove-75	DEL	2590009	-257	1	0.0016	309	1	0	54	2	31.91	99.35	intergenic_variant	MODIFIER											https://svdb-dc.pslab.ca/?sv=smoove-75	https://www.ncbi.nlm.nih.gov/gdv/browser/genome/?id=GCF_002263795.2&chr=1&from=2589752&to=2590009
1	2599447	smoove-76	DEL	2599729	-282	1	0.0016	309	1	0	55	1	0	99.35	intergenic_variant	MODIFIER											https://svdb-dc.pslab.ca/?sv=smoove-76	https://www.ncbi.nlm.nih.gov/gdv/browser/genome/?id=GCF_002263795.2&chr=1&from=2599447&to=2599729
1	2606875	smoove-77	DEL	2607170	-295	1	0.0016	309	1	0	56	1	0	100	intergenic_variant	MODIFIER											https://svdb-dc.pslab.ca/?sv=smoove-77	https://www.ncbi.nlm.nih.gov/gdv/browser/genome/?id=GCF_002263795.2&chr=1&from=2606875&to=2607170
1	2610796	smoove-78	DEL	2611057	-261	1	0.0016	309	1	0	57	1	0	99.35	intergenic_variant	MODIFIER											https://svdb-dc.pslab.ca/?sv=smoove-78	https://www.ncbi.nlm.nih.gov/gdv/browser/genome/?id=GCF_002263795.2&chr=1&from=2610796&to=2611057
1	2611693	smoove-79	DUP	2613108	1415	1	0.0016	309	1	0	58	1	0	99.35	intergenic_variant	MODIFIER											https://svdb-dc.pslab.ca/?sv=smoove-79	https://www.ncbi.nlm.nih.gov/gdv/browser/genome/?id=GCF_002263795.2&chr=1&from=2611693&to=2613108
1	2629115	smoove-80	DUP	2709242	80127	8.42626e-08	0.0258	299	6	5	59	1	0	96.13	intergenic_variant	MODIFIER					ARS-BFGL-BAC-16253;ARS-BFGL-BAC-7317;ARS-BFGL-NGS-76349	ARS-BFGL-BAC-16253;ARS-BFGL-BAC-7317;ARS-BFGL-NGS-76349;BovineHD0100000596;BovineHD0100000597;BovineHD0100000598;BovineHD0100000599;BovineHD0100000600;BovineHD0100000601;BovineHD0100000602;BovineHD0100000603;BovineHD0100000604;BovineHD0100000605;BovineHD0100000606;BovineHD0100000607;BovineHD0100000608;BovineHD0100000609;BovineHD0100000610;BovineHD0100000611				manta-37	https://svdb-dc.pslab.ca/?sv=smoove-80	https://www.ncbi.nlm.nih.gov/gdv/browser/genome/?id=GCF_002263795.2&chr=1&from=2629115&to=2709242
1	2641292	smoove-81	DEL	2641456	-164	1	0.0016	309	1	0	59	2	100	96.13	intergenic_variant	MODIFIER											https://svdb-dc.pslab.ca/?sv=smoove-81	https://www.ncbi.nlm.nih.gov/gdv/browser/genome/?id=GCF_002263795.2&chr=1&from=2641292&to=2641456
1	2691816	smoove-82	DUP	2692533	717	1	0.0016	309	1	0	59	3	0	99.35	intergenic_variant	MODIFIER						BovineHD0100000607			1:2697346:T:C:1.0:T:rs470243601		https://svdb-dc.pslab.ca/?sv=smoove-82	https://www.ncbi.nlm.nih.gov/gdv/browser/genome/?id=GCF_002263795.2&chr=1&from=2691816&to=2692533
1	2730336	smoove-83	DEL	2730427	-91	0.1007	0.2242	192	97	21	60	1	0	61.61	intergenic_variant	MODIFIER								1:2724365:T:G:0.89:G:BovineHD0100000615;1:2733184:A:G:0.91:G:BovineHD0100000617;1:2738165:A:G:0.84:G:BovineHD0100000618	1:2730481:T:G:0.91:G:rs137045049;1:2730511:C:G:0.91:G:rs135630508;1:2730525:C:A:0.91:A:rs136813770;1:2730691:G:A:0.91:A:rs134891831;1:2730887:C:A:0.88:A:rs136170618	manta-39	https://svdb-dc.pslab.ca/?sv=smoove-83	https://www.ncbi.nlm.nih.gov/gdv/browser/genome/?id=GCF_002263795.2&chr=1&from=2730336&to=2730427
1	2780230	smoove-84	DEL	2780568	-338	1	0.0016	309	1	0	61	1	0	62.26	intergenic_variant	MODIFIER											https://svdb-dc.pslab.ca/?sv=smoove-84	https://www.ncbi.nlm.nih.gov/gdv/browser/genome/?id=GCF_002263795.2&chr=1&from=2780230&to=2780568
1	2805570	smoove-85	DEL	2805706	-136	1	0.0016	309	1	0	62	1	0	99.35	intron_variant&feature_truncation	MODIFIER	PAXBP1	ENSBTAG00000003064									https://svdb-dc.pslab.ca/?sv=smoove-85	https://www.ncbi.nlm.nih.gov/gdv/browser/genome/?id=GCF_002263795.2&chr=1&from=2805570&to=2805706
1	2827908	smoove-86	DEL	2828303	-395	1	0.0016	307	1	0	63	1	0	98.71	5_prime_UTR_variant&intron_variant&feature_truncation	MODIFIER	SYNJ1	ENSBTAG00000003063	SYNJ1:ENSBTAG00000003063								https://svdb-dc.pslab.ca/?sv=smoove-86	https://www.ncbi.nlm.nih.gov/gdv/browser/genome/?id=GCF_002263795.2&chr=1&from=2827908&to=2828303
1	2913622	smoove-87	DEL	2913871	-249	1	0.0016	309	1	0	64	1	0	98.71	intron_variant&feature_truncation	MODIFIER	SYNJ1	ENSBTAG00000003063									https://svdb-dc.pslab.ca/?sv=smoove-87	https://www.ncbi.nlm.nih.gov/gdv/browser/genome/?id=GCF_002263795.2&chr=1&from=2913622&to=2913871
1	2925229	smoove-88	DEL	2925547	-318	1	0.0016	309	1	0	65	1	0	99.35	intron_variant&feature_truncation	MODIFIER	CFAP298	ENSBTAG00000003059									https://svdb-dc.pslab.ca/?sv=smoove-88	https://www.ncbi.nlm.nih.gov/gdv/browser/genome/?id=GCF_002263795.2&chr=1&from=2925229&to=2925547
1	2948246	smoove-89	DEL	2948502	-256	1	0.0016	309	1	0	66	1	0	100	intergenic_variant	MODIFIER											https://svdb-dc.pslab.ca/?sv=smoove-89	https://www.ncbi.nlm.nih.gov/gdv/browser/genome/?id=GCF_002263795.2&chr=1&from=2948246&to=2948502
1	2981002	smoove-90	DEL	2981339	-337	1	0.0016	309	1	0	67	1	0	99.35	intron_variant&feature_truncation	MODIFIER	EVA1C	ENSBTAG00000017310									https://svdb-dc.pslab.ca/?sv=smoove-90	https://www.ncbi.nlm.nih.gov/gdv/browser/genome/?id=GCF_002263795.2&chr=1&from=2981002&to=2981339
1	3035258	smoove-91	DEL	3035379	-121	1	0.0016	309	1	0	68	1	0	99.35	intron_variant&feature_truncation	MODIFIER	EVA1C	ENSBTAG00000017310									https://svdb-dc.pslab.ca/?sv=smoove-91	https://www.ncbi.nlm.nih.gov/gdv/browser/genome/?id=GCF_002263795.2&chr=1&from=3035258&to=3035379
1	3147196	smoove-92	DUP	3147307	111	0.0532	0.4952	70	173	67	69	1	0	22.9	intron_variant&feature_elongation	MODIFIER	URB1	ENSBTAG00000012412									https://svdb-dc.pslab.ca/?sv=smoove-92	https://www.ncbi.nlm.nih.gov/gdv/browser/genome/?id=GCF_002263795.2&chr=1&from=3147196&to=3147307
1	3149790	smoove-93	DEL	3150032	-242	1	0.0016	309	1	0	70	1	0	22.9	intron_variant&feature_truncation	MODIFIER	URB1	ENSBTAG00000012412									https://svdb-dc.pslab.ca/?sv=smoove-93	https://www.ncbi.nlm.nih.gov/gdv/browser/genome/?id=GCF_002263795.2&chr=1&from=3149790&to=3150032
1	3363310	smoove-94	DEL	3363591	-281	1	0.0016	309	1	0	71	1	0	99.35	intergenic_variant	MODIFIER											https://svdb-dc.pslab.ca/?sv=smoove-94	https://www.ncbi.nlm.nih.gov/gdv/browser/genome/?id=GCF_002263795.2&chr=1&from=3363310&to=3363591
1	3404696	smoove-95	DEL	3404792	-96	1	0.0097	304	6	0	72	1	0	97.74	intergenic_variant	MODIFIER									1:3404244:G:A:1.0:G:.;1:3404538:T:C:1.0:T:rs436982638;1:3404638:A:G:1.0:A:rs475077014;1:3404657:T:C:1.0:T:rs442074981;1:3404815:T:C:1.0:T:rs472911382	manta-44	https://svdb-dc.pslab.ca/?sv=smoove-95	https://www.ncbi.nlm.nih.gov/gdv/browser/genome/?id=GCF_002263795.2&chr=1&from=3404696&to=3404792
1	3413195	smoove-96	DEL	3413365	-170	1	0.0016	309	1	0	73	1	0	97.74	intergenic_variant	MODIFIER											https://svdb-dc.pslab.ca/?sv=smoove-96	https://www.ncbi.nlm.nih.gov/gdv/browser/genome/?id=GCF_002263795.2&chr=1&from=3413195&to=3413365
1	3456013	smoove-97	DEL	3456239	-226	0.2088	0.0536	277	29	2	74	1	0	89.03	intergenic_variant	MODIFIER									1:3455879:C:T:0.97:C:rs109279820;1:3455906:C:T:0.85:C:rs383423893;1:3455920:A:T:0.97:A:rs378062106;1:3456303:C:T:0.94:C:rs432333780;1:3456348:C:G:0.91:C:rs457634016		https://svdb-dc.pslab.ca/?sv=smoove-97	https://www.ncbi.nlm.nih.gov/gdv/browser/genome/?id=GCF_002263795.2&chr=1&from=3456013&to=3456239
1	3490938	smoove-98	DUP	3491217	279	1	0.0016	309	1	0	75	1	0	89.03	intergenic_variant	MODIFIER									1:3483015:T:G:1.0:T:.;1:3490828:T:C:1.0:T:.;1:3491369:A:T:1.0:A:rs461746221		https://svdb-dc.pslab.ca/?sv=smoove-98	https://www.ncbi.nlm.nih.gov/gdv/browser/genome/?id=GCF_002263795.2&chr=1&from=3490938&to=3491217
1	3524691	smoove-99	DEL	3524919	-228	1	0.0032	308	2	0	76	1	0	99.03	intron_variant&feature_truncation	MODIFIER	HUNK	ENSBTAG00000020762									https://svdb-dc.pslab.ca/?sv=smoove-99	https://www.ncbi.nlm.nih.gov/gdv/browser/genome/?id=GCF_002263795.2&chr=1&from=3524691&to=3524919
1	3532916	smoove-100	DEL	3533015	-99	0.0007	0.0773	264	33	7	77	1	0	84.52	intron_variant&feature_truncation	MODIFIER	HUNK	ENSBTAG00000020762									https://svdb-dc.pslab.ca/?sv=smoove-100	https://www.ncbi.nlm.nih.gov/gdv/browser/genome/?id=GCF_002263795.2&chr=1&from=3532916&to=3533015
1	3653154	smoove-101	DEL	3653211	-57	0.6249	0.0645	270	40	0	78	1	0	75.48	intergenic_variant	MODIFIER											https://svdb-dc.pslab.ca/?sv=smoove-101	https://www.ncbi.nlm.nih.gov/gdv/browser/genome/?id=GCF_002263795.2&chr=1&from=3653154&to=3653211
1	3673080	smoove-102	DEL	3673314	-234	1	0.0016	309	1	0	79	1	0	86.77	intergenic_variant	MODIFIER											https://svdb-dc.pslab.ca/?sv=smoove-102	https://www.ncbi.nlm.nih.gov/gdv/browser/genome/?id=GCF_002263795.2&chr=1&from=3673080&to=3673314
1	3674836	smoove-103	DEL	3675036	-200	1	0.0016	309	1	0	80	1	0	99.35	intergenic_variant	MODIFIER											https://svdb-dc.pslab.ca/?sv=smoove-103	https://www.ncbi.nlm.nih.gov/gdv/browser/genome/?id=GCF_002263795.2&chr=1&from=3674836&to=3675036
1	3680275	smoove-104	DEL	3680472	-197	1	0.0016	309	1	0	81	1	0	99.35	intergenic_variant	MODIFIER											https://svdb-dc.pslab.ca/?sv=smoove-104	https://www.ncbi.nlm.nih.gov/gdv/browser/genome/?id=GCF_002263795.2&chr=1&from=3680275&to=3680472
1	3689854	smoove-105	DEL	3690968	-1114	1	0.0355	288	22	0	82	1	0	92.58	intergenic_variant	MODIFIER						BovineHD0100000994;BovineHD0100000995			1:3685051:G:A:0.95:G:rs385111425;1:3686526:G:A:0.95:G:rs461386364;1:3686711:A:T:0.95:A:rs384942026;1:3688107:C:T:0.95:C:rs385090846;1:3693525:G:A:0.9:G:rs384025332	manta-51	https://svdb-dc.pslab.ca/?sv=smoove-105	https://www.ncbi.nlm.nih.gov/gdv/browser/genome/?id=GCF_002263795.2&chr=1&from=3689854&to=3690968
1	3694410	smoove-106	DEL	3694439	-29	4.93283e-10	0.4585	115	96	90	83	1	0	33.23	intergenic_variant	MODIFIER											https://svdb-dc.pslab.ca/?sv=smoove-106	https://www.ncbi.nlm.nih.gov/gdv/browser/genome/?id=GCF_002263795.2&chr=1&from=3694410&to=3694439
1	3694487	smoove-107	DEL	3694735	-248	0.0157	0.1401	222	84	1	84	1	0	42.26	intergenic_variant	MODIFIER											https://svdb-dc.pslab.ca/?sv=smoove-107	https://www.ncbi.nlm.nih.gov/gdv/browser/genome/?id=GCF_002263795.2&chr=1&from=3694487&to=3694735
1	3725821	smoove-108	DEL	3726061	-240	0.0617	0.4194	96	168	46	85	1	0	28.71	intergenic_variant	MODIFIER											https://svdb-dc.pslab.ca/?sv=smoove-108	https://www.ncbi.nlm.nih.gov/gdv/browser/genome/?id=GCF_002263795.2&chr=1&from=3725821&to=3726061
1	3727996	smoove-109	DUP	3728263	267	1	0.0016	309	1	0	86	1	0	30.97	intergenic_variant	MODIFIER											https://svdb-dc.pslab.ca/?sv=smoove-109	https://www.ncbi.nlm.nih.gov/gdv/browser/genome/?id=GCF_002263795.2&chr=1&from=3727996&to=3728263
1	3733769	smoove-110	DEL	3734006	-237	1	0.0016	308	1	0	87	1	0	99.03	intergenic_variant	MODIFIER											https://svdb-dc.pslab.ca/?sv=smoove-110	https://www.ncbi.nlm.nih.gov/gdv/browser/genome/?id=GCF_002263795.2&chr=1&from=3733769&to=3734006
1	3758845	smoove-111	DEL	3759041	-196	1	0.0016	309	1	0	88	1	0	99.68	upstream_gene_variant	MODIFIER	SCAF4	ENSBTAG00000018855									https://svdb-dc.pslab.ca/?sv=smoove-111	https://www.ncbi.nlm.nih.gov/gdv/browser/genome/?id=GCF_002263795.2&chr=1&from=3758845&to=3759041
1	3818369	smoove-112	DUP	3819381	1012	2.6443e-08	0.05	287	15	8	89	1	0	92.26	intron_variant&feature_elongation	MODIFIER	SCAF4	ENSBTAG00000018855							1:3817049:C:T:0.88:C:rs381444138	manta-54	https://svdb-dc.pslab.ca/?sv=smoove-112	https://www.ncbi.nlm.nih.gov/gdv/browser/genome/?id=GCF_002263795.2&chr=1&from=3818369&to=3819381
1	3818383	smoove-113	DEL	3819118	-735	1	0.0323	290	20	0	89	2	100	96.77	intron_variant&feature_truncation	MODIFIER	SCAF4	ENSBTAG00000018855							1:3817049:C:T:0.85:C:rs381444138		https://svdb-dc.pslab.ca/?sv=smoove-113	https://www.ncbi.nlm.nih.gov/gdv/browser/genome/?id=GCF_002263795.2&chr=1&from=3818383&to=3819118
1	3850765	smoove-114	DEL	3851659	-894	1	0.0452	282	28	0	90	1	0	85.81	intergenic_variant	MODIFIER									1:3854660:G:T:0.93:G:rs381358508;1:3856033:T:C:0.96:T:rs383372543;1:3861356:A:C:0.96:A:rs453037688	manta-57	https://svdb-dc.pslab.ca/?sv=smoove-114	https://www.ncbi.nlm.nih.gov/gdv/browser/genome/?id=GCF_002263795.2&chr=1&from=3850765&to=3851659
1	3882724	smoove-115	DEL	3883005	-281	1	0.0532	277	33	0	91	1	0	82.26	intergenic_variant	MODIFIER											https://svdb-dc.pslab.ca/?sv=smoove-115	https://www.ncbi.nlm.nih.gov/gdv/browser/genome/?id=GCF_002263795.2&chr=1&from=3882724&to=3883005
1	3983087	smoove-116	DEL	3984511	-1424	0.1531	0.0677	271	36	3	92	1	0	79.68	intron_variant&non_coding_transcript_variant&feature_truncation	MODIFIER		ENSBTAG00000051337							1:3994455:T:C:0.81:T:rs42998877		https://svdb-dc.pslab.ca/?sv=smoove-116	https://www.ncbi.nlm.nih.gov/gdv/browser/genome/?id=GCF_002263795.2&chr=1&from=3983087&to=3984511
1	4015990	smoove-117	DEL	4016272	-282	1	0.0016	309	1	0	93	1	0	87.1	intron_variant&non_coding_transcript_variant&feature_truncation	MODIFIER		ENSBTAG00000051337									https://svdb-dc.pslab.ca/?sv=smoove-117	https://www.ncbi.nlm.nih.gov/gdv/browser/genome/?id=GCF_002263795.2&chr=1&from=4015990&to=4016272
1	4063881	smoove-118	DEL	4064145	-264	1	0.0016	309	1	0	94	1	0	99.35	intron_variant&non_coding_transcript_variant&feature_truncation	MODIFIER		ENSBTAG00000051337									https://svdb-dc.pslab.ca/?sv=smoove-118	https://www.ncbi.nlm.nih.gov/gdv/browser/genome/?id=GCF_002263795.2&chr=1&from=4063881&to=4064145
1	4085775	smoove-119	DEL	4086031	-256	1	0.0016	309	1	0	95	1	0	99.35	intron_variant&non_coding_transcript_variant&feature_truncation	MODIFIER		ENSBTAG00000051337				BovineHD0100001116					https://svdb-dc.pslab.ca/?sv=smoove-119	https://www.ncbi.nlm.nih.gov/gdv/browser/genome/?id=GCF_002263795.2&chr=1&from=4085775&to=4086031
1	4124943	smoove-120	DEL	4125352	-409	1	0.0016	309	1	0	96	1	0	99.35	intron_variant&non_coding_transcript_variant&feature_truncation	MODIFIER		ENSBTAG00000051337									https://svdb-dc.pslab.ca/?sv=smoove-120	https://www.ncbi.nlm.nih.gov/gdv/browser/genome/?id=GCF_002263795.2&chr=1&from=4124943&to=4125352
1	4128245	smoove-121	DEL	4128593	-348	1	0.0016	309	1	0	97	1	0	100	intron_variant&non_coding_transcript_variant&feature_truncation	MODIFIER		ENSBTAG00000051337									https://svdb-dc.pslab.ca/?sv=smoove-121	https://www.ncbi.nlm.nih.gov/gdv/browser/genome/?id=GCF_002263795.2&chr=1&from=4128245&to=4128593
1	4203007	smoove-122	DEL	4203242	-235	1	0.0016	309	1	0	98	1	0	100	intron_variant&feature_truncation	MODIFIER	TIAM1	ENSBTAG00000017839									https://svdb-dc.pslab.ca/?sv=smoove-122	https://www.ncbi.nlm.nih.gov/gdv/browser/genome/?id=GCF_002263795.2&chr=1&from=4203007&to=4203242
1	4214143	smoove-123	DEL	4214342	-199	1	0.0016	309	1	0	99	1	0	99.35	intron_variant&feature_truncation	MODIFIER	TIAM1	ENSBTAG00000017839									https://svdb-dc.pslab.ca/?sv=smoove-123	https://www.ncbi.nlm.nih.gov/gdv/browser/genome/?id=GCF_002263795.2&chr=1&from=4214143&to=4214342
1	4227915	smoove-124	DEL	4228233	-318	1	0.0016	309	1	0	100	1	0	100	intron_variant&feature_truncation	MODIFIER	TIAM1	ENSBTAG00000017839									https://svdb-dc.pslab.ca/?sv=smoove-124	https://www.ncbi.nlm.nih.gov/gdv/browser/genome/?id=GCF_002263795.2&chr=1&from=4227915&to=4228233
1	4231049	smoove-125	DEL	4231228	-179	1	0.0016	309	1	0	101	1	0	100	intron_variant&feature_truncation	MODIFIER	TIAM1	ENSBTAG00000017839									https://svdb-dc.pslab.ca/?sv=smoove-125	https://www.ncbi.nlm.nih.gov/gdv/browser/genome/?id=GCF_002263795.2&chr=1&from=4231049&to=4231228
1	4401439	smoove-126	DEL	4401632	-193	1	0.0032	308	2	0	102	1	0	99.03	intron_variant&feature_truncation	MODIFIER		ENSBTAG00000048631									https://svdb-dc.pslab.ca/?sv=smoove-126	https://www.ncbi.nlm.nih.gov/gdv/browser/genome/?id=GCF_002263795.2&chr=1&from=4401439&to=4401632
1	4424407	smoove-127	DEL	4424626	-219	1	0.0016	309	1	0	103	1	0	99.03	intron_variant&feature_truncation	MODIFIER		ENSBTAG00000048631									https://svdb-dc.pslab.ca/?sv=smoove-127	https://www.ncbi.nlm.nih.gov/gdv/browser/genome/?id=GCF_002263795.2&chr=1&from=4424407&to=4424626
1	4429822	smoove-128	DEL	4430103	-281	1	0.0016	309	1	0	104	1	0	99.35	3_prime_UTR_variant&feature_truncation	MODIFIER		ENSBTAG00000048631	.:ENSBTAG00000048631								https://svdb-dc.pslab.ca/?sv=smoove-128	https://www.ncbi.nlm.nih.gov/gdv/browser/genome/?id=GCF_002263795.2&chr=1&from=4429822&to=4430103
1	4551885	smoove-129	DEL	4552082	-197	1	0.0016	309	1	0	105	1	0	99.35	intergenic_variant	MODIFIER						BovineHD0100001286					https://svdb-dc.pslab.ca/?sv=smoove-129	https://www.ncbi.nlm.nih.gov/gdv/browser/genome/?id=GCF_002263795.2&chr=1&from=4551885&to=4552082
1	4552647	smoove-130	DEL	4552875	-228	1	0.0016	309	1	0	106	1	0	99.35	intergenic_variant	MODIFIER											https://svdb-dc.pslab.ca/?sv=smoove-130	https://www.ncbi.nlm.nih.gov/gdv/browser/genome/?id=GCF_002263795.2&chr=1&from=4552647&to=4552875
1	4559638	smoove-131	DEL	4559954	-316	1	0.0016	309	1	0	107	1	0	99.35	intergenic_variant	MODIFIER											https://svdb-dc.pslab.ca/?sv=smoove-131	https://www.ncbi.nlm.nih.gov/gdv/browser/genome/?id=GCF_002263795.2&chr=1&from=4559638&to=4559954
1	4566859	smoove-132	DEL	4567263	-404	1	0.0016	309	1	0	108	1	0	99.35	intergenic_variant	MODIFIER											https://svdb-dc.pslab.ca/?sv=smoove-132	https://www.ncbi.nlm.nih.gov/gdv/browser/genome/?id=GCF_002263795.2&chr=1&from=4566859&to=4567263
1	4725724	smoove-133	DEL	4725781	-57	0.0097	0.0065	307	2	1	109	1	0	98.71	intergenic_variant	MODIFIER											https://svdb-dc.pslab.ca/?sv=smoove-133	https://www.ncbi.nlm.nih.gov/gdv/browser/genome/?id=GCF_002263795.2&chr=1&from=4725724&to=4725781
1	4753063	smoove-134	DEL	4753322	-259	1	0.0016	309	1	0	110	1	0	98.71	intergenic_variant	MODIFIER											https://svdb-dc.pslab.ca/?sv=smoove-134	https://www.ncbi.nlm.nih.gov/gdv/browser/genome/?id=GCF_002263795.2&chr=1&from=4753063&to=4753322
1	4771062	smoove-135	DEL	4771356	-294	1	0.0016	309	1	0	111	1	0	100	downstream_gene_variant	MODIFIER		ENSBTAG00000048503									https://svdb-dc.pslab.ca/?sv=smoove-135	https://www.ncbi.nlm.nih.gov/gdv/browser/genome/?id=GCF_002263795.2&chr=1&from=4771062&to=4771356
1	4842376	smoove-136	DEL	4843599	-1223	1	0.0258	294	16	0	112	1	0	94.52	downstream_gene_variant	MODIFIER		ENSBTAG00000050662							1:4840773:A:G:0.83:A:.;1:4840801:T:C:0.83:T:rs379338295;1:4841880:A:C:0.88:A:rs385098211;1:4842210:T:C:0.83:T:rs380502328;1:4844548:G:T:0.83:G:rs377847027	manta-71	https://svdb-dc.pslab.ca/?sv=smoove-136	https://www.ncbi.nlm.nih.gov/gdv/browser/genome/?id=GCF_002263795.2&chr=1&from=4842376&to=4843599
1	4869960	smoove-137	DEL	4870166	-206	1	0.0016	309	1	0	113	1	0	94.52	upstream_gene_variant	MODIFIER		ENSBTAG00000049506									https://svdb-dc.pslab.ca/?sv=smoove-137	https://www.ncbi.nlm.nih.gov/gdv/browser/genome/?id=GCF_002263795.2&chr=1&from=4869960&to=4870166
1	4879957	smoove-138	DEL	4881835	-1878	0.6572	0.071	268	40	2	114	1	0	86.13	intergenic_variant	MODIFIER								1:4882775:C:T:1.0:T:BovineHD0100001392	1:4879857:C:A:0.98:A:.;1:4879871:C:T:0.98:T:rs110517520;1:4881914:C:T:1.0:T:rs383710802;1:4881925:G:A:0.98:A:rs381947926;1:4881953:T:C:0.98:C:rs385598242		https://svdb-dc.pslab.ca/?sv=smoove-138	https://www.ncbi.nlm.nih.gov/gdv/browser/genome/?id=GCF_002263795.2&chr=1&from=4879957&to=4881835
1	4965572	smoove-139	DEL	4965907	-335	1	0.0016	309	1	0	115	1	0	86.13	intergenic_variant	MODIFIER						BovineHD0100001405			1:4958228:G:T:1.0:G:.;1:4958265:A:C:1.0:A:.		https://svdb-dc.pslab.ca/?sv=smoove-139	https://www.ncbi.nlm.nih.gov/gdv/browser/genome/?id=GCF_002263795.2&chr=1&from=4965572&to=4965907
1	4972878	smoove-140	DEL	4973108	-230	1	0.0016	309	1	0	116	1	0	99.35	intergenic_variant	MODIFIER											https://svdb-dc.pslab.ca/?sv=smoove-140	https://www.ncbi.nlm.nih.gov/gdv/browser/genome/?id=GCF_002263795.2&chr=1&from=4972878&to=4973108
1	4979749	smoove-141	DEL	4979943	-194	1	0.0016	309	1	0	117	1	0	99.35	intergenic_variant	MODIFIER											https://svdb-dc.pslab.ca/?sv=smoove-141	https://www.ncbi.nlm.nih.gov/gdv/browser/genome/?id=GCF_002263795.2&chr=1&from=4979749&to=4979943
1	5061285	smoove-142	DUP	5090814	29529	1	0.0048	307	3	0	118	1	0	98.71	intergenic_variant	MODIFIER						BovineHD0100001426;BovineHD0100001427;BovineHD0100001428;BovineHD0100001429;BovineHD0100001430;BovineHD0100001431;BovineHD0100001432;BovineHD0100001433;BovineHD0100001434;BovineHD0100001435;BovineHD0100001436;BovineHD0100001437;BovineHD0100001438			1:5061266:A:G:1.0:A:.;1:5061270:T:A:1.0:T:.;1:5061273:G:A:1.0:G:.;1:5061275:A:G:1.0:A:.;1:5061279:A:G:1.0:A:rs441700853		https://svdb-dc.pslab.ca/?sv=smoove-142	https://www.ncbi.nlm.nih.gov/gdv/browser/genome/?id=GCF_002263795.2&chr=1&from=5061285&to=5090814
1	5067820	smoove-143	DEL	5067891	-71	1	0.0097	302	6	0	118	2	100	96.45	intergenic_variant	MODIFIER						BovineHD0100001429					https://svdb-dc.pslab.ca/?sv=smoove-143	https://www.ncbi.nlm.nih.gov/gdv/browser/genome/?id=GCF_002263795.2&chr=1&from=5067820&to=5067891
1	5068576	smoove-144	DEL	5068800	-224	1	0.0016	309	1	0	118	3	0	97.1	intergenic_variant	MODIFIER											https://svdb-dc.pslab.ca/?sv=smoove-144	https://www.ncbi.nlm.nih.gov/gdv/browser/genome/?id=GCF_002263795.2&chr=1&from=5068576&to=5068800
1	5191247	smoove-145	DEL	5191445	-198	1	0.0016	309	1	0	119	1	0	99.35	downstream_gene_variant	MODIFIER		ENSBTAG00000051544									https://svdb-dc.pslab.ca/?sv=smoove-145	https://www.ncbi.nlm.nih.gov/gdv/browser/genome/?id=GCF_002263795.2&chr=1&from=5191247&to=5191445
1	5239762	smoove-146	DEL	5239989	-227	1	0.0016	309	1	0	120	1	0	100	intergenic_variant	MODIFIER											https://svdb-dc.pslab.ca/?sv=smoove-146	https://www.ncbi.nlm.nih.gov/gdv/browser/genome/?id=GCF_002263795.2&chr=1&from=5239762&to=5239989
1	5285219	smoove-147	DEL	5293427	-8208	1	0.0097	304	6	0	121	1	0	97.74	intergenic_variant	MODIFIER											https://svdb-dc.pslab.ca/?sv=smoove-147	https://www.ncbi.nlm.nih.gov/gdv/browser/genome/?id=GCF_002263795.2&chr=1&from=5285219&to=5293427
1	5365112	smoove-148	DEL	5365342	-230	1	0.0016	309	1	0	122	1	0	97.74	intergenic_variant	MODIFIER											https://svdb-dc.pslab.ca/?sv=smoove-148	https://www.ncbi.nlm.nih.gov/gdv/browser/genome/?id=GCF_002263795.2&chr=1&from=5365112&to=5365342
1	5415142	smoove-149	DUP	5415509	367	1	0.0016	309	1	0	123	1	0	99.35	intergenic_variant	MODIFIER											https://svdb-dc.pslab.ca/?sv=smoove-149	https://www.ncbi.nlm.nih.gov/gdv/browser/genome/?id=GCF_002263795.2&chr=1&from=5415142&to=5415509
1	5572231	smoove-150	DEL	5574478	-2247	1	0.0016	309	1	0	124	1	0	99.35	intron_variant&feature_truncation	MODIFIER		ENSBTAG00000050522				BovineHD0100001580					https://svdb-dc.pslab.ca/?sv=smoove-150	https://www.ncbi.nlm.nih.gov/gdv/browser/genome/?id=GCF_002263795.2&chr=1&from=5572231&to=5574478
1	5673498	smoove-151	DEL	5673758	-260	1	0.0016	309	1	0	125	1	0	99.35	intergenic_variant	MODIFIER											https://svdb-dc.pslab.ca/?sv=smoove-151	https://www.ncbi.nlm.nih.gov/gdv/browser/genome/?id=GCF_002263795.2&chr=1&from=5673498&to=5673758
1	5683784	smoove-152	DEL	5684074	-290	1	0.0016	309	1	0	126	1	0	100	intergenic_variant	MODIFIER											https://svdb-dc.pslab.ca/?sv=smoove-152	https://www.ncbi.nlm.nih.gov/gdv/browser/genome/?id=GCF_002263795.2&chr=1&from=5683784&to=5684074
1	5716246	smoove-153	DEL	5716487	-241	1	0.0016	309	1	0	127	1	0	100	intergenic_variant	MODIFIER											https://svdb-dc.pslab.ca/?sv=smoove-153	https://www.ncbi.nlm.nih.gov/gdv/browser/genome/?id=GCF_002263795.2&chr=1&from=5716246&to=5716487
1	5767563	smoove-154	DEL	5767812	-249	1	0.0016	309	1	0	128	1	0	100	upstream_gene_variant	MODIFIER	CLDN8	ENSBTAG00000039820									https://svdb-dc.pslab.ca/?sv=smoove-154	https://www.ncbi.nlm.nih.gov/gdv/browser/genome/?id=GCF_002263795.2&chr=1&from=5767563&to=5767812
1	5815580	smoove-155	DEL	5819381	-3801	0.7017	0.0774	264	44	2	129	1	0	84.84	intergenic_variant	MODIFIER						BovineHD0100001663					https://svdb-dc.pslab.ca/?sv=smoove-155	https://www.ncbi.nlm.nih.gov/gdv/browser/genome/?id=GCF_002263795.2&chr=1&from=5815580&to=5819381
1	5872170	smoove-156	DEL	5873000	-830	0.6478	0.0694	269	39	2	130	1	0	74.52	intergenic_variant	MODIFIER										manta-84	https://svdb-dc.pslab.ca/?sv=smoove-156	https://www.ncbi.nlm.nih.gov/gdv/browser/genome/?id=GCF_002263795.2&chr=1&from=5872170&to=5873000
1	5909770	smoove-157	DEL	5910093	-323	1	0.0016	309	1	0	131	1	0	86.45	intergenic_variant	MODIFIER											https://svdb-dc.pslab.ca/?sv=smoove-157	https://www.ncbi.nlm.nih.gov/gdv/browser/genome/?id=GCF_002263795.2&chr=1&from=5909770&to=5910093
1	5918740	smoove-158	DEL	5919071	-331	1	0.0032	308	2	0	132	1	0	99.03	intergenic_variant	MODIFIER											https://svdb-dc.pslab.ca/?sv=smoove-158	https://www.ncbi.nlm.nih.gov/gdv/browser/genome/?id=GCF_002263795.2&chr=1&from=5918740&to=5919071
1	5928506	smoove-159	DEL	5928738	-232	1	0.0032	308	2	0	133	1	0	98.71	intergenic_variant	MODIFIER						BovineHD0100001694					https://svdb-dc.pslab.ca/?sv=smoove-159	https://www.ncbi.nlm.nih.gov/gdv/browser/genome/?id=GCF_002263795.2&chr=1&from=5928506&to=5928738
1	5955901	smoove-160	DEL	5956221	-320	1	0.0081	305	5	0	134	1	0	97.74	intergenic_variant	MODIFIER											https://svdb-dc.pslab.ca/?sv=smoove-160	https://www.ncbi.nlm.nih.gov/gdv/browser/genome/?id=GCF_002263795.2&chr=1&from=5955901&to=5956221
1	5962361	smoove-161	DEL	5965847	-3486	0.3343	0.9048	1	57	252	135	1	0	0.32	intergenic_variant	MODIFIER								1:5974070:T:G:0.91:G:BovineHD0100001704	1:5960974:A:G:0.83:G:rs109618459;1:5967094:C:T:0.98:T:rs43213146;1:5970276:C:G:0.93:G:rs43213148;1:5970728:A:C:0.9:C:rs137051279;1:5974070:T:G:0.91:G:rs109250181	manta-85	https://svdb-dc.pslab.ca/?sv=smoove-161	https://www.ncbi.nlm.nih.gov/gdv/browser/genome/?id=GCF_002263795.2&chr=1&from=5962361&to=5965847
1	6001650	smoove-162	DEL	6002108	-458	0.6111	0.0548	276	34	0	136	1	0	3.55	intergenic_variant	MODIFIER										manta-87	https://svdb-dc.pslab.ca/?sv=smoove-162	https://www.ncbi.nlm.nih.gov/gdv/browser/genome/?id=GCF_002263795.2&chr=1&from=6001650&to=6002108
1	6055959	smoove-163	DEL	6056256	-297	1	0.0016	309	1	0	137	1	0	88.71	intergenic_variant	MODIFIER											https://svdb-dc.pslab.ca/?sv=smoove-163	https://www.ncbi.nlm.nih.gov/gdv/browser/genome/?id=GCF_002263795.2&chr=1&from=6055959&to=6056256
1	6057794	smoove-164	DEL	6057977	-183	1	0.0016	309	1	0	138	1	0	100	intergenic_variant	MODIFIER											https://svdb-dc.pslab.ca/?sv=smoove-164	https://www.ncbi.nlm.nih.gov/gdv/browser/genome/?id=GCF_002263795.2&chr=1&from=6057794&to=6057977
1	6102283	smoove-165	DEL	6102366	-83	0.8885	0.291	151	122	26	139	1	0	48.39	intergenic_variant	MODIFIER											https://svdb-dc.pslab.ca/?sv=smoove-165	https://www.ncbi.nlm.nih.gov/gdv/browser/genome/?id=GCF_002263795.2&chr=1&from=6102283&to=6102366
1	6198296	smoove-166	DEL	6198540	-244	1	0.0016	309	1	0	140	1	0	48.39	intron_variant&feature_truncation	MODIFIER	GRIK1	ENSBTAG00000034854						1:6201360:A:G:1.0:A:BovineHD0100001782	1:6197119:C:T:1.0:C:rs435695121;1:6197135:T:A:1.0:T:rs518668047;1:6197137:C:A:1.0:C:rs454252802;1:6199373:C:G:1.0:C:rs481901365;1:6200378:A:G:1.0:A:rs453010575	manta-90	https://svdb-dc.pslab.ca/?sv=smoove-166	https://www.ncbi.nlm.nih.gov/gdv/browser/genome/?id=GCF_002263795.2&chr=1&from=6198296&to=6198540
1	6216479	smoove-167	DEL	6216705	-226	1	0.0016	309	1	0	141	1	0	99.35	intron_variant&feature_truncation	MODIFIER	GRIK1	ENSBTAG00000034854									https://svdb-dc.pslab.ca/?sv=smoove-167	https://www.ncbi.nlm.nih.gov/gdv/browser/genome/?id=GCF_002263795.2&chr=1&from=6216479&to=6216705
1	6222276	smoove-168	DEL	6223718	-1442	1	0.0016	309	1	0	142	1	0	99.35	intron_variant&feature_truncation	MODIFIER	GRIK1	ENSBTAG00000034854				BovineHD0100001794			1:6222241:T:C:1.0:T:rs483243068;1:6222249:A:G:1.0:A:rs450201396;1:6223727:A:G:1.0:A:rs458468341;1:6223778:C:T:1.0:C:rs521278508;1:6223779:A:G:1.0:A:rs443848738		https://svdb-dc.pslab.ca/?sv=smoove-168	https://www.ncbi.nlm.nih.gov/gdv/browser/genome/?id=GCF_002263795.2&chr=1&from=6222276&to=6223718
1	6317489	smoove-169	DEL	6317825	-336	1	0.0016	309	1	0	143	1	0	99.35	intron_variant&feature_truncation	MODIFIER	GRIK1	ENSBTAG00000034854									https://svdb-dc.pslab.ca/?sv=smoove-169	https://www.ncbi.nlm.nih.gov/gdv/browser/genome/?id=GCF_002263795.2&chr=1&from=6317489&to=6317825
1	6329268	smoove-170	DEL	6329453	-185	1	0.0016	309	1	0	144	1	0	99.35	intron_variant&feature_truncation	MODIFIER	GRIK1	ENSBTAG00000034854									https://svdb-dc.pslab.ca/?sv=smoove-170	https://www.ncbi.nlm.nih.gov/gdv/browser/genome/?id=GCF_002263795.2&chr=1&from=6329268&to=6329453
1	6676491	smoove-171	DEL	6676865	-374	1	0.0016	309	1	0	145	1	0	99.35	intergenic_variant	MODIFIER											https://svdb-dc.pslab.ca/?sv=smoove-171	https://www.ncbi.nlm.nih.gov/gdv/browser/genome/?id=GCF_002263795.2&chr=1&from=6676491&to=6676865
1	6679591	smoove-172	DEL	6679729	-138	1	0.0016	309	1	0	146	1	0	99.35	intergenic_variant	MODIFIER											https://svdb-dc.pslab.ca/?sv=smoove-172	https://www.ncbi.nlm.nih.gov/gdv/browser/genome/?id=GCF_002263795.2&chr=1&from=6679591&to=6679729
1	6702004	smoove-173	DEL	6702249	-245	1	0.0016	309	1	0	147	1	0	99.35	intergenic_variant	MODIFIER											https://svdb-dc.pslab.ca/?sv=smoove-173	https://www.ncbi.nlm.nih.gov/gdv/browser/genome/?id=GCF_002263795.2&chr=1&from=6702004&to=6702249
1	6757837	smoove-174	DEL	6763099	-5262	0.5458	0.05	280	29	1	148	1	0	90	intergenic_variant	MODIFIER						BovineHD0100001986			1:6750049:G:A:0.97:A:rs454988532;1:6752740:C:T:1.0:T:rs456403461;1:6753977:T:C:0.93:T:rs463069631;1:6755452:G:A:0.94:A:.;1:6763370:C:T:1.0:T:rs468068274	manta-93	https://svdb-dc.pslab.ca/?sv=smoove-174	https://www.ncbi.nlm.nih.gov/gdv/browser/genome/?id=GCF_002263795.2&chr=1&from=6757837&to=6763099
1	6874635	smoove-175	DEL	6874918	-283	1	0.0016	309	1	0	149	1	0	90	intergenic_variant	MODIFIER											https://svdb-dc.pslab.ca/?sv=smoove-175	https://www.ncbi.nlm.nih.gov/gdv/browser/genome/?id=GCF_002263795.2&chr=1&from=6874635&to=6874918
1	6948194	smoove-176	DEL	6948428	-234	1	0.0016	309	1	0	150	1	0	99.35	intergenic_variant	MODIFIER											https://svdb-dc.pslab.ca/?sv=smoove-176	https://www.ncbi.nlm.nih.gov/gdv/browser/genome/?id=GCF_002263795.2&chr=1&from=6948194&to=6948428
1	6983753	smoove-177	DEL	6983886	-133	1	0.0016	309	1	0	151	1	0	99.35	intergenic_variant	MODIFIER											https://svdb-dc.pslab.ca/?sv=smoove-177	https://www.ncbi.nlm.nih.gov/gdv/browser/genome/?id=GCF_002263795.2&chr=1&from=6983753&to=6983886
1	7029076	smoove-178	DEL	7029286	-210	1	0.0016	309	1	0	152	1	0	99.35	intron_variant&feature_truncation	MODIFIER	MAP3K7CL	ENSBTAG00000007444									https://svdb-dc.pslab.ca/?sv=smoove-178	https://www.ncbi.nlm.nih.gov/gdv/browser/genome/?id=GCF_002263795.2&chr=1&from=7029076&to=7029286
1	7066480	smoove-179	DEL	7066698	-218	1	0.0016	309	1	0	153	1	0	99.35	intergenic_variant	MODIFIER											https://svdb-dc.pslab.ca/?sv=smoove-179	https://www.ncbi.nlm.nih.gov/gdv/browser/genome/?id=GCF_002263795.2&chr=1&from=7066480&to=7066698
1	7087889	smoove-180	DEL	7088160	-271	1	0.0016	309	1	0	154	1	0	99.35	intergenic_variant	MODIFIER											https://svdb-dc.pslab.ca/?sv=smoove-180	https://www.ncbi.nlm.nih.gov/gdv/browser/genome/?id=GCF_002263795.2&chr=1&from=7087889&to=7088160
1	7105217	smoove-181	DEL	7105525	-308	1	0.0016	309	1	0	155	1	0	99.35	intergenic_variant	MODIFIER											https://svdb-dc.pslab.ca/?sv=smoove-181	https://www.ncbi.nlm.nih.gov/gdv/browser/genome/?id=GCF_002263795.2&chr=1&from=7105217&to=7105525
1	7106288	smoove-182	DEL	7106480	-192	1	0.0016	309	1	0	156	1	0	100	intergenic_variant	MODIFIER											https://svdb-dc.pslab.ca/?sv=smoove-182	https://www.ncbi.nlm.nih.gov/gdv/browser/genome/?id=GCF_002263795.2&chr=1&from=7106288&to=7106480
1	7111947	smoove-183	DEL	7112173	-226	1	0.0016	309	1	0	157	1	0	99.35	upstream_gene_variant	MODIFIER	CCT8	ENSBTAG00000014233									https://svdb-dc.pslab.ca/?sv=smoove-183	https://www.ncbi.nlm.nih.gov/gdv/browser/genome/?id=GCF_002263795.2&chr=1&from=7111947&to=7112173
1	7245968	smoove-184	DEL	7246608	-640	0.001	0.2758	151	147	12	158	1	0	49.03	transcript_ablation	HIGH		ENSBTAG00000038433	.:ENSBTAG00000038433	.:ENSBTAG00000038433							https://svdb-dc.pslab.ca/?sv=smoove-184	https://www.ncbi.nlm.nih.gov/gdv/browser/genome/?id=GCF_002263795.2&chr=1&from=7245968&to=7246608
1	7260073	smoove-185	DUP	7260310	237	1	0.0081	305	5	0	159	1	0	49.35	splice_polypyrimidine_tract_variant&coding_sequence_variant&3_prime_UTR_variant&intron_variant&feature_elongation	LOW	N6AMT1	ENSBTAG00000001412	N6AMT1:ENSBTAG00000001412	N6AMT1:ENSBTAG00000001412	BTA-45181-no-rs	BTA-45181-no-rs			1:7253885:C:T:0.83:C:rs378896662;1:7260939:C:T:0.83:C:rs379717671;1:7261593:T:G:0.83:T:rs384155066;1:7261862:G:A:0.83:G:rs135844226;1:7265567:C:T:0.83:C:rs378424403	manta-96	https://svdb-dc.pslab.ca/?sv=smoove-185	https://www.ncbi.nlm.nih.gov/gdv/browser/genome/?id=GCF_002263795.2&chr=1&from=7260073&to=7260310
1	7314048	smoove-186	DUP	7373205	59157	0.0405	0.0339	291	17	2	160	1	0	92.26	intergenic_variant	MODIFIER						BovineHD0100002176;BovineHD0100002177;BovineHD0100002178;BovineHD0100002179;BovineHD0100002180;BovineHD0100002181;BovineHD0100002182;BovineHD0100002183;BovineHD0100002189;BovineHD0100002190;BovineHD0100046381;BovineHD0100046886					https://svdb-dc.pslab.ca/?sv=smoove-186	https://www.ncbi.nlm.nih.gov/gdv/browser/genome/?id=GCF_002263795.2&chr=1&from=7314048&to=7373205
1	7352640	smoove-187	DEL	7352892	-252	1	0.0016	309	1	0	160	2	100	93.55	intergenic_variant	MODIFIER											https://svdb-dc.pslab.ca/?sv=smoove-187	https://www.ncbi.nlm.nih.gov/gdv/browser/genome/?id=GCF_002263795.2&chr=1&from=7352640&to=7352892
1	7389947	smoove-188	DEL	7390258	-311	1	0.0016	309	1	0	161	1	0	99.35	intergenic_variant	MODIFIER											https://svdb-dc.pslab.ca/?sv=smoove-188	https://www.ncbi.nlm.nih.gov/gdv/browser/genome/?id=GCF_002263795.2&chr=1&from=7389947&to=7390258
1	7395000	smoove-189	DEL	7395226	-226	1	0.0016	309	1	0	162	1	0	99.35	intergenic_variant	MODIFIER											https://svdb-dc.pslab.ca/?sv=smoove-189	https://www.ncbi.nlm.nih.gov/gdv/browser/genome/?id=GCF_002263795.2&chr=1&from=7395000&to=7395226
1	7441294	smoove-190	DEL	7441646	-352	1	0.0016	309	1	0	163	1	0	99.35	intergenic_variant	MODIFIER											https://svdb-dc.pslab.ca/?sv=smoove-190	https://www.ncbi.nlm.nih.gov/gdv/browser/genome/?id=GCF_002263795.2&chr=1&from=7441294&to=7441646
1	7447649	smoove-191	DEL	7447726	-77	0.0894	0.4839	90	140	80	164	1	0	28.71	intergenic_variant	MODIFIER							1:7449333:G:A:0.89:A:ARS-BFGL-NGS-96381	1:7446884:A:G:0.86:G:BovineHD0100002220;1:7448164:C:A:0.87:A:BovineHD0100002221;1:7449333:G:A:0.89:A:ARS-BFGL-NGS-96381;1:7449872:T:C:0.9:C:BovineHD0100002222;1:7452388:C:T:0.9:T:BovineHD0100002223	1:7447382:G:A:0.87:A:rs209893904;1:7447761:C:T:0.86:T:rs110652960;1:7447829:T:C:0.87:C:rs109391823;1:7447940:A:G:0.88:G:rs208718959;1:7447971:T:C:0.9:C:rs210499318		https://svdb-dc.pslab.ca/?sv=smoove-191	https://www.ncbi.nlm.nih.gov/gdv/browser/genome/?id=GCF_002263795.2&chr=1&from=7447649&to=7447726
1	7484979	smoove-192	DEL	7485283	-304	1	0.0016	309	1	0	165	1	0	29.03	intergenic_variant	MODIFIER											https://svdb-dc.pslab.ca/?sv=smoove-192	https://www.ncbi.nlm.nih.gov/gdv/browser/genome/?id=GCF_002263795.2&chr=1&from=7484979&to=7485283
1	7613076	smoove-193	DUP	7613749	673	1	0.0016	309	1	0	166	1	0	99.35	intergenic_variant	MODIFIER											https://svdb-dc.pslab.ca/?sv=smoove-193	https://www.ncbi.nlm.nih.gov/gdv/browser/genome/?id=GCF_002263795.2&chr=1&from=7613076&to=7613749
1	7639265	smoove-194	DEL	7639423	-158	1	0.0016	309	1	0	167	1	0	99.35	intergenic_variant	MODIFIER						BovineHD0100002301					https://svdb-dc.pslab.ca/?sv=smoove-194	https://www.ncbi.nlm.nih.gov/gdv/browser/genome/?id=GCF_002263795.2&chr=1&from=7639265&to=7639423
1	7652820	smoove-195	DEL	7653413	-593	0.0938	0.1403	233	67	10	168	1	0	75.16	intergenic_variant	MODIFIER								1:7648339:A:G:0.92:G:BovineHD0100002305;1:7649043:T:C:0.91:C:BovineHD0100002306;1:7649615:C:A:0.87:A:BovineHD0100002307;1:7654936:T:C:0.92:C:BovineHD0100002309	1:7652593:A:C:0.93:C:rs455701689;1:7652674:C:A:0.88:A:.;1:7652783:T:C:0.81:T:.;1:7653454:G:A:0.89:A:rs453153889;1:7653831:A:G:0.92:G:rs43214271	manta-100	https://svdb-dc.pslab.ca/?sv=smoove-195	https://www.ncbi.nlm.nih.gov/gdv/browser/genome/?id=GCF_002263795.2&chr=1&from=7652820&to=7653413
1	7723871	smoove-196	DEL	7724202	-331	1	0.0016	309	1	0	169	1	0	75.48	intergenic_variant	MODIFIER											https://svdb-dc.pslab.ca/?sv=smoove-196	https://www.ncbi.nlm.nih.gov/gdv/browser/genome/?id=GCF_002263795.2&chr=1&from=7723871&to=7724202
1	7805806	smoove-197	DEL	7806095	-289	1	0.0016	309	1	0	170	1	0	99.35	intergenic_variant	MODIFIER											https://svdb-dc.pslab.ca/?sv=smoove-197	https://www.ncbi.nlm.nih.gov/gdv/browser/genome/?id=GCF_002263795.2&chr=1&from=7805806&to=7806095
1	7892963	smoove-198	DEL	7893176	-213	1	0.0016	309	1	0	171	1	0	99.35	intergenic_variant	MODIFIER											https://svdb-dc.pslab.ca/?sv=smoove-198	https://www.ncbi.nlm.nih.gov/gdv/browser/genome/?id=GCF_002263795.2&chr=1&from=7892963&to=7893176
1	7932181	smoove-199	DEL	7932443	-262	1	0.0016	309	1	0	172	1	0	100	intergenic_variant	MODIFIER											https://svdb-dc.pslab.ca/?sv=smoove-199	https://www.ncbi.nlm.nih.gov/gdv/browser/genome/?id=GCF_002263795.2&chr=1&from=7932181&to=7932443
1	8124394	smoove-200	DEL	8124647	-253	1	0.0016	309	1	0	173	1	0	99.35	intergenic_variant	MODIFIER						BovineHD0100002430					https://svdb-dc.pslab.ca/?sv=smoove-200	https://www.ncbi.nlm.nih.gov/gdv/browser/genome/?id=GCF_002263795.2&chr=1&from=8124394&to=8124647
1	8213734	smoove-201	DEL	8213927	-193	1	0.0016	309	1	0	174	1	0	99.35	intergenic_variant	MODIFIER											https://svdb-dc.pslab.ca/?sv=smoove-201	https://www.ncbi.nlm.nih.gov/gdv/browser/genome/?id=GCF_002263795.2&chr=1&from=8213734&to=8213927
1	8336805	smoove-202	DEL	8337140	-335	1	0.0016	309	1	0	175	1	0	99.35	intergenic_variant	MODIFIER											https://svdb-dc.pslab.ca/?sv=smoove-202	https://www.ncbi.nlm.nih.gov/gdv/browser/genome/?id=GCF_002263795.2&chr=1&from=8336805&to=8337140
1	8364695	smoove-203	DEL	8364921	-226	1	0.0048	307	3	0	176	1	0	98.71	intergenic_variant	MODIFIER									1:8364635:C:T:1.0:C:rs480753660;1:8364976:G:A:1.0:G:rs480106481;1:8365143:G:T:1.0:G:rs464136906;1:8365149:C:T:1.0:C:rs719598953;1:8365158:C:T:1.0:C:rs456012988	manta-111	https://svdb-dc.pslab.ca/?sv=smoove-203	https://www.ncbi.nlm.nih.gov/gdv/browser/genome/?id=GCF_002263795.2&chr=1&from=8364695&to=8364921
1	8383583	smoove-204	DEL	8383765	-182	1	0.0016	309	1	0	177	1	0	98.71	intergenic_variant	MODIFIER											https://svdb-dc.pslab.ca/?sv=smoove-204	https://www.ncbi.nlm.nih.gov/gdv/browser/genome/?id=GCF_002263795.2&chr=1&from=8383583&to=8383765
1	8458073	smoove-205	DEL	8458262	-189	1	0.0016	309	1	0	178	1	0	99.35	intergenic_variant	MODIFIER											https://svdb-dc.pslab.ca/?sv=smoove-205	https://www.ncbi.nlm.nih.gov/gdv/browser/genome/?id=GCF_002263795.2&chr=1&from=8458073&to=8458262
1	8582767	smoove-206	DEL	8583024	-257	1	0.0016	309	1	0	179	1	0	99.35	intergenic_variant	MODIFIER											https://svdb-dc.pslab.ca/?sv=smoove-206	https://www.ncbi.nlm.nih.gov/gdv/browser/genome/?id=GCF_002263795.2&chr=1&from=8582767&to=8583024
1	8599672	smoove-207	DEL	8599870	-198	1	0.0016	309	1	0	180	1	0	99.35	intergenic_variant	MODIFIER											https://svdb-dc.pslab.ca/?sv=smoove-207	https://www.ncbi.nlm.nih.gov/gdv/browser/genome/?id=GCF_002263795.2&chr=1&from=8599672&to=8599870
1	8623859	smoove-208	DEL	8624088	-229	1	0.3403	135	139	36	181	1	0	43.87	intergenic_variant	MODIFIER									1:8623505:C:T:0.9:T:rs211654480;1:8623712:G:A:0.92:A:rs208352069;1:8623725:C:T:0.91:T:rs379917165;1:8624251:G:A:0.91:A:rs210773519;1:8624437:A:T:0.92:T:rs208946517		https://svdb-dc.pslab.ca/?sv=smoove-208	https://www.ncbi.nlm.nih.gov/gdv/browser/genome/?id=GCF_002263795.2&chr=1&from=8623859&to=8624088
1	8699988	smoove-209	DEL	8700286	-298	1	0.0016	309	1	0	182	1	0	43.23	intergenic_variant	MODIFIER						BovineHD0100002566					https://svdb-dc.pslab.ca/?sv=smoove-209	https://www.ncbi.nlm.nih.gov/gdv/browser/genome/?id=GCF_002263795.2&chr=1&from=8699988&to=8700286
1	8734321	smoove-210	DEL	8734378	-57	4.07711e-07	0.2145	178	131	1	183	1	0	57.74	intergenic_variant	MODIFIER											https://svdb-dc.pslab.ca/?sv=smoove-210	https://www.ncbi.nlm.nih.gov/gdv/browser/genome/?id=GCF_002263795.2&chr=1&from=8734321&to=8734378
1	8749597	smoove-211	DEL	8749620	-23	0.0001	0.4701	101	117	83	184	1	0	32.58	intergenic_variant	MODIFIER								1:8744932:G:A:0.82:A:BovineHD0100002578;1:8745844:G:A:0.81:A:BovineHD0100002579;1:8748277:A:G:0.82:G:BovineHD0100002580;1:8749347:T:C:0.82:C:BovineHD0100002581;1:8750653:A:G:0.81:G:BovineHD0100002582	1:8749341:A:G:0.82:G:rs132919625;1:8749347:T:C:0.82:C:rs134868491;1:8749673:T:C:0.81:C:rs134609842;1:8749681:G:A:0.81:A:rs136340340;1:8749833:G:T:0.81:T:rs136836534		https://svdb-dc.pslab.ca/?sv=smoove-211	https://www.ncbi.nlm.nih.gov/gdv/browser/genome/?id=GCF_002263795.2&chr=1&from=8749597&to=8749620
1	8842294	smoove-212	DEL	8842601	-307	1	0.0016	309	1	0	185	1	0	32.26	intergenic_variant	MODIFIER											https://svdb-dc.pslab.ca/?sv=smoove-212	https://www.ncbi.nlm.nih.gov/gdv/browser/genome/?id=GCF_002263795.2&chr=1&from=8842294&to=8842601
1	8846493	smoove-213	DEL	8846781	-288	1	0.0016	309	1	0	186	1	0	99.35	intergenic_variant	MODIFIER											https://svdb-dc.pslab.ca/?sv=smoove-213	https://www.ncbi.nlm.nih.gov/gdv/browser/genome/?id=GCF_002263795.2&chr=1&from=8846493&to=8846781
1	8855242	smoove-214	DEL	8855450	-208	1	0.0016	309	1	0	187	1	0	99.35	intergenic_variant	MODIFIER											https://svdb-dc.pslab.ca/?sv=smoove-214	https://www.ncbi.nlm.nih.gov/gdv/browser/genome/?id=GCF_002263795.2&chr=1&from=8855242&to=8855450
1	9008929	smoove-215	DEL	9009149	-220	1	0.0016	309	1	0	188	1	0	99.35	intergenic_variant	MODIFIER											https://svdb-dc.pslab.ca/?sv=smoove-215	https://www.ncbi.nlm.nih.gov/gdv/browser/genome/?id=GCF_002263795.2&chr=1&from=9008929&to=9009149
1	9009768	smoove-216	DUP	9010071	303	0.0003	0.2242	176	129	5	189	1	0	56.45	intergenic_variant	MODIFIER											https://svdb-dc.pslab.ca/?sv=smoove-216	https://www.ncbi.nlm.nih.gov/gdv/browser/genome/?id=GCF_002263795.2&chr=1&from=9009768&to=9010071
1	9025502	smoove-217	DEL	9025756	-254	1	0.0016	309	1	0	190	1	0	57.1	intergenic_variant	MODIFIER											https://svdb-dc.pslab.ca/?sv=smoove-217	https://www.ncbi.nlm.nih.gov/gdv/browser/genome/?id=GCF_002263795.2&chr=1&from=9025502&to=9025756
1	9037278	smoove-218	DEL	9038528	-1250	0.0951	0.0613	275	32	3	191	1	0	88.39	intergenic_variant	MODIFIER									1:9030528:A:T:0.84:T:rs210834946;1:9031361:A:G:0.83:G:rs208208258;1:9034979:A:G:0.84:G:rs210383618;1:9035614:G:A:0.84:A:rs207795185;1:9039497:T:A:0.83:A:rs382316804		https://svdb-dc.pslab.ca/?sv=smoove-218	https://www.ncbi.nlm.nih.gov/gdv/browser/genome/?id=GCF_002263795.2&chr=1&from=9037278&to=9038528
1	9088411	smoove-219	DUP	9088555	144	1	0.0065	306	4	0	192	1	0	87.42	intergenic_variant	MODIFIER									1:9084397:T:C:1.0:T:rs472209984;1:9084809:T:C:1.0:T:.;1:9085375:T:G:1.0:T:rs443476044;1:9090725:C:T:1.0:C:rs380632754;1:9092386:C:T:1.0:C:rs444092758	manta-121	https://svdb-dc.pslab.ca/?sv=smoove-219	https://www.ncbi.nlm.nih.gov/gdv/browser/genome/?id=GCF_002263795.2&chr=1&from=9088411&to=9088555
1	9111030	smoove-220	DEL	9111301	-271	0.6392	0.0677	270	38	2	193	1	0	85.81	intergenic_variant	MODIFIER									1:9108749:G:A:0.98:A:rs382329286;1:9116597:A:T:0.95:T:rs470745816;1:9118667:G:A:0.95:A:rs468138615	manta-122	https://svdb-dc.pslab.ca/?sv=smoove-220	https://www.ncbi.nlm.nih.gov/gdv/browser/genome/?id=GCF_002263795.2&chr=1&from=9111030&to=9111301
1	9126993	smoove-221	DEL	9127206	-213	1	0.0016	309	1	0	194	1	0	86.77	intergenic_variant	MODIFIER											https://svdb-dc.pslab.ca/?sv=smoove-221	https://www.ncbi.nlm.nih.gov/gdv/browser/genome/?id=GCF_002263795.2&chr=1&from=9126993&to=9127206
1	9127189	smoove-222	DEL	9127485	-296	1	0.0016	309	1	0	194	2	5.74	100	intergenic_variant	MODIFIER											https://svdb-dc.pslab.ca/?sv=smoove-222	https://www.ncbi.nlm.nih.gov/gdv/browser/genome/?id=GCF_002263795.2&chr=1&from=9127189&to=9127485
1	9136782	smoove-223	DEL	9137922	-1140	1	0.1161	242	64	4	195	1	0	77.74	intergenic_variant	MODIFIER						BovineHD0100046888			1:9143099:G:A:0.9:A:rs209951345	manta-123	https://svdb-dc.pslab.ca/?sv=smoove-223	https://www.ncbi.nlm.nih.gov/gdv/browser/genome/?id=GCF_002263795.2&chr=1&from=9136782&to=9137922
1	9137348	smoove-224	DEL	9137716	-368	0.0641	0.0726	269	37	4	195	2	100	90.65	intergenic_variant	MODIFIER						BovineHD0100046888					https://svdb-dc.pslab.ca/?sv=smoove-224	https://www.ncbi.nlm.nih.gov/gdv/browser/genome/?id=GCF_002263795.2&chr=1&from=9137348&to=9137716
1	9277736	smoove-225	DEL	9278292	-556	1	0.0016	309	1	0	196	1	0	86.45	intergenic_variant	MODIFIER											https://svdb-dc.pslab.ca/?sv=smoove-225	https://www.ncbi.nlm.nih.gov/gdv/browser/genome/?id=GCF_002263795.2&chr=1&from=9277736&to=9278292
1	9381839	smoove-226	DEL	9382116	-277	1	0.0016	309	1	0	197	1	0	100	intergenic_variant	MODIFIER											https://svdb-dc.pslab.ca/?sv=smoove-226	https://www.ncbi.nlm.nih.gov/gdv/browser/genome/?id=GCF_002263795.2&chr=1&from=9381839&to=9382116
1	9417670	smoove-227	DEL	9417938	-268	1	0.0016	309	1	0	198	1	0	99.35	intergenic_variant	MODIFIER											https://svdb-dc.pslab.ca/?sv=smoove-227	https://www.ncbi.nlm.nih.gov/gdv/browser/genome/?id=GCF_002263795.2&chr=1&from=9417670&to=9417938
1	9426557	smoove-228	DUP	9426855	298	1	0.0016	309	1	0	199	1	0	99.35	intergenic_variant	MODIFIER											https://svdb-dc.pslab.ca/?sv=smoove-228	https://www.ncbi.nlm.nih.gov/gdv/browser/genome/?id=GCF_002263795.2&chr=1&from=9426557&to=9426855
1	9437468	smoove-229	DUP	9437745	277	1	0.0016	309	1	0	200	1	0	100	upstream_gene_variant	MODIFIER	ADAMTS5	ENSBTAG00000000648									https://svdb-dc.pslab.ca/?sv=smoove-229	https://www.ncbi.nlm.nih.gov/gdv/browser/genome/?id=GCF_002263795.2&chr=1&from=9437468&to=9437745
1	9469081	smoove-230	DEL	9469376	-295	1	0.0016	309	1	0	201	1	0	99.35	intron_variant&feature_truncation	MODIFIER	ADAMTS5	ENSBTAG00000000648									https://svdb-dc.pslab.ca/?sv=smoove-230	https://www.ncbi.nlm.nih.gov/gdv/browser/genome/?id=GCF_002263795.2&chr=1&from=9469081&to=9469376
1	9497249	smoove-231	DEL	9497502	-253	1	0.0016	309	1	0	202	1	0	99.35	intergenic_variant	MODIFIER											https://svdb-dc.pslab.ca/?sv=smoove-231	https://www.ncbi.nlm.nih.gov/gdv/browser/genome/?id=GCF_002263795.2&chr=1&from=9497249&to=9497502
1	9515286	smoove-232	DEL	9515499	-213	1	0.0032	308	2	0	203	1	0	99.03	intergenic_variant	MODIFIER											https://svdb-dc.pslab.ca/?sv=smoove-232	https://www.ncbi.nlm.nih.gov/gdv/browser/genome/?id=GCF_002263795.2&chr=1&from=9515286&to=9515499
1	9543794	smoove-233	DEL	9544086	-292	1	0.0016	309	1	0	204	1	0	99.03	intergenic_variant	MODIFIER											https://svdb-dc.pslab.ca/?sv=smoove-233	https://www.ncbi.nlm.nih.gov/gdv/browser/genome/?id=GCF_002263795.2&chr=1&from=9543794&to=9544086
1	9555898	smoove-234	DEL	9555902	-4	1	0.2134	190	103	14	205	1	0	61.61	intergenic_variant	MODIFIER											https://svdb-dc.pslab.ca/?sv=smoove-234	https://www.ncbi.nlm.nih.gov/gdv/browser/genome/?id=GCF_002263795.2&chr=1&from=9555898&to=9555902
1	9624870	smoove-235	DEL	9625110	-240	1	0.0016	309	1	0	206	1	0	61.29	intergenic_variant	MODIFIER											https://svdb-dc.pslab.ca/?sv=smoove-235	https://www.ncbi.nlm.nih.gov/gdv/browser/genome/?id=GCF_002263795.2&chr=1&from=9624870&to=9625110
1	9654642	smoove-236	DEL	9654809	-167	1	0.0032	308	2	0	207	1	0	99.03	intergenic_variant	MODIFIER											https://svdb-dc.pslab.ca/?sv=smoove-236	https://www.ncbi.nlm.nih.gov/gdv/browser/genome/?id=GCF_002263795.2&chr=1&from=9654642&to=9654809
1	9683925	smoove-237	DEL	9684194	-269	1	0.0016	309	1	0	208	1	0	99.03	intergenic_variant	MODIFIER											https://svdb-dc.pslab.ca/?sv=smoove-237	https://www.ncbi.nlm.nih.gov/gdv/browser/genome/?id=GCF_002263795.2&chr=1&from=9683925&to=9684194
1	9711356	smoove-238	DEL	9711655	-299	1	0.0016	309	1	0	209	1	0	99.35	intergenic_variant	MODIFIER									1:9706720:A:G:1.0:A:rs472072138;1:9707214:A:G:1.0:A:.;1:9719228:G:A:1.0:G:rs798681120;1:9720034:G:A:1.0:G:rs466793620		https://svdb-dc.pslab.ca/?sv=smoove-238	https://www.ncbi.nlm.nih.gov/gdv/browser/genome/?id=GCF_002263795.2&chr=1&from=9711356&to=9711655
1	9730409	smoove-239	DEL	9730576	-167	1	0.0323	290	20	0	210	1	0	93.23	intergenic_variant	MODIFIER										manta-125	https://svdb-dc.pslab.ca/?sv=smoove-239	https://www.ncbi.nlm.nih.gov/gdv/browser/genome/?id=GCF_002263795.2&chr=1&from=9730409&to=9730576
1	9777990	smoove-240	DEL	9778165	-175	1	0.0016	309	1	0	211	1	0	93.23	intergenic_variant	MODIFIER											https://svdb-dc.pslab.ca/?sv=smoove-240	https://www.ncbi.nlm.nih.gov/gdv/browser/genome/?id=GCF_002263795.2&chr=1&from=9777990&to=9778165
1	9788170	smoove-241	DEL	9788563	-393	1	0.0016	309	1	0	212	1	0	99.35	intergenic_variant	MODIFIER											https://svdb-dc.pslab.ca/?sv=smoove-241	https://www.ncbi.nlm.nih.gov/gdv/browser/genome/?id=GCF_002263795.2&chr=1&from=9788170&to=9788563
1	9799589	smoove-242	DEL	9799766	-177	1	0.0016	309	1	0	213	1	0	100	intergenic_variant	MODIFIER											https://svdb-dc.pslab.ca/?sv=smoove-242	https://www.ncbi.nlm.nih.gov/gdv/browser/genome/?id=GCF_002263795.2&chr=1&from=9799589&to=9799766
1	9862219	smoove-243	DEL	9862436	-217	0.489	0.0887	256	53	1	214	1	0	82.9	intergenic_variant	MODIFIER											https://svdb-dc.pslab.ca/?sv=smoove-243	https://www.ncbi.nlm.nih.gov/gdv/browser/genome/?id=GCF_002263795.2&chr=1&from=9862219&to=9862436
1	9862295	smoove-244	DEL	9862544	-249	0.4716	0.2694	168	117	25	214	2	56.63	68.71	intergenic_variant	MODIFIER								1:9868425:T:C:0.85:C:BovineHD0100002879	1:9862861:T:C:0.89:C:rs384376608;1:9862961:C:T:0.87:T:rs380975401;1:9862964:C:T:0.87:T:rs384577583;1:9863478:A:G:0.85:G:rs379131564;1:9863496:G:A:0.85:A:rs209204762	manta-126	https://svdb-dc.pslab.ca/?sv=smoove-244	https://www.ncbi.nlm.nih.gov/gdv/browser/genome/?id=GCF_002263795.2&chr=1&from=9862295&to=9862544
1	9877418	smoove-245	DEL	9877659	-241	1	0.0016	309	1	0	215	1	0	53.87	intron_variant&feature_truncation	MODIFIER	CYYR1	ENSBTAG00000050914									https://svdb-dc.pslab.ca/?sv=smoove-245	https://www.ncbi.nlm.nih.gov/gdv/browser/genome/?id=GCF_002263795.2&chr=1&from=9877418&to=9877659
1	9964631	smoove-246	DEL	9964941	-310	1	0.0016	309	1	0	216	1	0	99.35	intron_variant&feature_truncation	MODIFIER	CYYR1	ENSBTAG00000050914									https://svdb-dc.pslab.ca/?sv=smoove-246	https://www.ncbi.nlm.nih.gov/gdv/browser/genome/?id=GCF_002263795.2&chr=1&from=9964631&to=9964941
1	9967930	smoove-247	DEL	9968147	-217	1	0.0016	309	1	0	217	1	0	99.35	intron_variant&feature_truncation	MODIFIER	CYYR1	ENSBTAG00000050914									https://svdb-dc.pslab.ca/?sv=smoove-247	https://www.ncbi.nlm.nih.gov/gdv/browser/genome/?id=GCF_002263795.2&chr=1&from=9967930&to=9968147
1	9969189	smoove-248	DEL	9969481	-292	1	0.0016	309	1	0	218	1	0	99.35	intron_variant&feature_truncation	MODIFIER	CYYR1	ENSBTAG00000050914									https://svdb-dc.pslab.ca/?sv=smoove-248	https://www.ncbi.nlm.nih.gov/gdv/browser/genome/?id=GCF_002263795.2&chr=1&from=9969189&to=9969481
1	10010395	smoove-249	DEL	10011366	-971	0.0405	0.0677	272	34	4	219	1	0	87.42	3_prime_UTR_variant&feature_truncation	MODIFIER	CYYR1	ENSBTAG00000050914	CYYR1:ENSBTAG00000050914						1:10010148:G:T:0.98:T:rs384470337;1:10010230:C:T:0.95:T:rs379730410;1:10011403:C:T:0.89:T:rs207829922;1:10011462:C:A:0.98:A:rs208999632;1:10011571:G:T:0.96:T:rs385392582	manta-127	https://svdb-dc.pslab.ca/?sv=smoove-249	https://www.ncbi.nlm.nih.gov/gdv/browser/genome/?id=GCF_002263795.2&chr=1&from=10010395&to=10011366
1	10010588	smoove-250	DEL	10011366	-778	0.0553	0.071	270	36	4	219	2	100	99.35	3_prime_UTR_variant&feature_truncation	MODIFIER	CYYR1	ENSBTAG00000050914	CYYR1:ENSBTAG00000050914						1:10010230:C:T:0.96:T:rs379730410;1:10011403:C:T:0.89:C:rs207829922;1:10011462:C:A:0.98:A:rs208999632;1:10011571:G:T:0.96:T:rs385392582;1:10011623:T:G:0.98:G:rs209952716		https://svdb-dc.pslab.ca/?sv=smoove-250	https://www.ncbi.nlm.nih.gov/gdv/browser/genome/?id=GCF_002263795.2&chr=1&from=10010588&to=10011366
1	10042033	smoove-251	DEL	10042323	-290	1	0.0016	309	1	0	220	1	0	86.77	intergenic_variant	MODIFIER											https://svdb-dc.pslab.ca/?sv=smoove-251	https://www.ncbi.nlm.nih.gov/gdv/browser/genome/?id=GCF_002263795.2&chr=1&from=10042033&to=10042323
1	10051184	smoove-252	DEL	10051487	-303	1	0.0016	309	1	0	221	1	0	99.35	intergenic_variant	MODIFIER											https://svdb-dc.pslab.ca/?sv=smoove-252	https://www.ncbi.nlm.nih.gov/gdv/browser/genome/?id=GCF_002263795.2&chr=1&from=10051184&to=10051487
1	10087388	smoove-253	DEL	10088679	-1291	1	0.1274	236	69	5	222	1	0	75.81	intergenic_variant	MODIFIER									1:10087288:C:T:0.99:T:rs207701644;1:10088738:A:G:0.98:G:rs109249640;1:10088792:C:A:1.0:A:rs211222420;1:10088936:T:C:1.0:C:rs208184473;1:10088958:A:G:0.99:G:rs209556882	manta-129	https://svdb-dc.pslab.ca/?sv=smoove-253	https://www.ncbi.nlm.nih.gov/gdv/browser/genome/?id=GCF_002263795.2&chr=1&from=10087388&to=10088679
1	10158737	smoove-254	DEL	10159001	-264	1	0.0016	309	1	0	223	1	0	76.45	intergenic_variant	MODIFIER											https://svdb-dc.pslab.ca/?sv=smoove-254	https://www.ncbi.nlm.nih.gov/gdv/browser/genome/?id=GCF_002263795.2&chr=1&from=10158737&to=10159001
1	10223954	smoove-255	DUP	10224392	438	1	0.0016	309	1	0	224	1	0	99.35	intergenic_variant	MODIFIER											https://svdb-dc.pslab.ca/?sv=smoove-255	https://www.ncbi.nlm.nih.gov/gdv/browser/genome/?id=GCF_002263795.2&chr=1&from=10223954&to=10224392
1	10264772	smoove-256	DUP	10270043	5271	0.0005	0.0129	304	4	2	225	1	0	97.74	intron_variant&feature_elongation	MODIFIER	APP	ENSBTAG00000017753				BovineHD0100003027					https://svdb-dc.pslab.ca/?sv=smoove-256	https://www.ncbi.nlm.nih.gov/gdv/browser/genome/?id=GCF_002263795.2&chr=1&from=10264772&to=10270043
1	10272853	smoove-257	DEL	10273122	-269	1	0.0016	309	1	0	226	1	0	97.74	intron_variant&feature_truncation	MODIFIER	APP	ENSBTAG00000017753									https://svdb-dc.pslab.ca/?sv=smoove-257	https://www.ncbi.nlm.nih.gov/gdv/browser/genome/?id=GCF_002263795.2&chr=1&from=10272853&to=10273122
1	10313364	smoove-258	DEL	10313613	-249	1	0.0016	309	1	0	227	1	0	99.35	intron_variant&feature_truncation	MODIFIER	APP	ENSBTAG00000017753									https://svdb-dc.pslab.ca/?sv=smoove-258	https://www.ncbi.nlm.nih.gov/gdv/browser/genome/?id=GCF_002263795.2&chr=1&from=10313364&to=10313613
1	10357161	smoove-259	DEL	10357514	-353	1	0.0032	308	2	0	228	1	0	99.68	intron_variant&feature_truncation	MODIFIER	APP	ENSBTAG00000017753									https://svdb-dc.pslab.ca/?sv=smoove-259	https://www.ncbi.nlm.nih.gov/gdv/browser/genome/?id=GCF_002263795.2&chr=1&from=10357161&to=10357514
1	10373826	smoove-260	DEL	10374086	-260	1	0.0016	309	1	0	229	1	0	99.03	intron_variant&feature_truncation	MODIFIER	APP	ENSBTAG00000017753									https://svdb-dc.pslab.ca/?sv=smoove-260	https://www.ncbi.nlm.nih.gov/gdv/browser/genome/?id=GCF_002263795.2&chr=1&from=10373826&to=10374086
1	10374278	smoove-261	DEL	10374448	-170	1	0.0016	309	1	0	230	1	0	99.35	intron_variant&feature_truncation	MODIFIER	APP	ENSBTAG00000017753				BovineHD0100003087					https://svdb-dc.pslab.ca/?sv=smoove-261	https://www.ncbi.nlm.nih.gov/gdv/browser/genome/?id=GCF_002263795.2&chr=1&from=10374278&to=10374448
1	10378474	smoove-262	DEL	10378674	-200	1	0.0016	309	1	0	231	1	0	99.35	intron_variant&feature_truncation	MODIFIER	APP	ENSBTAG00000017753									https://svdb-dc.pslab.ca/?sv=smoove-262	https://www.ncbi.nlm.nih.gov/gdv/browser/genome/?id=GCF_002263795.2&chr=1&from=10378474&to=10378674
1	10380151	smoove-263	DEL	10380440	-289	1	0.0032	308	2	0	232	1	0	99.03	intron_variant&feature_truncation	MODIFIER	APP	ENSBTAG00000017753									https://svdb-dc.pslab.ca/?sv=smoove-263	https://www.ncbi.nlm.nih.gov/gdv/browser/genome/?id=GCF_002263795.2&chr=1&from=10380151&to=10380440
1	10383267	smoove-264	DEL	10383377	-110	0.0011	0.079	268	35	7	233	1	0	85.81	intron_variant&feature_truncation	MODIFIER	APP	ENSBTAG00000017753									https://svdb-dc.pslab.ca/?sv=smoove-264	https://www.ncbi.nlm.nih.gov/gdv/browser/genome/?id=GCF_002263795.2&chr=1&from=10383267&to=10383377
1	10404627	smoove-265	DEL	10405596	-969	1	0.0016	309	1	0	234	1	0	86.13	intron_variant&feature_truncation	MODIFIER	APP	ENSBTAG00000017753									https://svdb-dc.pslab.ca/?sv=smoove-265	https://www.ncbi.nlm.nih.gov/gdv/browser/genome/?id=GCF_002263795.2&chr=1&from=10404627&to=10405596
1	10433674	smoove-266	DUP	10433812	138	1	0.0145	301	9	0	235	1	0	96.77	intron_variant&feature_elongation	MODIFIER	APP	ENSBTAG00000017753							1:10428122:C:T:0.9:C:rs464796383;1:10428271:T:C:0.9:T:rs467512512;1:10435714:T:C:1.0:T:rs433624673;1:10435979:A:C:1.0:A:rs455408278;1:10438617:G:T:0.9:G:rs444831814	manta-131	https://svdb-dc.pslab.ca/?sv=smoove-266	https://www.ncbi.nlm.nih.gov/gdv/browser/genome/?id=GCF_002263795.2&chr=1&from=10433674&to=10433812
1	10458335	smoove-267	DEL	10458500	-165	1	0.0081	305	5	0	236	1	0	95.48	intron_variant&feature_truncation	MODIFIER	APP	ENSBTAG00000017753								manta-132	https://svdb-dc.pslab.ca/?sv=smoove-267	https://www.ncbi.nlm.nih.gov/gdv/browser/genome/?id=GCF_002263795.2&chr=1&from=10458335&to=10458500
1	10493972	smoove-268	DEL	10494045	-73	0.002	0.5306	82	127	101	237	1	0	27.1	intron_variant&feature_truncation	MODIFIER	APP	ENSBTAG00000017753							1:10492329:G:A:0.9:A:rs29012006;1:10493648:G:A:0.9:A:rs211277686;1:10493958:G:T:0.92:T:rs110655829	manta-134	https://svdb-dc.pslab.ca/?sv=smoove-268	https://www.ncbi.nlm.nih.gov/gdv/browser/genome/?id=GCF_002263795.2&chr=1&from=10493972&to=10494045
1	10537412	smoove-269	DEL	10541079	-3667	1.78594e-06	0.0129	305	2	3	238	1	0	24.84	intron_variant&feature_truncation	MODIFIER	APP	ENSBTAG00000017753				BovineHD0100003177;BovineHD0100003178;BovineHD0100003179;BovineHD0100003180;BovineHD0100003181			1:10533414:A:G:0.8:G:rs378963922;1:10535622:G:C:0.8:C:rs378611344;1:10536463:C:G:0.8:G:rs210529753;1:10536791:G:A:1.0:A:rs480063965;1:10543476:T:G:0.8:G:rs379305278		https://svdb-dc.pslab.ca/?sv=smoove-269	https://www.ncbi.nlm.nih.gov/gdv/browser/genome/?id=GCF_002263795.2&chr=1&from=10537412&to=10541079
1	10541910	smoove-270	DEL	10542192	-282	0.3366	0.1	249	60	1	239	1	0	80.65	intron_variant&feature_truncation	MODIFIER	APP	ENSBTAG00000017753									https://svdb-dc.pslab.ca/?sv=smoove-270	https://www.ncbi.nlm.nih.gov/gdv/browser/genome/?id=GCF_002263795.2&chr=1&from=10541910&to=10542192
1	10564813	smoove-271	DEL	10565032	-219	2.51187e-06	0.1871	194	116	0	240	1	0	69.68	intergenic_variant	MODIFIER											https://svdb-dc.pslab.ca/?sv=smoove-271	https://www.ncbi.nlm.nih.gov/gdv/browser/genome/?id=GCF_002263795.2&chr=1&from=10564813&to=10565032
1	10568391	smoove-272	DEL	10568609	-218	1	0.0016	309	1	0	241	1	0	62.26	intergenic_variant	MODIFIER											https://svdb-dc.pslab.ca/?sv=smoove-272	https://www.ncbi.nlm.nih.gov/gdv/browser/genome/?id=GCF_002263795.2&chr=1&from=10568391&to=10568609
1	10579063	smoove-273	DEL	10579324	-261	1	0.0016	309	1	0	242	1	0	99.35	intergenic_variant	MODIFIER						BovineHD4100000080					https://svdb-dc.pslab.ca/?sv=smoove-273	https://www.ncbi.nlm.nih.gov/gdv/browser/genome/?id=GCF_002263795.2&chr=1&from=10579063&to=10579324
1	10629246	smoove-274	DEL	10629382	-136	0.1976	0.2274	189	101	20	243	1	0	61.29	intergenic_variant	MODIFIER									1:10628773:A:C:0.92:C:rs135430454;1:10629566:A:G:0.94:G:rs133918874;1:10629582:A:G:0.94:G:rs134975267	manta-138	https://svdb-dc.pslab.ca/?sv=smoove-274	https://www.ncbi.nlm.nih.gov/gdv/browser/genome/?id=GCF_002263795.2&chr=1&from=10629246&to=10629382
1	10656696	smoove-275	DEL	10656972	-276	1	0.0016	309	1	0	244	1	0	60.65	stop_lost&coding_sequence_variant&3_prime_UTR_variant&feature_truncation	HIGH	GABPA	ENSBTAG00000019043	GABPA:ENSBTAG00000019043	GABPA:ENSBTAG00000019043							https://svdb-dc.pslab.ca/?sv=smoove-275	https://www.ncbi.nlm.nih.gov/gdv/browser/genome/?id=GCF_002263795.2&chr=1&from=10656696&to=10656972
1	10675625	smoove-276	DEL	10675885	-260	1	0.0016	309	1	0	245	1	0	99.35	intron_variant&feature_truncation	MODIFIER	GABPA	ENSBTAG00000019043									https://svdb-dc.pslab.ca/?sv=smoove-276	https://www.ncbi.nlm.nih.gov/gdv/browser/genome/?id=GCF_002263795.2&chr=1&from=10675625&to=10675885
1	10715934	smoove-277	DEL	10716208	-274	1	0.0016	309	1	0	246	1	0	100	splice_polypyrimidine_tract_variant&coding_sequence_variant&intron_variant&feature_truncation	LOW	JAM2	ENSBTAG00000000603	JAM2:ENSBTAG00000000603	JAM2:ENSBTAG00000000603							https://svdb-dc.pslab.ca/?sv=smoove-277	https://www.ncbi.nlm.nih.gov/gdv/browser/genome/?id=GCF_002263795.2&chr=1&from=10715934&to=10716208
1	10777359	smoove-278	DEL	10777667	-308	1	0.0016	309	1	0	247	1	0	100	intron_variant&feature_truncation	MODIFIER	JAM2	ENSBTAG00000000603									https://svdb-dc.pslab.ca/?sv=smoove-278	https://www.ncbi.nlm.nih.gov/gdv/browser/genome/?id=GCF_002263795.2&chr=1&from=10777359&to=10777667
1	10801662	smoove-279	DEL	10801886	-224	1	0.0016	309	1	0	248	1	0	99.35	intergenic_variant	MODIFIER											https://svdb-dc.pslab.ca/?sv=smoove-279	https://www.ncbi.nlm.nih.gov/gdv/browser/genome/?id=GCF_002263795.2&chr=1&from=10801662&to=10801886
1	10803877	smoove-280	DEL	10804133	-256	1	0.0016	309	1	0	249	1	0	99.35	intergenic_variant	MODIFIER											https://svdb-dc.pslab.ca/?sv=smoove-280	https://www.ncbi.nlm.nih.gov/gdv/browser/genome/?id=GCF_002263795.2&chr=1&from=10803877&to=10804133
1	10839407	smoove-281	DEL	10839680	-273	1	0.029	292	18	0	250	1	0	93.87	downstream_gene_variant	MODIFIER	MRPL39	ENSBTAG00000019542									https://svdb-dc.pslab.ca/?sv=smoove-281	https://www.ncbi.nlm.nih.gov/gdv/browser/genome/?id=GCF_002263795.2&chr=1&from=10839407&to=10839680
1	10884122	smoove-282	DUP	10884659	537	1	0.0016	309	1	0	251	1	0	93.87	intergenic_variant	MODIFIER									1:10883180:T:C:1.0:C:rs383364000;1:10883207:A:G:1.0:G:rs378117912;1:10883338:C:T:1.0:T:rs383951917;1:10883763:C:T:1.0:T:rs384114148;1:10883847:G:T:1.0:T:rs381897718		https://svdb-dc.pslab.ca/?sv=smoove-282	https://www.ncbi.nlm.nih.gov/gdv/browser/genome/?id=GCF_002263795.2&chr=1&from=10884122&to=10884659
1	10926180	smoove-283	DEL	10926420	-240	1	0.0016	309	1	0	252	1	0	99.35	intergenic_variant	MODIFIER											https://svdb-dc.pslab.ca/?sv=smoove-283	https://www.ncbi.nlm.nih.gov/gdv/browser/genome/?id=GCF_002263795.2&chr=1&from=10926180&to=10926420
1	11111116	smoove-284	DEL	11111268	-152	1	0.0016	309	1	0	253	1	0	99.35	intergenic_variant	MODIFIER											https://svdb-dc.pslab.ca/?sv=smoove-284	https://www.ncbi.nlm.nih.gov/gdv/browser/genome/?id=GCF_002263795.2&chr=1&from=11111116&to=11111268
1	11153548	smoove-285	DEL	11153848	-300	1	0.0016	309	1	0	254	1	0	99.35	intergenic_variant	MODIFIER											https://svdb-dc.pslab.ca/?sv=smoove-285	https://www.ncbi.nlm.nih.gov/gdv/browser/genome/?id=GCF_002263795.2&chr=1&from=11153548&to=11153848
1	11165935	smoove-286	DEL	11166195	-260	1	0.0016	309	1	0	255	1	0	100	intergenic_variant	MODIFIER						BovineHD0100003375					https://svdb-dc.pslab.ca/?sv=smoove-286	https://www.ncbi.nlm.nih.gov/gdv/browser/genome/?id=GCF_002263795.2&chr=1&from=11165935&to=11166195
1	11166975	smoove-287	DEL	11167797	-822	1	0.0016	309	1	0	256	1	0	99.35	intergenic_variant	MODIFIER											https://svdb-dc.pslab.ca/?sv=smoove-287	https://www.ncbi.nlm.nih.gov/gdv/browser/genome/?id=GCF_002263795.2&chr=1&from=11166975&to=11167797
1	11170418	smoove-288	DEL	11173287	-2869	0.2475	0.0306	292	17	1	257	1	0	93.87	intergenic_variant	MODIFIER						BovineHD0100003377			1:11169723:C:G:1.0:G:rs461681908;1:11169948:C:T:0.95:T:rs457714266;1:11169963:C:T:0.9:C:rs471455528;1:11173748:A:G:0.95:G:rs463390313;1:11173838:T:C:1.0:C:rs442772512	manta-142	https://svdb-dc.pslab.ca/?sv=smoove-288	https://www.ncbi.nlm.nih.gov/gdv/browser/genome/?id=GCF_002263795.2&chr=1&from=11170418&to=11173287
1	11368925	smoove-289	DEL	11369106	-181	1	0.0016	309	1	0	258	1	0	93.87	intergenic_variant	MODIFIER											https://svdb-dc.pslab.ca/?sv=smoove-289	https://www.ncbi.nlm.nih.gov/gdv/browser/genome/?id=GCF_002263795.2&chr=1&from=11368925&to=11369106
1	11380904	smoove-290	DEL	11381272	-368	1	0.0016	309	1	0	259	1	0	99.35	intergenic_variant	MODIFIER											https://svdb-dc.pslab.ca/?sv=smoove-290	https://www.ncbi.nlm.nih.gov/gdv/browser/genome/?id=GCF_002263795.2&chr=1&from=11380904&to=11381272
1	11386113	smoove-291	DEL	11386292	-179	1	0.0016	309	1	0	260	1	0	99.35	intergenic_variant	MODIFIER											https://svdb-dc.pslab.ca/?sv=smoove-291	https://www.ncbi.nlm.nih.gov/gdv/browser/genome/?id=GCF_002263795.2&chr=1&from=11386113&to=11386292
1	11398817	smoove-292	DEL	11398994	-177	1	0.0016	309	1	0	261	1	0	99.35	intergenic_variant	MODIFIER											https://svdb-dc.pslab.ca/?sv=smoove-292	https://www.ncbi.nlm.nih.gov/gdv/browser/genome/?id=GCF_002263795.2&chr=1&from=11398817&to=11398994
1	11443417	smoove-293	DEL	11443642	-225	1	0.0016	309	1	0	262	1	0	99.35	intergenic_variant	MODIFIER											https://svdb-dc.pslab.ca/?sv=smoove-293	https://www.ncbi.nlm.nih.gov/gdv/browser/genome/?id=GCF_002263795.2&chr=1&from=11443417&to=11443642
1	11466520	smoove-294	DEL	11467480	-960	0.7886	0.6952	30	129	151	263	1	0	9.68	intergenic_variant	MODIFIER								1:11456753:G:T:0.97:T:BovineHD0100003436	1:11456753:G:T:0.97:T:rs110515150;1:11458232:A:G:0.88:G:rs210167953;1:11459343:A:G:0.87:G:rs211422953;1:11464864:C:T:0.88:T:rs110222303		https://svdb-dc.pslab.ca/?sv=smoove-294	https://www.ncbi.nlm.nih.gov/gdv/browser/genome/?id=GCF_002263795.2&chr=1&from=11466520&to=11467480
1	11546786	smoove-295	DEL	11547030	-244	1	0.0016	309	1	0	264	1	0	9.68	intergenic_variant	MODIFIER						BovineHD0100003461					https://svdb-dc.pslab.ca/?sv=smoove-295	https://www.ncbi.nlm.nih.gov/gdv/browser/genome/?id=GCF_002263795.2&chr=1&from=11546786&to=11547030
1	11604685	smoove-296	DEL	11604984	-299	1	0.0016	309	1	0	265	1	0	99.35	intergenic_variant	MODIFIER						BovineHD0100003473					https://svdb-dc.pslab.ca/?sv=smoove-296	https://www.ncbi.nlm.nih.gov/gdv/browser/genome/?id=GCF_002263795.2&chr=1&from=11604685&to=11604984
1	11627438	smoove-297	DEL	11627711	-273	1	0.0016	309	1	0	266	1	0	99.35	intergenic_variant	MODIFIER											https://svdb-dc.pslab.ca/?sv=smoove-297	https://www.ncbi.nlm.nih.gov/gdv/browser/genome/?id=GCF_002263795.2&chr=1&from=11627438&to=11627711
1	11691894	smoove-298	DEL	11692042	-148	1	0.0016	309	1	0	267	1	0	100	intergenic_variant	MODIFIER											https://svdb-dc.pslab.ca/?sv=smoove-298	https://www.ncbi.nlm.nih.gov/gdv/browser/genome/?id=GCF_002263795.2&chr=1&from=11691894&to=11692042
1	11718749	smoove-299	DEL	11718968	-219	1	0.121	239	67	4	268	1	0	76.77	intergenic_variant	MODIFIER								1:11719300:G:A:0.94:A:BovineHD0100003497	1:11718514:C:G:0.97:G:rs136558426;1:11718551:A:C:0.97:C:rs134361148;1:11718557:G:A:0.97:A:rs467004618;1:11718633:T:C:0.97:C:rs135502437;1:11718669:T:C:0.95:C:rs452352756	manta-148	https://svdb-dc.pslab.ca/?sv=smoove-299	https://www.ncbi.nlm.nih.gov/gdv/browser/genome/?id=GCF_002263795.2&chr=1&from=11718749&to=11718968
1	11764760	smoove-300	DEL	11764860	-100	0.0146	0.7919	21	87	202	269	1	0	10.65	intergenic_variant	MODIFIER									1:11757287:G:A:0.91:A:rs381441403;1:11757553:C:T:0.9:T:rs109308158;1:11763896:G:C:0.9:C:rs135246936;1:11763910:A:G:0.92:G:rs133160367;1:11765203:G:A:0.92:A:rs132934178		https://svdb-dc.pslab.ca/?sv=smoove-300	https://www.ncbi.nlm.nih.gov/gdv/browser/genome/?id=GCF_002263795.2&chr=1&from=11764760&to=11764860
1	11784297	smoove-301	DEL	11784610	-313	1	0.1629	217	85	8	270	1	0	13.23	intergenic_variant	MODIFIER								1:11785341:T:G:0.85:G:BovineHD4100000088	1:11783551:C:T:0.82:T:rs110421582;1:11784126:G:T:0.83:T:rs110203873;1:11785133:A:G:0.85:G:rs109664047;1:11785341:T:G:0.85:G:rs41607845;1:11785623:A:C:0.81:C:rs41607846		https://svdb-dc.pslab.ca/?sv=smoove-301	https://www.ncbi.nlm.nih.gov/gdv/browser/genome/?id=GCF_002263795.2&chr=1&from=11784297&to=11784610
1	11819806	smoove-302	DEL	11820089	-283	1	0.0016	309	1	0	271	1	0	69.68	intergenic_variant	MODIFIER											https://svdb-dc.pslab.ca/?sv=smoove-302	https://www.ncbi.nlm.nih.gov/gdv/browser/genome/?id=GCF_002263795.2&chr=1&from=11819806&to=11820089
1	11833827	smoove-303	DEL	11836598	-2771	0.7497	0.2323	181	114	15	272	1	0	58.06	intergenic_variant	MODIFIER							1:11840829:C:T:0.97:T:Hapmap43814-BTA-22629	1:11833307:A:G:0.99:G:BovineHD0100003527;1:11840829:C:T:0.97:T:Hapmap43814-BTA-22629	1:11833706:G:A:0.99:A:rs108956871;1:11833718:T:C:0.99:C:rs109277504;1:11833769:G:A:0.98:A:rs457639033;1:11836731:C:T:0.98:T:rs434864637;1:11836740:C:T:0.98:T:rs384070513	manta-151	https://svdb-dc.pslab.ca/?sv=smoove-303	https://www.ncbi.nlm.nih.gov/gdv/browser/genome/?id=GCF_002263795.2&chr=1&from=11833827&to=11836598
1	11891696	smoove-304	DEL	11891805	-109	0.1352	0.9531	2	25	282	273	1	0	7.74	intergenic_variant	MODIFIER											https://svdb-dc.pslab.ca/?sv=smoove-304	https://www.ncbi.nlm.nih.gov/gdv/browser/genome/?id=GCF_002263795.2&chr=1&from=11891696&to=11891805
1	11971156	smoove-305	DUP	11971486	330	1	0.0016	309	1	0	274	1	0	0.65	intergenic_variant	MODIFIER									1:11961175:C:T:1.0:T:rs385440002;1:11961750:A:T:1.0:A:.;1:11961751:A:T:1.0:A:.;1:11970138:T:A:1.0:A:rs381646909;1:11976220:C:T:1.0:T:rs381781284		https://svdb-dc.pslab.ca/?sv=smoove-305	https://www.ncbi.nlm.nih.gov/gdv/browser/genome/?id=GCF_002263795.2&chr=1&from=11971156&to=11971486
1	11978142	smoove-306	DEL	11978356	-214	1	0.0032	308	2	0	275	1	0	99.03	intergenic_variant	MODIFIER											https://svdb-dc.pslab.ca/?sv=smoove-306	https://www.ncbi.nlm.nih.gov/gdv/browser/genome/?id=GCF_002263795.2&chr=1&from=11978142&to=11978356
1	12069164	smoove-307	DEL	12069424	-260	1	0.0016	309	1	0	276	1	0	99.03	intergenic_variant	MODIFIER											https://svdb-dc.pslab.ca/?sv=smoove-307	https://www.ncbi.nlm.nih.gov/gdv/browser/genome/?id=GCF_002263795.2&chr=1&from=12069164&to=12069424
1	12111753	smoove-308	DEL	12111980	-227	1	0.0016	309	1	0	277	1	0	100	intergenic_variant	MODIFIER											https://svdb-dc.pslab.ca/?sv=smoove-308	https://www.ncbi.nlm.nih.gov/gdv/browser/genome/?id=GCF_002263795.2&chr=1&from=12111753&to=12111980
1	12167215	smoove-309	DEL	12167429	-214	1	0.0032	308	2	0	278	1	0	99.03	intergenic_variant	MODIFIER											https://svdb-dc.pslab.ca/?sv=smoove-309	https://www.ncbi.nlm.nih.gov/gdv/browser/genome/?id=GCF_002263795.2&chr=1&from=12167215&to=12167429
1	12170043	smoove-310	DEL	12170185	-142	1	0.0016	309	1	0	279	1	0	99.03	intergenic_variant	MODIFIER											https://svdb-dc.pslab.ca/?sv=smoove-310	https://www.ncbi.nlm.nih.gov/gdv/browser/genome/?id=GCF_002263795.2&chr=1&from=12170043&to=12170185
1	12175805	smoove-311	DEL	12176033	-228	1	0.0016	309	1	0	280	1	0	99.35	intergenic_variant	MODIFIER											https://svdb-dc.pslab.ca/?sv=smoove-311	https://www.ncbi.nlm.nih.gov/gdv/browser/genome/?id=GCF_002263795.2&chr=1&from=12175805&to=12176033
1	12176788	smoove-312	DEL	12176868	-80	1	0.0048	307	3	0	281	1	0	98.71	intergenic_variant	MODIFIER								1:12179267:T:G:1.0:T:BovineHD0100003622	1:12176576:G:A:1.0:G:rs467460258;1:12176629:T:G:1.0:T:rs718838565;1:12176883:A:G:1.0:A:rs715819160;1:12176936:C:G:1.0:C:rs797070379;1:12176942:A:G:1.0:A:rs516435920	manta-155	https://svdb-dc.pslab.ca/?sv=smoove-312	https://www.ncbi.nlm.nih.gov/gdv/browser/genome/?id=GCF_002263795.2&chr=1&from=12176788&to=12176868
1	12178120	smoove-313	DEL	12178417	-297	1	0.0016	309	1	0	282	1	0	98.71	intergenic_variant	MODIFIER											https://svdb-dc.pslab.ca/?sv=smoove-313	https://www.ncbi.nlm.nih.gov/gdv/browser/genome/?id=GCF_002263795.2&chr=1&from=12178120&to=12178417
1	12289098	smoove-314	DEL	12289395	-297	1	0.0016	309	1	0	283	1	0	99.35	intergenic_variant	MODIFIER											https://svdb-dc.pslab.ca/?sv=smoove-314	https://www.ncbi.nlm.nih.gov/gdv/browser/genome/?id=GCF_002263795.2&chr=1&from=12289098&to=12289395
1	12302802	smoove-315	DEL	12303176	-374	1	0.0016	309	1	0	284	1	0	99.35	intergenic_variant	MODIFIER											https://svdb-dc.pslab.ca/?sv=smoove-315	https://www.ncbi.nlm.nih.gov/gdv/browser/genome/?id=GCF_002263795.2&chr=1&from=12302802&to=12303176
1	12305175	smoove-316	DEL	12305403	-228	1	0.0016	309	1	0	285	1	0	99.35	intergenic_variant	MODIFIER											https://svdb-dc.pslab.ca/?sv=smoove-316	https://www.ncbi.nlm.nih.gov/gdv/browser/genome/?id=GCF_002263795.2&chr=1&from=12305175&to=12305403
1	12348009	smoove-317	DEL	12348295	-286	1	0.0016	309	1	0	286	1	0	100	intergenic_variant	MODIFIER											https://svdb-dc.pslab.ca/?sv=smoove-317	https://www.ncbi.nlm.nih.gov/gdv/browser/genome/?id=GCF_002263795.2&chr=1&from=12348009&to=12348295
1	12372690	smoove-318	DEL	12372997	-307	1	0.0016	309	1	0	287	1	0	100	intergenic_variant	MODIFIER						BovineHD0100003675					https://svdb-dc.pslab.ca/?sv=smoove-318	https://www.ncbi.nlm.nih.gov/gdv/browser/genome/?id=GCF_002263795.2&chr=1&from=12372690&to=12372997
1	12393364	smoove-319	DEL	12393575	-211	1	0.0016	309	1	0	288	1	0	99.35	intergenic_variant	MODIFIER						BovineHD0100003686					https://svdb-dc.pslab.ca/?sv=smoove-319	https://www.ncbi.nlm.nih.gov/gdv/browser/genome/?id=GCF_002263795.2&chr=1&from=12393364&to=12393575
1	12420074	smoove-320	DUP	12422090	2016	2.83836e-05	0.171	204	106	0	289	1	0	65.48	intergenic_variant	MODIFIER											https://svdb-dc.pslab.ca/?sv=smoove-320	https://www.ncbi.nlm.nih.gov/gdv/browser/genome/?id=GCF_002263795.2&chr=1&from=12420074&to=12422090
1	12432158	smoove-321	DEL	12432240	-82	1	0.021	297	13	0	290	1	0	68.71	intergenic_variant	MODIFIER									1:12429520:G:A:0.92:G:rs380294606;1:12429657:C:T:0.92:C:rs455133912;1:12430316:C:T:0.92:C:rs440319131;1:12431411:C:T:0.92:C:rs378993529;1:12433609:A:C:0.92:A:rs434896743		https://svdb-dc.pslab.ca/?sv=smoove-321	https://www.ncbi.nlm.nih.gov/gdv/browser/genome/?id=GCF_002263795.2&chr=1&from=12432158&to=12432240
1	12470321	smoove-322	DEL	12470513	-192	1	0.0016	309	1	0	291	1	0	95.48	intergenic_variant	MODIFIER											https://svdb-dc.pslab.ca/?sv=smoove-322	https://www.ncbi.nlm.nih.gov/gdv/browser/genome/?id=GCF_002263795.2&chr=1&from=12470321&to=12470513
1	12486277	smoove-323	DEL	12486382	-105	0.0002	0.07	265	28	7	292	1	0	85.16	intergenic_variant	MODIFIER											https://svdb-dc.pslab.ca/?sv=smoove-323	https://www.ncbi.nlm.nih.gov/gdv/browser/genome/?id=GCF_002263795.2&chr=1&from=12486277&to=12486382
1	12490082	smoove-324	DUP	12490310	228	1	0.0016	309	1	0	293	1	0	85.16	intergenic_variant	MODIFIER											https://svdb-dc.pslab.ca/?sv=smoove-324	https://www.ncbi.nlm.nih.gov/gdv/browser/genome/?id=GCF_002263795.2&chr=1&from=12490082&to=12490310
1	12503874	smoove-325	DEL	12504076	-202	1	0.0016	309	1	0	294	1	0	99.35	intergenic_variant	MODIFIER											https://svdb-dc.pslab.ca/?sv=smoove-325	https://www.ncbi.nlm.nih.gov/gdv/browser/genome/?id=GCF_002263795.2&chr=1&from=12503874&to=12504076
1	12573216	smoove-326	DEL	12573394	-178	1	0.0016	309	1	0	295	1	0	99.35	intergenic_variant	MODIFIER											https://svdb-dc.pslab.ca/?sv=smoove-326	https://www.ncbi.nlm.nih.gov/gdv/browser/genome/?id=GCF_002263795.2&chr=1&from=12573216&to=12573394
1	12576128	smoove-327	DEL	12576734	-606	0.7736	0.1097	246	60	4	296	1	0	79.03	intergenic_variant	MODIFIER								1:12566832:A:G:0.98:G:BovineHD0100003732;1:12568257:C:T:0.95:T:BovineHD0100003733;1:12572842:T:C:0.98:C:BovineHD0100003735;1:12578140:G:A:0.98:A:BovineHD0100003736	1:12576000:G:A:1.0:A:rs451434483;1:12576070:C:A:0.98:A:rs471690437;1:12576805:C:T:0.95:T:rs522292469;1:12576807:C:A:0.95:A:rs459115622;1:12576865:C:T:0.93:T:rs481366767		https://svdb-dc.pslab.ca/?sv=smoove-327	https://www.ncbi.nlm.nih.gov/gdv/browser/genome/?id=GCF_002263795.2&chr=1&from=12576128&to=12576734
1	12595365	smoove-328	DEL	12595592	-227	1	0.0016	309	1	0	297	1	0	79.68	intergenic_variant	MODIFIER											https://svdb-dc.pslab.ca/?sv=smoove-328	https://www.ncbi.nlm.nih.gov/gdv/browser/genome/?id=GCF_002263795.2&chr=1&from=12595365&to=12595592
1	12623130	smoove-329	DUP	12623753	623	1	0.0016	309	1	0	298	1	0	99.35	intergenic_variant	MODIFIER									1:12624489:T:A:1.0:A:rs462693208		https://svdb-dc.pslab.ca/?sv=smoove-329	https://www.ncbi.nlm.nih.gov/gdv/browser/genome/?id=GCF_002263795.2&chr=1&from=12623130&to=12623753
1	12667973	smoove-330	DEL	12668204	-231	1	0.0032	308	2	0	299	1	0	99.03	intergenic_variant	MODIFIER						BovineHD0100003756					https://svdb-dc.pslab.ca/?sv=smoove-330	https://www.ncbi.nlm.nih.gov/gdv/browser/genome/?id=GCF_002263795.2&chr=1&from=12667973&to=12668204
1	12682589	smoove-331	DEL	12682666	-77	0.0138	0.2226	195	92	23	300	1	0	62.58	intergenic_variant	MODIFIER								1:12676844:T:C:0.94:C:BovineHD0100003757;1:12680667:G:A:0.94:A:BovineHD0100003758;1:12683135:T:C:0.93:C:BovineHD0100003759;1:12686959:C:A:0.93:A:BovineHD0100003760;1:12691827:T:C:0.93:C:BovineHD0100003761	1:12682465:T:G:0.93:G:rs211619475;1:12682707:T:C:0.93:C:rs437682243;1:12682734:G:A:0.91:A:rs381435487;1:12682746:T:C:0.91:C:rs384219042;1:12682747:T:C:0.91:C:rs379148861		https://svdb-dc.pslab.ca/?sv=smoove-331	https://www.ncbi.nlm.nih.gov/gdv/browser/genome/?id=GCF_002263795.2&chr=1&from=12682589&to=12682666
1	12712596	smoove-332	DEL	12712844	-248	1	0.0161	300	10	0	301	1	0	65.81	intergenic_variant	MODIFIER									1:12703040:C:G:1.0:C:rs383648562;1:12703942:G:A:1.0:G:rs385724161;1:12711666:C:T:1.0:C:rs110427597;1:12721134:C:T:1.0:C:rs379477839	manta-161	https://svdb-dc.pslab.ca/?sv=smoove-332	https://www.ncbi.nlm.nih.gov/gdv/browser/genome/?id=GCF_002263795.2&chr=1&from=12712596&to=12712844
1	12726933	smoove-333	DEL	12727135	-202	1	0.0016	309	1	0	302	1	0	96.45	intergenic_variant	MODIFIER											https://svdb-dc.pslab.ca/?sv=smoove-333	https://www.ncbi.nlm.nih.gov/gdv/browser/genome/?id=GCF_002263795.2&chr=1&from=12726933&to=12727135
1	12817919	smoove-334	DEL	12818302	-383	1	0.0016	309	1	0	303	1	0	99.35	intergenic_variant	MODIFIER											https://svdb-dc.pslab.ca/?sv=smoove-334	https://www.ncbi.nlm.nih.gov/gdv/browser/genome/?id=GCF_002263795.2&chr=1&from=12817919&to=12818302
1	12820178	smoove-335	DEL	12820383	-205	1	0.0016	309	1	0	304	1	0	99.35	intergenic_variant	MODIFIER											https://svdb-dc.pslab.ca/?sv=smoove-335	https://www.ncbi.nlm.nih.gov/gdv/browser/genome/?id=GCF_002263795.2&chr=1&from=12820178&to=12820383
1	12827447	smoove-336	DEL	12827522	-75	0.8484	0.1823	208	91	11	305	1	0	66.77	intergenic_variant	MODIFIER								1:12831960:G:A:0.86:G:BovineHD0100003786	1:12825149:A:G:0.93:G:rs209408335;1:12828427:C:T:0.86:C:rs383570723;1:12831960:G:A:0.86:G:rs137467927;1:12834410:T:C:0.87:T:rs134899119	manta-164	https://svdb-dc.pslab.ca/?sv=smoove-336	https://www.ncbi.nlm.nih.gov/gdv/browser/genome/?id=GCF_002263795.2&chr=1&from=12827447&to=12827522
1	12854421	smoove-337	DEL	12854698	-277	0.0009	0.5323	53	184	73	306	1	0	24.19	intergenic_variant	MODIFIER											https://svdb-dc.pslab.ca/?sv=smoove-337	https://www.ncbi.nlm.nih.gov/gdv/browser/genome/?id=GCF_002263795.2&chr=1&from=12854421&to=12854698
1	12862048	smoove-338	DEL	12862110	-62	1	0.0081	305	5	0	307	1	0	17.74	intergenic_variant	MODIFIER											https://svdb-dc.pslab.ca/?sv=smoove-338	https://www.ncbi.nlm.nih.gov/gdv/browser/genome/?id=GCF_002263795.2&chr=1&from=12862048&to=12862110
1	12997142	smoove-339	DEL	13000822	-3680	1	0.2597	170	119	21	308	1	0	53.23	intergenic_variant	MODIFIER									1:12993755:A:G:0.91:G:rs210884271;1:12995548:C:G:0.94:G:rs381706300;1:13001904:C:G:0.9:G:rs379099054;1:13002651:G:A:0.94:A:rs209897251;1:13005059:G:C:0.9:C:rs385269105	manta-171	https://svdb-dc.pslab.ca/?sv=smoove-339	https://www.ncbi.nlm.nih.gov/gdv/browser/genome/?id=GCF_002263795.2&chr=1&from=12997142&to=13000822
1	13017923	smoove-340	DEL	13018206	-283	1	0.0016	309	1	0	309	1	0	55.16	intergenic_variant	MODIFIER											https://svdb-dc.pslab.ca/?sv=smoove-340	https://www.ncbi.nlm.nih.gov/gdv/browser/genome/?id=GCF_002263795.2&chr=1&from=13017923&to=13018206
1	13047217	smoove-341	DEL	13049906	-2689	0.4718	0.0452	283	26	1	310	1	0	90.97	intergenic_variant	MODIFIER									1:13047119:T:G:1.0:G:.;1:13047174:A:G:0.89:A:rs1115665368;1:13049932:G:A:0.87:A:.;1:13049995:C:T:0.97:T:.;1:13050002:C:T:0.97:T:.	manta-173	https://svdb-dc.pslab.ca/?sv=smoove-341	https://www.ncbi.nlm.nih.gov/gdv/browser/genome/?id=GCF_002263795.2&chr=1&from=13047217&to=13049906
1	13067375	smoove-342	DEL	13067650	-275	1	0.0016	309	1	0	311	1	0	90.97	intergenic_variant	MODIFIER											https://svdb-dc.pslab.ca/?sv=smoove-342	https://www.ncbi.nlm.nih.gov/gdv/browser/genome/?id=GCF_002263795.2&chr=1&from=13067375&to=13067650
1	13070958	smoove-343	DEL	13071268	-310	1	0.0016	309	1	0	312	1	0	99.35	intergenic_variant	MODIFIER											https://svdb-dc.pslab.ca/?sv=smoove-343	https://www.ncbi.nlm.nih.gov/gdv/browser/genome/?id=GCF_002263795.2&chr=1&from=13070958&to=13071268
1	13089080	smoove-344	DEL	13089201	-121	0.7534	0.8984	2	59	249	313	1	0	0.65	intergenic_variant	MODIFIER											https://svdb-dc.pslab.ca/?sv=smoove-344	https://www.ncbi.nlm.nih.gov/gdv/browser/genome/?id=GCF_002263795.2&chr=1&from=13089080&to=13089201
1	13096838	smoove-345	DEL	13099486	-2648	0.6783	0.9258	2	42	266	314	1	0	93.23	intergenic_variant	MODIFIER								1:13090228:T:G:0.98:G:BovineHD0100003860;1:13091571:G:T:0.95:T:BovineHD0100003861;1:13100747:G:A:0.98:A:BovineHD0100003862;1:13102042:A:G:0.95:G:BovineHD0100003863;1:13103228:C:T:0.95:T:BovineHD0100003864	1:13096611:T:C:0.91:C:rs383729336;1:13096651:T:C:0.95:C:rs377879578;1:13096676:C:G:0.98:G:rs136478121;1:13099584:C:T:0.93:T:rs474262536;1:13099585:A:G:0.93:G:rs717178003	manta-176	https://svdb-dc.pslab.ca/?sv=smoove-345	https://www.ncbi.nlm.nih.gov/gdv/browser/genome/?id=GCF_002263795.2&chr=1&from=13096838&to=13099486
1	13112647	smoove-346	DEL	13112941	-294	1	0.0016	309	1	0	315	1	0	0.65	intergenic_variant	MODIFIER						BovineHD0100003871					https://svdb-dc.pslab.ca/?sv=smoove-346	https://www.ncbi.nlm.nih.gov/gdv/browser/genome/?id=GCF_002263795.2&chr=1&from=13112647&to=13112941
1	13144564	smoove-347	DEL	13144899	-335	1	0.0016	309	1	0	316	1	0	99.35	intergenic_variant	MODIFIER											https://svdb-dc.pslab.ca/?sv=smoove-347	https://www.ncbi.nlm.nih.gov/gdv/browser/genome/?id=GCF_002263795.2&chr=1&from=13144564&to=13144899
1	13219598	smoove-348	DEL	13219681	-83	0.1051	0.9563	2	23	284	317	1	0	0.65	intergenic_variant	MODIFIER											https://svdb-dc.pslab.ca/?sv=smoove-348	https://www.ncbi.nlm.nih.gov/gdv/browser/genome/?id=GCF_002263795.2&chr=1&from=13219598&to=13219681
1	13235133	smoove-349	DEL	13235391	-258	1	0.0016	309	1	0	318	1	0	0.65	intergenic_variant	MODIFIER											https://svdb-dc.pslab.ca/?sv=smoove-349	https://www.ncbi.nlm.nih.gov/gdv/browser/genome/?id=GCF_002263795.2&chr=1&from=13235133&to=13235391
1	13241274	smoove-350	DEL	13241580	-306	1	0.0016	309	1	0	319	1	0	99.35	intergenic_variant	MODIFIER											https://svdb-dc.pslab.ca/?sv=smoove-350	https://www.ncbi.nlm.nih.gov/gdv/browser/genome/?id=GCF_002263795.2&chr=1&from=13241274&to=13241580
1	13271388	smoove-351	DEL	13274246	-2858	1	0.0016	309	1	0	320	1	0	99.35	intergenic_variant	MODIFIER									1:13269420:T:G:1.0:T:rs478010634;1:13269912:G:A:1.0:G:rs798499303;1:13270233:T:C:1.0:T:rs522882052;1:13271026:C:T:1.0:C:rs523190685;1:13278689:A:T:1.0:A:rs518640609		https://svdb-dc.pslab.ca/?sv=smoove-351	https://www.ncbi.nlm.nih.gov/gdv/browser/genome/?id=GCF_002263795.2&chr=1&from=13271388&to=13274246
1	13399704	smoove-352	DEL	13399973	-269	1	0.0016	309	1	0	321	1	0	99.35	intergenic_variant	MODIFIER											https://svdb-dc.pslab.ca/?sv=smoove-352	https://www.ncbi.nlm.nih.gov/gdv/browser/genome/?id=GCF_002263795.2&chr=1&from=13399704&to=13399973
1	13439853	smoove-353	DEL	13440101	-248	1	0.0016	309	1	0	322	1	0	99.35	intergenic_variant	MODIFIER											https://svdb-dc.pslab.ca/?sv=smoove-353	https://www.ncbi.nlm.nih.gov/gdv/browser/genome/?id=GCF_002263795.2&chr=1&from=13439853&to=13440101
1	13456998	smoove-354	DEL	13457182	-184	1	0.0032	308	2	0	323	1	0	99.03	intergenic_variant	MODIFIER											https://svdb-dc.pslab.ca/?sv=smoove-354	https://www.ncbi.nlm.nih.gov/gdv/browser/genome/?id=GCF_002263795.2&chr=1&from=13456998&to=13457182
1	13458287	smoove-355	DEL	13458556	-269	1	0.0016	309	1	0	324	1	0	99.03	intergenic_variant	MODIFIER											https://svdb-dc.pslab.ca/?sv=smoove-355	https://www.ncbi.nlm.nih.gov/gdv/browser/genome/?id=GCF_002263795.2&chr=1&from=13458287&to=13458556
1	13500297	smoove-356	DEL	13500546	-249	9.10641e-05	0.8371	0	101	209	325	1	0	0.32	intergenic_variant	MODIFIER											https://svdb-dc.pslab.ca/?sv=smoove-356	https://www.ncbi.nlm.nih.gov/gdv/browser/genome/?id=GCF_002263795.2&chr=1&from=13500297&to=13500546
1	13519205	smoove-357	DEL	13519640	-435	0.093	0.3274	147	123	40	326	1	0	23.55	intergenic_variant	MODIFIER								1:13517164:C:T:0.94:T:BovineHD0100003994;1:13519939:T:G:0.89:G:BovineHD0100003996;1:13523124:T:C:0.85:C:BovineHD0100003997;1:13524122:T:C:0.86:C:BovineHD0100003998;1:13524867:C:A:0.88:A:BovineHD0100003999	1:13519133:C:T:0.97:T:rs379120758;1:13519140:G:T:0.89:T:rs208646931;1:13519670:G:A:0.85:A:.;1:13519678:G:C:0.82:C:.;1:13519705:A:G:0.87:G:.	manta-180	https://svdb-dc.pslab.ca/?sv=smoove-357	https://www.ncbi.nlm.nih.gov/gdv/browser/genome/?id=GCF_002263795.2&chr=1&from=13519205&to=13519640
1	13555603	smoove-358	DEL	13558328	-2725	0.6104	0.9419	0	36	274	327	1	0	16.45	intergenic_variant	MODIFIER									1:13555483:A:T:0.97:T:rs717849779;1:13555547:T:A:0.97:A:.;1:13555572:A:C:0.88:C:.;1:13558378:C:T:0.95:T:rs132642526;1:13558431:C:T:0.88:T:rs134797458	manta-181	https://svdb-dc.pslab.ca/?sv=smoove-358	https://www.ncbi.nlm.nih.gov/gdv/browser/genome/?id=GCF_002263795.2&chr=1&from=13555603&to=13558328
1	13572176	smoove-359	DEL	13573226	-1050	0.6101	0.9435	0	35	275	328	1	0	99.68	intergenic_variant	MODIFIER							1:13575805:C:T:0.97:T:ARS-BFGL-BAC-685	1:13570861:C:A:0.94:A:BovineHD0100004012;1:13575805:C:T:0.97:T:ARS-BFGL-BAC-685;1:13582898:A:C:0.97:C:BovineHD0100004016	1:13571964:T:G:0.97:G:rs110911186;1:13572069:A:T:0.97:T:rs110928003;1:13572079:A:T:0.97:T:rs109856177;1:13572126:T:C:0.97:C:rs109012803;1:13572142:C:T:0.97:T:rs109984064	manta-182	https://svdb-dc.pslab.ca/?sv=smoove-359	https://www.ncbi.nlm.nih.gov/gdv/browser/genome/?id=GCF_002263795.2&chr=1&from=13572176&to=13573226
1	13598287	smoove-360	DEL	13599328	-1041	1	0.0016	309	1	0	329	1	0	0	intergenic_variant	MODIFIER											https://svdb-dc.pslab.ca/?sv=smoove-360	https://www.ncbi.nlm.nih.gov/gdv/browser/genome/?id=GCF_002263795.2&chr=1&from=13598287&to=13599328
1	13599419	smoove-361	DEL	13599724	-305	3.77888e-07	0.8016	0	123	187	330	1	0	0	intergenic_variant	MODIFIER											https://svdb-dc.pslab.ca/?sv=smoove-361	https://www.ncbi.nlm.nih.gov/gdv/browser/genome/?id=GCF_002263795.2&chr=1&from=13599419&to=13599724
1	13634596	smoove-362	DEL	13634805	-209	1	0.0016	309	1	0	331	1	0	0	intergenic_variant	MODIFIER											https://svdb-dc.pslab.ca/?sv=smoove-362	https://www.ncbi.nlm.nih.gov/gdv/browser/genome/?id=GCF_002263795.2&chr=1&from=13634596&to=13634805
1	13646418	smoove-363	DEL	13646743	-325	1	0.0016	309	1	0	332	1	0	99.35	intergenic_variant	MODIFIER											https://svdb-dc.pslab.ca/?sv=smoove-363	https://www.ncbi.nlm.nih.gov/gdv/browser/genome/?id=GCF_002263795.2&chr=1&from=13646418&to=13646743
1	13864790	smoove-364	DEL	13865004	-214	1	0.0016	309	1	0	333	1	0	100	intergenic_variant	MODIFIER											https://svdb-dc.pslab.ca/?sv=smoove-364	https://www.ncbi.nlm.nih.gov/gdv/browser/genome/?id=GCF_002263795.2&chr=1&from=13864790&to=13865004
1	13870644	smoove-365	DEL	13870730	-86	1	0.0048	307	3	0	334	1	0	98.71	intergenic_variant	MODIFIER									1:13870539:T:C:1.0:T:rs714050151;1:13870544:G:A:1.0:G:rs721875848;1:13870554:G:T:1.0:G:rs714936320;1:13870632:A:T:1.0:A:rs800843078;1:13870736:C:T:1.0:C:rs718002703		https://svdb-dc.pslab.ca/?sv=smoove-365	https://www.ncbi.nlm.nih.gov/gdv/browser/genome/?id=GCF_002263795.2&chr=1&from=13870644&to=13870730
1	13969286	smoove-366	DEL	13969581	-295	1	0.0016	309	1	0	335	1	0	98.71	intergenic_variant	MODIFIER											https://svdb-dc.pslab.ca/?sv=smoove-366	https://www.ncbi.nlm.nih.gov/gdv/browser/genome/?id=GCF_002263795.2&chr=1&from=13969286&to=13969581
1	13983308	smoove-367	DUP	13983614	306	1	0.0016	309	1	0	336	1	0	99.35	intergenic_variant	MODIFIER											https://svdb-dc.pslab.ca/?sv=smoove-367	https://www.ncbi.nlm.nih.gov/gdv/browser/genome/?id=GCF_002263795.2&chr=1&from=13983308&to=13983614
1	14001601	smoove-368	DEL	14001851	-250	1	0.0016	309	1	0	337	1	0	99.35	intergenic_variant	MODIFIER											https://svdb-dc.pslab.ca/?sv=smoove-368	https://www.ncbi.nlm.nih.gov/gdv/browser/genome/?id=GCF_002263795.2&chr=1&from=14001601&to=14001851
1	14026743	smoove-369	DEL	14026823	-80	3.77888e-07	0.1984	187	123	0	338	1	0	60.65	intergenic_variant	MODIFIER											https://svdb-dc.pslab.ca/?sv=smoove-369	https://www.ncbi.nlm.nih.gov/gdv/browser/genome/?id=GCF_002263795.2&chr=1&from=14026743&to=14026823
1	14060159	smoove-370	DEL	14060364	-205	1	0.0016	309	1	0	339	1	0	60.65	intergenic_variant	MODIFIER											https://svdb-dc.pslab.ca/?sv=smoove-370	https://www.ncbi.nlm.nih.gov/gdv/browser/genome/?id=GCF_002263795.2&chr=1&from=14060159&to=14060364
1	14100277	smoove-371	DEL	14100549	-272	1	0.0016	309	1	0	340	1	0	99.35	intergenic_variant	MODIFIER											https://svdb-dc.pslab.ca/?sv=smoove-371	https://www.ncbi.nlm.nih.gov/gdv/browser/genome/?id=GCF_002263795.2&chr=1&from=14100277&to=14100549
1	14149115	smoove-372	DEL	14149315	-200	1	0.0016	309	1	0	341	1	0	99.35	intergenic_variant	MODIFIER											https://svdb-dc.pslab.ca/?sv=smoove-372	https://www.ncbi.nlm.nih.gov/gdv/browser/genome/?id=GCF_002263795.2&chr=1&from=14149115&to=14149315
1	14172952	smoove-373	DEL	14173626	-674	1	0.0048	307	3	0	342	1	0	98.71	intergenic_variant	MODIFIER								1:14170209:A:G:1.0:A:BovineHD0100004168	1:14172846:T:G:1.0:T:rs523999213;1:14172914:C:T:1.0:C:rs444069550;1:14173716:G:A:1.0:G:rs518247647;1:14173765:G:A:1.0:G:rs520557951;1:14173782:T:C:1.0:T:rs716098821		https://svdb-dc.pslab.ca/?sv=smoove-373	https://www.ncbi.nlm.nih.gov/gdv/browser/genome/?id=GCF_002263795.2&chr=1&from=14172952&to=14173626
1	14179038	smoove-374	DEL	14180276	-1238	1	0.0048	307	3	0	343	1	0	100	intergenic_variant	MODIFIER								1:14170209:A:G:1.0:A:BovineHD0100004168	1:14178504:A:T:1.0:A:rs518130843;1:14178506:G:A:1.0:G:rs469738160;1:14180462:C:T:1.0:C:rs526196213;1:14180636:C:T:1.0:C:rs463201496;1:14180817:C:T:1.0:C:rs468725731		https://svdb-dc.pslab.ca/?sv=smoove-374	https://www.ncbi.nlm.nih.gov/gdv/browser/genome/?id=GCF_002263795.2&chr=1&from=14179038&to=14180276
1	14251302	smoove-376	DEL	14259682	-8380	1	0.8065	11	98	201	344	1	0	3.55	intergenic_variant	MODIFIER								1:14248078:A:G:0.98:G:BovineHD0100004190;1:14248776:T:C:0.96:C:BovineHD0100004191;1:14250391:G:A:0.98:A:BovineHD0100004192;1:14260098:C:T:0.93:T:BovineHD0100004193;1:14262817:C:T:0.96:T:BovineHD0100004194	1:14251213:T:C:0.97:C:rs134660032;1:14251244:G:T:0.9:T:rs110971205;1:14259768:C:T:0.95:T:rs211326923;1:14259801:A:C:0.97:C:rs208626584;1:14259808:A:G:0.94:G:rs136963413	manta-191	https://svdb-dc.pslab.ca/?sv=smoove-376	https://www.ncbi.nlm.nih.gov/gdv/browser/genome/?id=GCF_002263795.2&chr=1&from=14251302&to=14259682
1	14344328	smoove-377	DEL	14344634	-306	2.47604e-06	0.5855	33	191	86	345	1	0	40.97	intergenic_variant	MODIFIER											https://svdb-dc.pslab.ca/?sv=smoove-377	https://www.ncbi.nlm.nih.gov/gdv/browser/genome/?id=GCF_002263795.2&chr=1&from=14344328&to=14344634
1	14350905	smoove-378	DEL	14351275	-370	0.1481	0.3847	110	159	39	346	1	0	66.45	intergenic_variant	MODIFIER											https://svdb-dc.pslab.ca/?sv=smoove-378	https://www.ncbi.nlm.nih.gov/gdv/browser/genome/?id=GCF_002263795.2&chr=1&from=14350905&to=14351275
1	14352529	smoove-379	DEL	14352669	-140	0.8073	0.3677	125	142	43	347	1	0	52.9	intergenic_variant	MODIFIER										manta-192	https://svdb-dc.pslab.ca/?sv=smoove-379	https://www.ncbi.nlm.nih.gov/gdv/browser/genome/?id=GCF_002263795.2&chr=1&from=14352529&to=14352669
1	14368598	smoove-380	DEL	14368882	-284	1	0.0016	309	1	0	348	1	0	40.65	intergenic_variant	MODIFIER											https://svdb-dc.pslab.ca/?sv=smoove-380	https://www.ncbi.nlm.nih.gov/gdv/browser/genome/?id=GCF_002263795.2&chr=1&from=14368598&to=14368882
1	14391103	smoove-382	DEL	14391358	-255	1	0.0016	309	1	0	349	1	0	99.35	intergenic_variant	MODIFIER											https://svdb-dc.pslab.ca/?sv=smoove-382	https://www.ncbi.nlm.nih.gov/gdv/browser/genome/?id=GCF_002263795.2&chr=1&from=14391103&to=14391358
1	14396384	smoove-383	DEL	14397359	-975	0.3394	0.1387	232	70	8	350	1	0	74.52	intergenic_variant	MODIFIER								1:14398852:C:T:0.96:T:BovineHD0100004256;1:14399902:T:C:0.95:C:BovineHD0100004257;1:14406273:G:A:0.94:A:BovineHD0100004261	1:14396132:G:A:0.96:A:rs379062520;1:14397461:G:A:0.91:A:rs133093747;1:14397514:G:A:0.92:A:rs207640758;1:14397564:A:G:0.95:G:rs135511581;1:14397799:C:T:0.96:T:rs136823558	manta-193	https://svdb-dc.pslab.ca/?sv=smoove-383	https://www.ncbi.nlm.nih.gov/gdv/browser/genome/?id=GCF_002263795.2&chr=1&from=14396384&to=14397359
1	14411774	smoove-384	DEL	14411959	-185	1	0.0016	309	1	0	351	1	0	75.16	intergenic_variant	MODIFIER											https://svdb-dc.pslab.ca/?sv=smoove-384	https://www.ncbi.nlm.nih.gov/gdv/browser/genome/?id=GCF_002263795.2&chr=1&from=14411774&to=14411959
1	14414229	smoove-385	DEL	14414488	-259	1	0.0016	309	1	0	352	1	0	99.35	intergenic_variant	MODIFIER											https://svdb-dc.pslab.ca/?sv=smoove-385	https://www.ncbi.nlm.nih.gov/gdv/browser/genome/?id=GCF_002263795.2&chr=1&from=14414229&to=14414488
1	14530983	smoove-386	DEL	14532011	-1028	0.6315	0.0661	271	37	2	353	1	0	87.1	intergenic_variant	MODIFIER									1:14530595:C:A:1.0:A:rs383913995;1:14530600:T:C:1.0:C:rs378523001;1:14532073:T:A:0.97:A:rs110423197;1:14532154:T:A:1.0:A:rs208123783;1:14532359:C:G:1.0:G:rs110657593		https://svdb-dc.pslab.ca/?sv=smoove-386	https://www.ncbi.nlm.nih.gov/gdv/browser/genome/?id=GCF_002263795.2&chr=1&from=14530983&to=14532011
1	14556138	smoove-387	DEL	14556664	-526	0.6121	0.0597	273	37	0	354	1	0	78.06	intergenic_variant	MODIFIER									1:14563812:G:A:0.82:A:rs447658618		https://svdb-dc.pslab.ca/?sv=smoove-387	https://www.ncbi.nlm.nih.gov/gdv/browser/genome/?id=GCF_002263795.2&chr=1&from=14556138&to=14556664
1	14556555	smoove-388	DUP	14557214	659	0.122	0.0645	273	34	3	354	2	16.54	95.81	intergenic_variant	MODIFIER									1:14563812:G:A:0.89:A:rs447658618		https://svdb-dc.pslab.ca/?sv=smoove-388	https://www.ncbi.nlm.nih.gov/gdv/browser/genome/?id=GCF_002263795.2&chr=1&from=14556555&to=14557214
1	14582197	smoove-389	DEL	14582266	-69	0.0055	0.1355	238	60	12	355	1	0	70	intergenic_variant	MODIFIER									1:14578326:A:C:0.89:C:rs378570459;1:14581162:T:C:0.9:C:rs379301155;1:14586104:T:C:0.92:C:rs382779506;1:14586735:G:A:0.9:A:rs380580219	manta-197	https://svdb-dc.pslab.ca/?sv=smoove-389	https://www.ncbi.nlm.nih.gov/gdv/browser/genome/?id=GCF_002263795.2&chr=1&from=14582197&to=14582266
1	14598121	smoove-390	DEL	14598186	-65	0.0243	0.0098	302	4	1	356	1	0	74.52	intergenic_variant	MODIFIER											https://svdb-dc.pslab.ca/?sv=smoove-390	https://www.ncbi.nlm.nih.gov/gdv/browser/genome/?id=GCF_002263795.2&chr=1&from=14598121&to=14598186
1	14598221	smoove-391	DEL	14598376	-155	0.2095	0.3452	138	130	42	357	1	0	44.19	intergenic_variant	MODIFIER								1:14590649:T:C:0.83:C:BovineHD0100004312;1:14593986:C:T:0.88:T:BovineHD0100004313;1:14595727:C:T:0.9:T:BovineHD0100004314;1:14598616:C:T:0.9:T:BovineHD0100004315	1:14597906:A:T:0.89:T:rs134093595;1:14598026:A:G:0.88:G:rs110368030;1:14598046:T:C:0.84:C:rs110977476;1:14598603:C:T:0.86:T:rs136282956;1:14598616:C:T:0.9:T:rs134749435		https://svdb-dc.pslab.ca/?sv=smoove-391	https://www.ncbi.nlm.nih.gov/gdv/browser/genome/?id=GCF_002263795.2&chr=1&from=14598221&to=14598376
1	14628242	smoove-392	DEL	14628475	-233	1	0.0016	309	1	0	358	1	0	44.84	intergenic_variant	MODIFIER											https://svdb-dc.pslab.ca/?sv=smoove-392	https://www.ncbi.nlm.nih.gov/gdv/browser/genome/?id=GCF_002263795.2&chr=1&from=14628242&to=14628475
1	14629419	smoove-393	DEL	14629604	-185	1	0.0016	309	1	0	359	1	0	99.35	intergenic_variant	MODIFIER											https://svdb-dc.pslab.ca/?sv=smoove-393	https://www.ncbi.nlm.nih.gov/gdv/browser/genome/?id=GCF_002263795.2&chr=1&from=14629419&to=14629604
1	14635133	smoove-394	DEL	14635358	-225	1	0.0016	309	1	0	360	1	0	99.35	intergenic_variant	MODIFIER											https://svdb-dc.pslab.ca/?sv=smoove-394	https://www.ncbi.nlm.nih.gov/gdv/browser/genome/?id=GCF_002263795.2&chr=1&from=14635133&to=14635358
1	14639304	smoove-395	DEL	14639641	-337	0.0049	0.7968	5	116	189	361	1	0	1.94	intergenic_variant	MODIFIER											https://svdb-dc.pslab.ca/?sv=smoove-395	https://www.ncbi.nlm.nih.gov/gdv/browser/genome/?id=GCF_002263795.2&chr=1&from=14639304&to=14639641
1	14652171	smoove-396	DEL	14652489	-318	1	0.0161	300	10	0	362	1	0	1.61	intergenic_variant	MODIFIER									1:14650916:A:C:1.0:A:rs209719870;1:14651216:C:G:1.0:C:rs208941795;1:14653350:C:T:1.0:C:rs384486458;1:14653776:T:C:1.0:T:rs443271866;1:14653782:G:A:1.0:G:rs382304072	manta-202	https://svdb-dc.pslab.ca/?sv=smoove-396	https://www.ncbi.nlm.nih.gov/gdv/browser/genome/?id=GCF_002263795.2&chr=1&from=14652171&to=14652489
1	14678056	smoove-397	DEL	14678120	-64	0.0134	0.3333	143	114	43	363	1	0	46.13	intergenic_variant	MODIFIER											https://svdb-dc.pslab.ca/?sv=smoove-397	https://www.ncbi.nlm.nih.gov/gdv/browser/genome/?id=GCF_002263795.2&chr=1&from=14678056&to=14678120
1	14686671	smoove-398	DEL	14687013	-342	1	0.0548	277	32	1	364	1	0	50.97	intergenic_variant	MODIFIER									1:14684163:A:C:0.94:C:rs457182895;1:14684480:G:A:0.94:A:rs458643649;1:14685728:C:G:0.83:G:rs380972219;1:14685739:G:A:0.94:A:rs723287598;1:14686065:G:T:0.94:T:rs444161012	manta-206	https://svdb-dc.pslab.ca/?sv=smoove-398	https://www.ncbi.nlm.nih.gov/gdv/browser/genome/?id=GCF_002263795.2&chr=1&from=14686671&to=14687013
1	14692978	smoove-399	DEL	14693029	-51	0.4384	0.3258	144	130	36	365	1	0	40.97	intergenic_variant	MODIFIER								1:14692744:G:A:0.93:A:BovineHD0100004331	1:14692873:A:G:0.93:G:rs132947676;1:14692879:G:A:0.91:A:rs137169245;1:14692886:T:C:0.93:C:rs135919759;1:14692931:T:G:0.92:G:rs109798183;1:14693107:G:A:0.93:A:rs136731731		https://svdb-dc.pslab.ca/?sv=smoove-399	https://www.ncbi.nlm.nih.gov/gdv/browser/genome/?id=GCF_002263795.2&chr=1&from=14692978&to=14693029
1	14699140	smoove-400	DEL	14699506	-366	0.6067	0.329	137	142	31	366	1	0	95.16	intergenic_variant	MODIFIER								1:14692744:G:A:0.96:A:BovineHD0100004331	1:14698608:G:A:0.93:A:rs133798649;1:14699742:T:C:0.93:C:.;1:14699784:C:T:0.98:T:rs110198578;1:14699825:T:C:0.94:C:rs109746095;1:14700160:G:A:0.94:A:rs208169096	manta-208	https://svdb-dc.pslab.ca/?sv=smoove-400	https://www.ncbi.nlm.nih.gov/gdv/browser/genome/?id=GCF_002263795.2&chr=1&from=14699140&to=14699506
1	14721395	smoove-401	DEL	14721475	-80	1	0.0048	307	3	0	367	1	0	44.84	intergenic_variant	MODIFIER									1:14720813:A:G:1.0:A:rs473616946;1:14721137:T:A:1.0:T:rs525664481;1:14721143:G:A:1.0:G:rs517774173;1:14721208:A:G:1.0:A:rs471574687;1:14721590:A:G:1.0:A:rs457223070	manta-209	https://svdb-dc.pslab.ca/?sv=smoove-401	https://www.ncbi.nlm.nih.gov/gdv/browser/genome/?id=GCF_002263795.2&chr=1&from=14721395&to=14721475
1	14721954	smoove-402	DUP	14723082	1128	1	0.0016	309	1	0	368	1	0	98.71	intergenic_variant	MODIFIER											https://svdb-dc.pslab.ca/?sv=smoove-402	https://www.ncbi.nlm.nih.gov/gdv/browser/genome/?id=GCF_002263795.2&chr=1&from=14721954&to=14723082
1	14768400	smoove-403	DEL	14768624	-224	1	0.0016	309	1	0	369	1	0	99.35	intergenic_variant	MODIFIER											https://svdb-dc.pslab.ca/?sv=smoove-403	https://www.ncbi.nlm.nih.gov/gdv/browser/genome/?id=GCF_002263795.2&chr=1&from=14768400&to=14768624
1	14768686	smoove-404	DEL	14769799	-1113	0.0408	0.2968	161	114	35	370	1	0	51.61	intergenic_variant	MODIFIER									1:14767760:A:C:0.8:C:.;1:14776028:A:G:0.81:G:rs382098298;1:14776031:G:T:0.81:T:rs383673282		https://svdb-dc.pslab.ca/?sv=smoove-404	https://www.ncbi.nlm.nih.gov/gdv/browser/genome/?id=GCF_002263795.2&chr=1&from=14768686&to=14769799
1	14768745	smoove-405	DEL	14769492	-747	1.33985e-05	0.2908	170	94	42	370	2	100	92.58	intergenic_variant	MODIFIER											https://svdb-dc.pslab.ca/?sv=smoove-405	https://www.ncbi.nlm.nih.gov/gdv/browser/genome/?id=GCF_002263795.2&chr=1&from=14768745&to=14769492
1	14783845	smoove-406	DEL	14783945	-100	0.0018	0.3516	143	116	51	371	1	0	88.39	intergenic_variant	MODIFIER								1:14775232:T:C:0.96:C:BovineHD0100004356;1:14782246:G:A:0.96:A:BovineHD0100004358;1:14783511:C:T:0.96:T:BovineHD0100004359;1:14786596:T:C:0.91:C:BovineHD0100004360;1:14789689:A:G:0.91:G:BovineHD0100004361	1:14783982:G:C:0.95:C:rs110020865;1:14784039:T:A:0.97:A:rs110039131;1:14784046:A:G:0.97:G:rs109795089;1:14784069:C:T:0.97:T:rs110911360;1:14784139:C:A:0.97:A:rs208630972	manta-210	https://svdb-dc.pslab.ca/?sv=smoove-406	https://www.ncbi.nlm.nih.gov/gdv/browser/genome/?id=GCF_002263795.2&chr=1&from=14783845&to=14783945
1	14809085	smoove-407	DEL	14809342	-257	1	0.0016	309	1	0	372	1	0	46.45	intergenic_variant	MODIFIER						BovineHD4100000098					https://svdb-dc.pslab.ca/?sv=smoove-407	https://www.ncbi.nlm.nih.gov/gdv/browser/genome/?id=GCF_002263795.2&chr=1&from=14809085&to=14809342
1	14837765	smoove-408	DUP	14840416	2651	4.90454e-44	0.2403	225	21	64	373	1	0	72.26	intergenic_variant	MODIFIER						BovineHD0100004377;BovineHD0100004378			1:14829527:G:A:0.84:A:rs109588831;1:14829747:G:T:0.87:T:rs109625533;1:14834282:C:G:0.85:G:rs109792415;1:14837497:C:T:0.87:T:rs109251238;1:14843233:G:A:0.85:A:rs110132140		https://svdb-dc.pslab.ca/?sv=smoove-408	https://www.ncbi.nlm.nih.gov/gdv/browser/genome/?id=GCF_002263795.2&chr=1&from=14837765&to=14840416
1	14875933	smoove-409	DEL	14877121	-1188	0.2289	0.6194	50	136	124	374	1	0	31.61	intergenic_variant	MODIFIER								1:14873580:T:C:0.97:C:BovineHD0100004393;1:14874792:G:A:0.98:A:BovineHD0100004394;1:14875776:A:G:0.95:G:BovineHD0100004395;1:14877297:G:A:0.95:A:BovineHD0100004396;1:14879081:G:T:0.95:T:BovineHD0100004397	1:14875861:G:T:0.97:T:rs109722867;1:14877197:C:T:0.96:T:rs109984333;1:14877214:T:C:0.97:C:rs109365488;1:14877235:G:A:0.97:A:rs137021357;1:14877237:A:G:0.97:G:rs134968177		https://svdb-dc.pslab.ca/?sv=smoove-409	https://www.ncbi.nlm.nih.gov/gdv/browser/genome/?id=GCF_002263795.2&chr=1&from=14875933&to=14877121
1	14878863	smoove-410	DEL	14878967	-104	1.61089e-31	0.2116	182	16	43	375	1	0	29.68	intergenic_variant	MODIFIER											https://svdb-dc.pslab.ca/?sv=smoove-410	https://www.ncbi.nlm.nih.gov/gdv/browser/genome/?id=GCF_002263795.2&chr=1&from=14878863&to=14878967
1	14886926	smoove-411	DEL	14887175	-249	1	0.0016	309	1	0	376	1	0	58.39	intergenic_variant	MODIFIER											https://svdb-dc.pslab.ca/?sv=smoove-411	https://www.ncbi.nlm.nih.gov/gdv/browser/genome/?id=GCF_002263795.2&chr=1&from=14886926&to=14887175
1	14897276	smoove-412	DEL	14897483	-207	1	0.0016	309	1	0	377	1	0	99.35	intergenic_variant	MODIFIER											https://svdb-dc.pslab.ca/?sv=smoove-412	https://www.ncbi.nlm.nih.gov/gdv/browser/genome/?id=GCF_002263795.2&chr=1&from=14897276&to=14897483
1	14950227	smoove-413	DEL	14951723	-1496	1.07771e-12	0.1769	219	46	29	378	1	0	70.32	intergenic_variant	MODIFIER											https://svdb-dc.pslab.ca/?sv=smoove-413	https://www.ncbi.nlm.nih.gov/gdv/browser/genome/?id=GCF_002263795.2&chr=1&from=14950227&to=14951723
1	14956070	smoove-414	DEL	14956174	-104	0.1767	0.3613	132	132	46	379	1	0	66.13	intergenic_variant	MODIFIER								1:14952889:G:A:0.95:A:BovineHD0100004422;1:14955808:A:C:0.95:C:BovineHD0100004423;1:14963119:A:G:0.94:G:BovineHD0100004425	1:14955963:A:G:0.95:G:rs446229853;1:14955965:C:T:0.92:T:rs446233731;1:14956221:T:C:0.94:C:rs452345689;1:14956232:G:C:0.94:C:rs475563737;1:14956370:T:A:0.92:A:rs210090720		https://svdb-dc.pslab.ca/?sv=smoove-414	https://www.ncbi.nlm.nih.gov/gdv/browser/genome/?id=GCF_002263795.2&chr=1&from=14956070&to=14956174
1	14980589	smoove-415	DEL	14980695	-106	0.0221	0.0468	284	23	3	380	1	0	46.13	intergenic_variant	MODIFIER											https://svdb-dc.pslab.ca/?sv=smoove-415	https://www.ncbi.nlm.nih.gov/gdv/browser/genome/?id=GCF_002263795.2&chr=1&from=14980589&to=14980695
1	14998503	smoove-416	DEL	14998921	-418	1	0.0016	309	1	0	381	1	0	91.29	intergenic_variant	MODIFIER											https://svdb-dc.pslab.ca/?sv=smoove-416	https://www.ncbi.nlm.nih.gov/gdv/browser/genome/?id=GCF_002263795.2&chr=1&from=14998503&to=14998921
1	15022344	smoove-417	DEL	15022669	-325	1	0.0016	309	1	0	382	1	0	99.35	intergenic_variant	MODIFIER											https://svdb-dc.pslab.ca/?sv=smoove-417	https://www.ncbi.nlm.nih.gov/gdv/browser/genome/?id=GCF_002263795.2&chr=1&from=15022344&to=15022669
1	15025741	smoove-418	DEL	15025882	-141	1	0.0469	280	29	0	383	1	0	90	intergenic_variant	MODIFIER										manta-218	https://svdb-dc.pslab.ca/?sv=smoove-418	https://www.ncbi.nlm.nih.gov/gdv/browser/genome/?id=GCF_002263795.2&chr=1&from=15025741&to=15025882
1	15026137	smoove-419	DEL	15026201	-64	0.0098	0.0065	304	2	1	384	1	0	88.39	intergenic_variant	MODIFIER									1:15024194:C:T:0.89:C:.;1:15024999:T:A:0.89:T:.;1:15027319:T:A:0.89:T:rs478695209;1:15027378:A:G:0.89:A:rs464357876;1:15027558:C:T:0.89:C:rs469843092		https://svdb-dc.pslab.ca/?sv=smoove-419	https://www.ncbi.nlm.nih.gov/gdv/browser/genome/?id=GCF_002263795.2&chr=1&from=15026137&to=15026201
1	15033841	smoove-420	DEL	15034098	-257	1	0.0016	309	1	0	385	1	0	97.74	intergenic_variant	MODIFIER											https://svdb-dc.pslab.ca/?sv=smoove-420	https://www.ncbi.nlm.nih.gov/gdv/browser/genome/?id=GCF_002263795.2&chr=1&from=15033841&to=15034098
1	15104199	smoove-421	DUP	15104621	422	1	0.0016	309	1	0	386	1	0	99.35	intergenic_variant	MODIFIER						BovineHD0100004464			1:15099904:C:G:1.0:G:rs380700733		https://svdb-dc.pslab.ca/?sv=smoove-421	https://www.ncbi.nlm.nih.gov/gdv/browser/genome/?id=GCF_002263795.2&chr=1&from=15104199&to=15104621
1	15116721	smoove-422	DEL	15116981	-260	1	0.0016	309	1	0	387	1	0	99.35	intergenic_variant	MODIFIER											https://svdb-dc.pslab.ca/?sv=smoove-422	https://www.ncbi.nlm.nih.gov/gdv/browser/genome/?id=GCF_002263795.2&chr=1&from=15116721&to=15116981
1	15175951	smoove-423	DEL	15176244	-293	1	0.0016	309	1	0	388	1	0	99.35	intergenic_variant	MODIFIER											https://svdb-dc.pslab.ca/?sv=smoove-423	https://www.ncbi.nlm.nih.gov/gdv/browser/genome/?id=GCF_002263795.2&chr=1&from=15175951&to=15176244
1	15191809	smoove-424	DEL	15192408	-599	0.4737	0.7274	20	129	161	389	1	0	6.77	intergenic_variant	MODIFIER								1:15182581:G:A:0.99:G:BovineHD0100004478;1:15185069:G:A:0.98:A:BovineHD0100004479;1:15192886:C:T:0.96:T:BovineHD0100004484;1:15197180:C:T:0.98:C:BovineHD0100004485;1:15198884:A:G:0.96:A:BovineHD0100004486	1:15191655:C:G:0.97:G:.;1:15191668:C:T:0.98:T:.;1:15192490:A:G:0.96:G:rs134122295;1:15192493:G:A:0.96:A:rs135987803;1:15192545:A:T:0.97:T:rs133098875		https://svdb-dc.pslab.ca/?sv=smoove-424	https://www.ncbi.nlm.nih.gov/gdv/browser/genome/?id=GCF_002263795.2&chr=1&from=15191809&to=15192408
1	15208487	smoove-425	DEL	15208779	-292	1	0.0016	309	1	0	390	1	0	6.77	intergenic_variant	MODIFIER											https://svdb-dc.pslab.ca/?sv=smoove-425	https://www.ncbi.nlm.nih.gov/gdv/browser/genome/?id=GCF_002263795.2&chr=1&from=15208487&to=15208779
1	15230242	smoove-426	DEL	15230547	-305	1	0.0016	309	1	0	391	1	0	100	intergenic_variant	MODIFIER											https://svdb-dc.pslab.ca/?sv=smoove-426	https://www.ncbi.nlm.nih.gov/gdv/browser/genome/?id=GCF_002263795.2&chr=1&from=15230242&to=15230547
1	15255723	smoove-427	DEL	15256001	-278	1	0.0016	309	1	0	392	1	0	99.35	intergenic_variant	MODIFIER											https://svdb-dc.pslab.ca/?sv=smoove-427	https://www.ncbi.nlm.nih.gov/gdv/browser/genome/?id=GCF_002263795.2&chr=1&from=15255723&to=15256001
1	15327774	smoove-428	DEL	15327976	-202	1	0.0016	309	1	0	393	1	0	99.35	intron_variant&feature_truncation	MODIFIER	NCAM2	ENSBTAG00000003301									https://svdb-dc.pslab.ca/?sv=smoove-428	https://www.ncbi.nlm.nih.gov/gdv/browser/genome/?id=GCF_002263795.2&chr=1&from=15327774&to=15327976
1	15341429	smoove-429	DEL	15341724	-295	1	0.0016	309	1	0	394	1	0	99.35	intron_variant&feature_truncation	MODIFIER	NCAM2	ENSBTAG00000003301									https://svdb-dc.pslab.ca/?sv=smoove-429	https://www.ncbi.nlm.nih.gov/gdv/browser/genome/?id=GCF_002263795.2&chr=1&from=15341429&to=15341724
1	15369282	smoove-430	DEL	15369497	-215	1	0.0016	309	1	0	395	1	0	99.35	intron_variant&feature_truncation	MODIFIER	NCAM2	ENSBTAG00000003301									https://svdb-dc.pslab.ca/?sv=smoove-430	https://www.ncbi.nlm.nih.gov/gdv/browser/genome/?id=GCF_002263795.2&chr=1&from=15369282&to=15369497
1	15389465	smoove-431	DEL	15389767	-302	1	0.0016	309	1	0	396	1	0	100	intron_variant&feature_truncation	MODIFIER	NCAM2	ENSBTAG00000003301									https://svdb-dc.pslab.ca/?sv=smoove-431	https://www.ncbi.nlm.nih.gov/gdv/browser/genome/?id=GCF_002263795.2&chr=1&from=15389465&to=15389767
1	15424210	smoove-432	DEL	15424462	-252	1	0.0016	309	1	0	397	1	0	99.35	intron_variant&feature_truncation	MODIFIER	NCAM2	ENSBTAG00000003301									https://svdb-dc.pslab.ca/?sv=smoove-432	https://www.ncbi.nlm.nih.gov/gdv/browser/genome/?id=GCF_002263795.2&chr=1&from=15424210&to=15424462
1	15432912	smoove-433	DEL	15433225	-313	1	0.0016	309	1	0	398	1	0	99.35	intron_variant&feature_truncation	MODIFIER	NCAM2	ENSBTAG00000003301									https://svdb-dc.pslab.ca/?sv=smoove-433	https://www.ncbi.nlm.nih.gov/gdv/browser/genome/?id=GCF_002263795.2&chr=1&from=15432912&to=15433225
1	15435818	smoove-434	DEL	15436137	-319	1	0.0016	309	1	0	399	1	0	99.35	intron_variant&feature_truncation	MODIFIER	NCAM2	ENSBTAG00000003301									https://svdb-dc.pslab.ca/?sv=smoove-434	https://www.ncbi.nlm.nih.gov/gdv/browser/genome/?id=GCF_002263795.2&chr=1&from=15435818&to=15436137
1	15482760	smoove-435	DEL	15483026	-266	1	0.0016	309	1	0	400	1	0	99.35	intron_variant&feature_truncation	MODIFIER	NCAM2	ENSBTAG00000003301									https://svdb-dc.pslab.ca/?sv=smoove-435	https://www.ncbi.nlm.nih.gov/gdv/browser/genome/?id=GCF_002263795.2&chr=1&from=15482760&to=15483026
1	15503393	smoove-436	DEL	15503696	-303	1	0.0016	309	1	0	401	1	0	99.35	intron_variant&feature_truncation	MODIFIER	NCAM2	ENSBTAG00000003301									https://svdb-dc.pslab.ca/?sv=smoove-436	https://www.ncbi.nlm.nih.gov/gdv/browser/genome/?id=GCF_002263795.2&chr=1&from=15503393&to=15503696
1	15584376	smoove-437	DEL	15587931	-3555	0.0027	0.7258	34	102	174	402	1	0	10.97	intergenic_variant	MODIFIER								1:15575329:T:C:0.95:C:BovineHD0100004604;1:15577087:G:A:0.96:A:BovineHD0100004606;1:15577736:T:C:0.96:C:BovineHD4100000100	1:15584263:C:A:0.94:A:rs135113089;1:15584277:G:A:0.94:A:rs136903391;1:15588008:T:C:0.92:C:.;1:15588043:T:C:0.9:C:.;1:15588045:A:G:0.9:G:.		https://svdb-dc.pslab.ca/?sv=smoove-437	https://www.ncbi.nlm.nih.gov/gdv/browser/genome/?id=GCF_002263795.2&chr=1&from=15584376&to=15587931
1	15601550	smoove-438	DUP	15602562	1012	0.0017	0.2226	178	126	6	403	1	0	24.19	intergenic_variant	MODIFIER						BovineHD0100004613					https://svdb-dc.pslab.ca/?sv=smoove-438	https://www.ncbi.nlm.nih.gov/gdv/browser/genome/?id=GCF_002263795.2&chr=1&from=15601550&to=15602562
1	15632445	smoove-439	DEL	15632503	-58	0.0305	0.3	160	114	36	404	1	0	39.35	intergenic_variant	MODIFIER									1:15633789:T:C:0.83:C:rs210409232;1:15634035:A:G:0.83:G:rs208688176;1:15634490:C:T:0.83:T:rs211070948;1:15634668:G:A:0.81:A:rs207837168;1:15634795:C:T:0.84:T:rs209547792		https://svdb-dc.pslab.ca/?sv=smoove-439	https://www.ncbi.nlm.nih.gov/gdv/browser/genome/?id=GCF_002263795.2&chr=1&from=15632445&to=15632503
1	15679193	smoove-440	DEL	15679439	-246	1	0.0017	294	1	0	405	1	0	50.65	intergenic_variant	MODIFIER											https://svdb-dc.pslab.ca/?sv=smoove-440	https://www.ncbi.nlm.nih.gov/gdv/browser/genome/?id=GCF_002263795.2&chr=1&from=15679193&to=15679439
1	15680147	smoove-441	DEL	15680300	-153	1	0.0016	309	1	0	406	1	0	95.16	intergenic_variant	MODIFIER									1:15680026:C:G:1.0:C:rs523153157;1:15680043:C:T:1.0:C:rs516698585;1:15680368:G:T:1.0:G:rs519956344;1:15680418:G:A:1.0:G:rs520136162;1:15680488:G:A:1.0:G:rs527192718		https://svdb-dc.pslab.ca/?sv=smoove-441	https://www.ncbi.nlm.nih.gov/gdv/browser/genome/?id=GCF_002263795.2&chr=1&from=15680147&to=15680300
1	15689754	smoove-442	DEL	15689902	-148	1	0.0016	309	1	0	407	1	0	99.35	intergenic_variant	MODIFIER											https://svdb-dc.pslab.ca/?sv=smoove-442	https://www.ncbi.nlm.nih.gov/gdv/browser/genome/?id=GCF_002263795.2&chr=1&from=15689754&to=15689902
1	15712613	smoove-443	DEL	15712617	-4	2.69552e-15	0.8047	33	41	200	408	1	0	10.65	intergenic_variant	MODIFIER											https://svdb-dc.pslab.ca/?sv=smoove-443	https://www.ncbi.nlm.nih.gov/gdv/browser/genome/?id=GCF_002263795.2&chr=1&from=15712613&to=15712617
1	15740656	smoove-444	DEL	15740883	-227	1	0.0016	309	1	0	409	1	0	10.65	intergenic_variant	MODIFIER											https://svdb-dc.pslab.ca/?sv=smoove-444	https://www.ncbi.nlm.nih.gov/gdv/browser/genome/?id=GCF_002263795.2&chr=1&from=15740656&to=15740883
1	15820570	smoove-445	DEL	15820914	-344	1	0.0016	309	1	0	410	1	0	99.35	intergenic_variant	MODIFIER											https://svdb-dc.pslab.ca/?sv=smoove-445	https://www.ncbi.nlm.nih.gov/gdv/browser/genome/?id=GCF_002263795.2&chr=1&from=15820570&to=15820914
1	15849761	smoove-446	DEL	15850030	-269	1	0.0016	309	1	0	411	1	0	99.35	intergenic_variant	MODIFIER											https://svdb-dc.pslab.ca/?sv=smoove-446	https://www.ncbi.nlm.nih.gov/gdv/browser/genome/?id=GCF_002263795.2&chr=1&from=15849761&to=15850030
1	15902916	smoove-447	DEL	15903014	-98	0.1393	0.0226	297	12	1	412	1	0	95.48	intergenic_variant	MODIFIER											https://svdb-dc.pslab.ca/?sv=smoove-447	https://www.ncbi.nlm.nih.gov/gdv/browser/genome/?id=GCF_002263795.2&chr=1&from=15902916&to=15903014
1	15974320	smoove-448	DEL	15974516	-196	1	0.0016	309	1	0	413	1	0	95.48	intergenic_variant	MODIFIER											https://svdb-dc.pslab.ca/?sv=smoove-448	https://www.ncbi.nlm.nih.gov/gdv/browser/genome/?id=GCF_002263795.2&chr=1&from=15974320&to=15974516
1	16097541	smoove-449	DEL	16098058	-517	1.26239e-06	0.2848	176	90	43	414	1	0	57.1	intergenic_variant	MODIFIER											https://svdb-dc.pslab.ca/?sv=smoove-449	https://www.ncbi.nlm.nih.gov/gdv/browser/genome/?id=GCF_002263795.2&chr=1&from=16097541&to=16098058
1	16102105	smoove-450	DEL	16102263	-158	1	0.0016	309	1	0	415	1	0	56.77	intergenic_variant	MODIFIER											https://svdb-dc.pslab.ca/?sv=smoove-450	https://www.ncbi.nlm.nih.gov/gdv/browser/genome/?id=GCF_002263795.2&chr=1&from=16102105&to=16102263
1	16150189	smoove-451	DEL	16150258	-69	0.3559	0.2435	174	121	15	416	1	0	56.45	intergenic_variant	MODIFIER							1:16155668:T:C:0.93:C:BTB-00569345	1:16140772:C:A:0.82:A:BovineHD0100004784;1:16155668:T:C:0.93:C:BTB-00569345	1:16149508:C:G:0.93:C:rs207485098;1:16149516:A:T:0.93:A:rs209507892;1:16149526:C:A:0.93:C:rs210582074;1:16149772:C:A:0.93:C:rs207874280;1:16150366:T:C:0.92:C:rs41735648		https://svdb-dc.pslab.ca/?sv=smoove-451	https://www.ncbi.nlm.nih.gov/gdv/browser/genome/?id=GCF_002263795.2&chr=1&from=16150189&to=16150258
1	16158482	smoove-452	DEL	16158702	-220	1	0.0032	308	2	0	417	1	0	56.13	intergenic_variant	MODIFIER											https://svdb-dc.pslab.ca/?sv=smoove-452	https://www.ncbi.nlm.nih.gov/gdv/browser/genome/?id=GCF_002263795.2&chr=1&from=16158482&to=16158702
1	16203265	smoove-453	DEL	16203493	-228	1	0.0016	309	1	0	418	1	0	99.03	intergenic_variant	MODIFIER											https://svdb-dc.pslab.ca/?sv=smoove-453	https://www.ncbi.nlm.nih.gov/gdv/browser/genome/?id=GCF_002263795.2&chr=1&from=16203265&to=16203493
1	16233256	smoove-454	DEL	16233549	-293	0.558	0.1758	212	87	11	419	1	0	68.06	intergenic_variant	MODIFIER									1:16230397:C:A:0.87:A:rs209162806;1:16231010:T:G:0.86:G:rs207593804;1:16234545:C:T:0.87:T:rs211225508;1:16236476:A:T:0.88:T:rs210617320;1:16237438:A:G:0.88:G:rs208146332		https://svdb-dc.pslab.ca/?sv=smoove-454	https://www.ncbi.nlm.nih.gov/gdv/browser/genome/?id=GCF_002263795.2&chr=1&from=16233256&to=16233549
1	16233256	smoove-455	DEL	16234000	-744	1	0.1935	201	98	11	419	2	39.38	95.81	intergenic_variant	MODIFIER									1:16230397:C:A:0.96:A:rs209162806;1:16231010:T:G:0.93:G:rs207593804;1:16234545:C:T:0.94:T:rs211225508;1:16236476:A:T:0.95:T:rs210617320;1:16237438:A:G:0.95:G:rs208146332		https://svdb-dc.pslab.ca/?sv=smoove-455	https://www.ncbi.nlm.nih.gov/gdv/browser/genome/?id=GCF_002263795.2&chr=1&from=16233256&to=16234000
1	16233549	smoove-456	DUP	16625740	392191	0.2608	0.1871	208	88	14	419	3	0.11	93.55	intergenic_variant	MODIFIER					ARS-BFGL-NGS-109692;ARS-BFGL-NGS-32422;BTA-110801-no-rs;BTB-01193494;BTB-01999110;Hapmap41782-BTA-16216;UA-IFASA-6298	ARS-BFGL-NGS-109692;BovineHD0100004815;BovineHD0100004816;BovineHD0100004817;BovineHD0100004818;BovineHD0100004819;BovineHD0100004820;BovineHD0100004821;BovineHD0100004822;BovineHD0100004823;BovineHD0100004824;BovineHD0100004825;BovineHD0100004826;BovineHD0100004827;BovineHD0100004828;BovineHD0100004829;BovineHD0100004830;BovineHD0100004831;BovineHD0100004832;BovineHD0100004833;BovineHD0100004834…			1:16227466:C:G:0.84:G:rs384680417;1:16227666:G:A:0.83:A:rs384856528;1:16230397:C:A:0.83:A:rs209162806	manta-233	https://svdb-dc.pslab.ca/?sv=smoove-456	https://www.ncbi.nlm.nih.gov/gdv/browser/genome/?id=GCF_002263795.2&chr=1&from=16233549&to=16625740
1	16233580	smoove-457	DEL	16234000	-420	0.6987	0.179	210	89	11	419	4	100	92.9	intergenic_variant	MODIFIER									1:16230397:C:A:0.88:A:rs209162806;1:16231010:T:G:0.89:G:rs207593804;1:16234545:C:T:0.88:T:rs211225508;1:16236476:A:T:0.87:T:rs210617320;1:16237438:A:G:0.87:G:rs208146332		https://svdb-dc.pslab.ca/?sv=smoove-457	https://www.ncbi.nlm.nih.gov/gdv/browser/genome/?id=GCF_002263795.2&chr=1&from=16233580&to=16234000
1	16234000	smoove-458	DUP	16625740	391740	0.6751	0.1613	219	82	9	419	5	0	90.97	intergenic_variant	MODIFIER					ARS-BFGL-NGS-109692;ARS-BFGL-NGS-32422;BTA-110801-no-rs;BTB-01193494;BTB-01999110;Hapmap41782-BTA-16216;UA-IFASA-6298	ARS-BFGL-NGS-109692;BovineHD0100004815;BovineHD0100004816;BovineHD0100004817;BovineHD0100004818;BovineHD0100004819;BovineHD0100004820;BovineHD0100004821;BovineHD0100004822;BovineHD0100004823;BovineHD0100004824;BovineHD0100004825;BovineHD0100004826;BovineHD0100004827;BovineHD0100004828;BovineHD0100004829;BovineHD0100004830;BovineHD0100004831;BovineHD0100004832;BovineHD0100004833;BovineHD0100004834…				manta-233	https://svdb-dc.pslab.ca/?sv=smoove-458	https://www.ncbi.nlm.nih.gov/gdv/browser/genome/?id=GCF_002263795.2&chr=1&from=16234000&to=16625740
1	16260531	smoove-459	DEL	16260744	-213	1	0.0016	309	1	0	419	6	100	70.65	intergenic_variant	MODIFIER											https://svdb-dc.pslab.ca/?sv=smoove-459	https://www.ncbi.nlm.nih.gov/gdv/browser/genome/?id=GCF_002263795.2&chr=1&from=16260531&to=16260744
1	16357496	smoove-460	DEL	16357828	-332	1	0.0016	309	1	0	419	7	0	99.35	intergenic_variant	MODIFIER						BovineHD0100004834					https://svdb-dc.pslab.ca/?sv=smoove-460	https://www.ncbi.nlm.nih.gov/gdv/browser/genome/?id=GCF_002263795.2&chr=1&from=16357496&to=16357828
1	16359156	smoove-461	DEL	16359412	-256	1	0.0016	309	1	0	419	8	0	99.35	intergenic_variant	MODIFIER											https://svdb-dc.pslab.ca/?sv=smoove-461	https://www.ncbi.nlm.nih.gov/gdv/browser/genome/?id=GCF_002263795.2&chr=1&from=16359156&to=16359412
1	16373135	smoove-462	DEL	16376230	-3095	0.5927	0.1177	242	63	5	419	9	0	78.39	intergenic_variant	MODIFIER						BovineHD0100004841			1:16372864:C:T:0.97:T:rs381798248;1:16372933:C:T:0.97:T:rs378911952;1:16373042:G:A:0.91:G:rs382842452;1:16373049:G:A:0.91:G:rs385690455;1:16376423:G:A:0.97:A:rs379164686		https://svdb-dc.pslab.ca/?sv=smoove-462	https://www.ncbi.nlm.nih.gov/gdv/browser/genome/?id=GCF_002263795.2&chr=1&from=16373135&to=16376230
1	16415091	smoove-463	DEL	16415345	-254	1	0.0065	306	4	0	419	10	0	77.42	intergenic_variant	MODIFIER											https://svdb-dc.pslab.ca/?sv=smoove-463	https://www.ncbi.nlm.nih.gov/gdv/browser/genome/?id=GCF_002263795.2&chr=1&from=16415091&to=16415345
1	16441265	smoove-464	DEL	16441406	-141	0.9082	0.4403	96	155	59	419	11	0	30.97	intergenic_variant	MODIFIER								1:16431478:G:A:0.96:A:BovineHD0100004849;1:16434715:A:G:0.97:G:BovineHD0100004851;1:16442641:A:G:0.96:G:BovineHD0100004853;1:16446038:C:T:0.96:T:BovineHD0100004855;1:16448503:G:A:0.97:G:BovineHD0100004856	1:16440602:T:C:0.96:C:rs208201539;1:16441455:G:T:0.95:T:rs210198447;1:16441828:A:C:0.95:C:rs42352835;1:16441997:C:T:0.96:T:rs42352836;1:16442216:T:A:0.96:A:rs42352838	manta-236	https://svdb-dc.pslab.ca/?sv=smoove-464	https://www.ncbi.nlm.nih.gov/gdv/browser/genome/?id=GCF_002263795.2&chr=1&from=16441265&to=16441406
1	16447824	smoove-465	DEL	16448050	-226	1	0.0048	307	3	0	419	12	0	31.29	intergenic_variant	MODIFIER											https://svdb-dc.pslab.ca/?sv=smoove-465	https://www.ncbi.nlm.nih.gov/gdv/browser/genome/?id=GCF_002263795.2&chr=1&from=16447824&to=16448050
1	16466931	smoove-466	DUP	16467411	480	4.07602e-17	0.5403	29	227	54	419	13	0	9.68	intergenic_variant	MODIFIER											https://svdb-dc.pslab.ca/?sv=smoove-466	https://www.ncbi.nlm.nih.gov/gdv/browser/genome/?id=GCF_002263795.2&chr=1&from=16466931&to=16467411
1	16505351	smoove-467	DEL	16505757	-406	0.106	0.8301	13	79	217	419	14	0	39.35	intergenic_variant	MODIFIER								1:16503637:T:C:0.93:C:BovineHD0100004874;1:16504889:T:C:0.95:C:BovineHD0100004875;1:16506495:G:A:0.95:A:BovineHD0100004876;1:16507344:A:G:0.94:G:BovineHD0100004877;1:16508177:C:A:0.91:A:BovineHD0100004878	1:16505284:A:G:0.94:G:rs381603896;1:16505294:C:G:0.93:G:rs382977577;1:16505321:G:T:0.9:T:rs378518744;1:16505326:A:G:0.9:G:rs381185008;1:16505811:A:G:0.9:G:.		https://svdb-dc.pslab.ca/?sv=smoove-467	https://www.ncbi.nlm.nih.gov/gdv/browser/genome/?id=GCF_002263795.2&chr=1&from=16505351&to=16505757
1	16521753	smoove-468	DEL	16522292	-539	1	0.0016	309	1	0	419	15	0	4.19	intergenic_variant	MODIFIER											https://svdb-dc.pslab.ca/?sv=smoove-468	https://www.ncbi.nlm.nih.gov/gdv/browser/genome/?id=GCF_002263795.2&chr=1&from=16521753&to=16522292
1	16533443	smoove-469	DEL	16533763	-320	1	0.0019	257	1	0	419	16	0	82.58	intergenic_variant	MODIFIER											https://svdb-dc.pslab.ca/?sv=smoove-469	https://www.ncbi.nlm.nih.gov/gdv/browser/genome/?id=GCF_002263795.2&chr=1&from=16533443&to=16533763
1	16536205	smoove-470	DEL	16536398	-193	1	0.0039	256	2	0	419	17	0	81.94	intergenic_variant	MODIFIER											https://svdb-dc.pslab.ca/?sv=smoove-470	https://www.ncbi.nlm.nih.gov/gdv/browser/genome/?id=GCF_002263795.2&chr=1&from=16536205&to=16536398
1	16572400	smoove-471	DEL	16572680	-280	1	0.0016	309	1	0	419	18	0	82.26	intergenic_variant	MODIFIER											https://svdb-dc.pslab.ca/?sv=smoove-471	https://www.ncbi.nlm.nih.gov/gdv/browser/genome/?id=GCF_002263795.2&chr=1&from=16572400&to=16572680
1	16577092	smoove-472	DUP	16577204	112	0.1028	0.0194	299	10	1	419	19	0	96.13	intergenic_variant	MODIFIER									1:16576987:G:A:0.92:G:rs1116409249;1:16577253:C:T:1.0:C:rs468129881;1:16577477:C:A:1.0:A:rs384504451;1:16577643:G:T:0.92:G:rs378885201;1:16577839:C:T:1.0:T:rs379097556	manta-237	https://svdb-dc.pslab.ca/?sv=smoove-472	https://www.ncbi.nlm.nih.gov/gdv/browser/genome/?id=GCF_002263795.2&chr=1&from=16577092&to=16577204
1	16591149	smoove-473	DEL	16591382	-233	1	0.0016	309	1	0	419	20	0	96.13	intergenic_variant	MODIFIER											https://svdb-dc.pslab.ca/?sv=smoove-473	https://www.ncbi.nlm.nih.gov/gdv/browser/genome/?id=GCF_002263795.2&chr=1&from=16591149&to=16591382
1	16648629	smoove-474	DEL	16649336	-707	0.5334	0.3516	133	136	41	420	1	0	43.23	intergenic_variant	MODIFIER								1:16643923:A:G:0.98:G:BovineHD0100004919;1:16648005:C:T:0.99:T:BovineHD0100004920;1:16658517:G:A:0.95:A:BovineHD0100004922	1:16648123:C:T:0.97:T:rs109660822;1:16648495:A:C:0.98:C:rs110943914;1:16648567:G:A:0.96:A:rs110523679;1:16649486:T:G:0.96:G:rs210746371;1:16649511:A:G:0.97:G:rs384823344	manta-240	https://svdb-dc.pslab.ca/?sv=smoove-474	https://www.ncbi.nlm.nih.gov/gdv/browser/genome/?id=GCF_002263795.2&chr=1&from=16648629&to=16649336
1	16693411	smoove-475	DEL	16693677	-266	1	0.0016	309	1	0	421	1	0	43.23	intergenic_variant	MODIFIER											https://svdb-dc.pslab.ca/?sv=smoove-475	https://www.ncbi.nlm.nih.gov/gdv/browser/genome/?id=GCF_002263795.2&chr=1&from=16693411&to=16693677
1	16742965	smoove-476	DEL	16743251	-286	1	0.0016	309	1	0	422	1	0	99.35	intergenic_variant	MODIFIER											https://svdb-dc.pslab.ca/?sv=smoove-476	https://www.ncbi.nlm.nih.gov/gdv/browser/genome/?id=GCF_002263795.2&chr=1&from=16742965&to=16743251
1	16770491	smoove-477	DEL	16770800	-309	1	0.0016	309	1	0	423	1	0	99.35	intergenic_variant	MODIFIER											https://svdb-dc.pslab.ca/?sv=smoove-477	https://www.ncbi.nlm.nih.gov/gdv/browser/genome/?id=GCF_002263795.2&chr=1&from=16770491&to=16770800
1	16796603	smoove-478	DEL	16796847	-244	1	0.0016	309	1	0	424	1	0	100	intergenic_variant	MODIFIER											https://svdb-dc.pslab.ca/?sv=smoove-478	https://www.ncbi.nlm.nih.gov/gdv/browser/genome/?id=GCF_002263795.2&chr=1&from=16796603&to=16796847
1	16800822	smoove-479	DEL	16800969	-147	1	0.0016	309	1	0	425	1	0	100	intergenic_variant	MODIFIER											https://svdb-dc.pslab.ca/?sv=smoove-479	https://www.ncbi.nlm.nih.gov/gdv/browser/genome/?id=GCF_002263795.2&chr=1&from=16800822&to=16800969
1	16829941	smoove-480	DEL	16830145	-204	1	0.0016	309	1	0	426	1	0	100	intergenic_variant	MODIFIER						BovineHD0100004961					https://svdb-dc.pslab.ca/?sv=smoove-480	https://www.ncbi.nlm.nih.gov/gdv/browser/genome/?id=GCF_002263795.2&chr=1&from=16829941&to=16830145
1	16890151	smoove-481	DEL	16890412	-261	1	0.0016	309	1	0	427	1	0	99.35	intergenic_variant	MODIFIER											https://svdb-dc.pslab.ca/?sv=smoove-481	https://www.ncbi.nlm.nih.gov/gdv/browser/genome/?id=GCF_002263795.2&chr=1&from=16890151&to=16890412
1	16914340	smoove-482	DEL	16914623	-283	1	0.0016	309	1	0	428	1	0	99.35	intergenic_variant	MODIFIER											https://svdb-dc.pslab.ca/?sv=smoove-482	https://www.ncbi.nlm.nih.gov/gdv/browser/genome/?id=GCF_002263795.2&chr=1&from=16914340&to=16914623
1	16930282	smoove-483	DEL	16930686	-404	0.0002	0.1581	212	98	0	429	1	0	68.06	intergenic_variant	MODIFIER											https://svdb-dc.pslab.ca/?sv=smoove-483	https://www.ncbi.nlm.nih.gov/gdv/browser/genome/?id=GCF_002263795.2&chr=1&from=16930282&to=16930686
1	16950552	smoove-484	DEL	16951026	-474	0.0564	0.6661	42	123	145	430	1	0	23.87	intergenic_variant	MODIFIER							1:16942821:A:G:0.99:G:BTB-01084177	1:16948759:T:C:0.99:C:BovineHD0100004957;1:16949807:C:T:0.99:T:BovineHD0100004989;1:16952601:A:G:0.99:G:BovineHD0100004990;1:16953459:T:C:0.99:C:BovineHD0100004991;1:16955676:A:G:0.99:G:BovineHD0100004992	1:16951148:A:G:0.98:G:rs121919558;1:16951195:T:C:0.97:C:rs43745605;1:16951220:G:T:0.98:T:rs43745606;1:16951277:G:C:0.93:C:rs42243348;1:16951315:C:T:0.86:T:rs42243349		https://svdb-dc.pslab.ca/?sv=smoove-484	https://www.ncbi.nlm.nih.gov/gdv/browser/genome/?id=GCF_002263795.2&chr=1&from=16950552&to=16951026
1	16989135	smoove-485	DEL	16989348	-213	0.5526	0.8258	11	86	213	431	1	0	38.06	intergenic_variant	MODIFIER									1:16982855:C:A:0.82:C:rs110351435;1:16983576:T:C:0.85:C:rs378773299;1:16989628:T:G:0.85:G:rs42242555		https://svdb-dc.pslab.ca/?sv=smoove-485	https://www.ncbi.nlm.nih.gov/gdv/browser/genome/?id=GCF_002263795.2&chr=1&from=16989135&to=16989348
1	17060699	smoove-486	DEL	17060929	-230	0.3505	0.2403	182	107	21	432	1	0	17.1	intergenic_variant	MODIFIER									1:17060623:G:A:0.89:A:rs445080329;1:17060644:C:T:0.87:T:rs714162296;1:17060646:T:C:0.86:C:rs465117411;1:17060657:C:T:0.84:T:rs208055384;1:17061008:T:A:0.89:A:rs209465681		https://svdb-dc.pslab.ca/?sv=smoove-486	https://www.ncbi.nlm.nih.gov/gdv/browser/genome/?id=GCF_002263795.2&chr=1&from=17060699&to=17060929
1	17084165	smoove-487	DEL	17084640	-475	0.0447	0.0129	303	6	1	433	1	0	59.03	intergenic_variant	MODIFIER									1:17083457:A:G:0.84:G:rs380506585;1:17084078:T:C:0.91:C:rs382389508;1:17084100:C:T:0.91:T:rs386073035;1:17084797:C:T:0.91:T:rs383140222;1:17085766:C:T:0.91:T:rs384511042	manta-250	https://svdb-dc.pslab.ca/?sv=smoove-487	https://www.ncbi.nlm.nih.gov/gdv/browser/genome/?id=GCF_002263795.2&chr=1&from=17084165&to=17084640
1	17124837	smoove-488	DUP	17125771	934	1	0.0016	309	1	0	434	1	0	98.06	intergenic_variant	MODIFIER											https://svdb-dc.pslab.ca/?sv=smoove-488	https://www.ncbi.nlm.nih.gov/gdv/browser/genome/?id=GCF_002263795.2&chr=1&from=17124837&to=17125771
1	17236592	smoove-489	DEL	17238290	-1698	0.3163	0.0613	274	34	2	435	1	0	88.06	intergenic_variant	MODIFIER								1:17240878:C:T:0.95:C:BovineHD0100005073	1:17234538:A:G:1.0:G:rs434692176;1:17236040:G:T:1.0:T:rs478492975;1:17236085:G:A:0.95:A:rs469900773;1:17236366:A:T:1.0:T:rs211095289;1:17238380:C:T:1.0:T:.	manta-251	https://svdb-dc.pslab.ca/?sv=smoove-489	https://www.ncbi.nlm.nih.gov/gdv/browser/genome/?id=GCF_002263795.2&chr=1&from=17236592&to=17238290
1	17264559	smoove-490	DEL	17264882	-323	1	0.0016	309	1	0	436	1	0	88.06	intergenic_variant	MODIFIER											https://svdb-dc.pslab.ca/?sv=smoove-490	https://www.ncbi.nlm.nih.gov/gdv/browser/genome/?id=GCF_002263795.2&chr=1&from=17264559&to=17264882
1	17267959	smoove-491	DEL	17268243	-284	1	0.0016	309	1	0	437	1	0	100	intergenic_variant	MODIFIER											https://svdb-dc.pslab.ca/?sv=smoove-491	https://www.ncbi.nlm.nih.gov/gdv/browser/genome/?id=GCF_002263795.2&chr=1&from=17267959&to=17268243
1	17290222	smoove-492	DEL	17290503	-281	1	0.0016	309	1	0	438	1	0	99.35	intergenic_variant	MODIFIER											https://svdb-dc.pslab.ca/?sv=smoove-492	https://www.ncbi.nlm.nih.gov/gdv/browser/genome/?id=GCF_002263795.2&chr=1&from=17290222&to=17290503
1	17309121	smoove-493	DEL	17309506	-385	1	0.0016	309	1	0	439	1	0	99.35	intergenic_variant	MODIFIER											https://svdb-dc.pslab.ca/?sv=smoove-493	https://www.ncbi.nlm.nih.gov/gdv/browser/genome/?id=GCF_002263795.2&chr=1&from=17309121&to=17309506
1	17328810	smoove-494	DEL	17329080	-270	1	0.0016	309	1	0	440	1	0	100	intergenic_variant	MODIFIER											https://svdb-dc.pslab.ca/?sv=smoove-494	https://www.ncbi.nlm.nih.gov/gdv/browser/genome/?id=GCF_002263795.2&chr=1&from=17328810&to=17329080
1	17355015	smoove-495	DEL	17355408	-393	1	0.0016	309	1	0	441	1	0	99.35	intergenic_variant	MODIFIER											https://svdb-dc.pslab.ca/?sv=smoove-495	https://www.ncbi.nlm.nih.gov/gdv/browser/genome/?id=GCF_002263795.2&chr=1&from=17355015&to=17355408
1	17360314	smoove-496	DEL	17360576	-262	1	0.0016	309	1	0	442	1	0	99.35	intergenic_variant	MODIFIER											https://svdb-dc.pslab.ca/?sv=smoove-496	https://www.ncbi.nlm.nih.gov/gdv/browser/genome/?id=GCF_002263795.2&chr=1&from=17360314&to=17360576
1	17384913	smoove-497	DEL	17385112	-199	1	0.0016	309	1	0	443	1	0	100	intergenic_variant	MODIFIER											https://svdb-dc.pslab.ca/?sv=smoove-497	https://www.ncbi.nlm.nih.gov/gdv/browser/genome/?id=GCF_002263795.2&chr=1&from=17384913&to=17385112
1	17463683	smoove-498	DEL	17464230	-547	0.0615	0.6484	46	126	138	444	1	0	15.16	intergenic_variant	MODIFIER								1:17462003:G:T:0.96:T:BovineHD0100005113;1:17463352:T:G:0.99:G:BovineHD0100005114;1:17464979:G:A:0.99:A:BovineHD0100005115;1:17465693:C:T:0.99:T:BovineHD0100005116;1:17466442:A:G:0.97:G:BovineHD0100005117	1:17463549:T:C:0.99:C:rs110062036;1:17463560:C:T:1.0:T:rs110848730;1:17464373:T:C:0.99:C:rs109830413;1:17464395:A:T:0.99:T:rs109830903;1:17464414:T:C:0.98:C:rs210133826		https://svdb-dc.pslab.ca/?sv=smoove-498	https://www.ncbi.nlm.nih.gov/gdv/browser/genome/?id=GCF_002263795.2&chr=1&from=17463683&to=17464230
1	17506736	smoove-499	DEL	17506963	-227	1	0.0016	309	1	0	445	1	0	15.16	intergenic_variant	MODIFIER											https://svdb-dc.pslab.ca/?sv=smoove-499	https://www.ncbi.nlm.nih.gov/gdv/browser/genome/?id=GCF_002263795.2&chr=1&from=17506736&to=17506963
1	17626778	smoove-500	DEL	17626964	-186	0.0002	0.4081	125	117	68	446	1	0	40.65	intergenic_variant	MODIFIER								1:17632627:G:A:0.89:G:BovineHD0100005192	1:17623932:T:C:0.87:C:rs380453166;1:17632627:G:A:0.89:G:rs42782381		https://svdb-dc.pslab.ca/?sv=smoove-500	https://www.ncbi.nlm.nih.gov/gdv/browser/genome/?id=GCF_002263795.2&chr=1&from=17626778&to=17626964
1	17659254	smoove-501	DEL	17659483	-229	1	0.0016	309	1	0	447	1	0	40	intergenic_variant	MODIFIER											https://svdb-dc.pslab.ca/?sv=smoove-501	https://www.ncbi.nlm.nih.gov/gdv/browser/genome/?id=GCF_002263795.2&chr=1&from=17659254&to=17659483
1	17754128	smoove-502	DUP	17755418	1290	1	0.0016	309	1	0	448	1	0	99.35	intergenic_variant	MODIFIER									1:17749607:G:A:1.0:G:.;1:17758163:T:C:1.0:T:.		https://svdb-dc.pslab.ca/?sv=smoove-502	https://www.ncbi.nlm.nih.gov/gdv/browser/genome/?id=GCF_002263795.2&chr=1&from=17754128&to=17755418
1	17834876	smoove-503	DEL	17835133	-257	1	0.0032	308	2	0	449	1	0	99.03	intergenic_variant	MODIFIER											https://svdb-dc.pslab.ca/?sv=smoove-503	https://www.ncbi.nlm.nih.gov/gdv/browser/genome/?id=GCF_002263795.2&chr=1&from=17834876&to=17835133
1	17869753	smoove-504	DEL	17869854	-101	1	0.0016	309	1	0	450	1	0	99.03	intergenic_variant	MODIFIER										manta-254	https://svdb-dc.pslab.ca/?sv=smoove-504	https://www.ncbi.nlm.nih.gov/gdv/browser/genome/?id=GCF_002263795.2&chr=1&from=17869753&to=17869854
1	17918482	smoove-505	DEL	17918756	-274	1	0.0016	309	1	0	451	1	0	99.35	intergenic_variant	MODIFIER											https://svdb-dc.pslab.ca/?sv=smoove-505	https://www.ncbi.nlm.nih.gov/gdv/browser/genome/?id=GCF_002263795.2&chr=1&from=17918482&to=17918756
1	17939166	smoove-506	DEL	17940448	-1282	1	0.0016	309	1	0	452	1	0	99.35	intergenic_variant	MODIFIER						BovineHD0100005252					https://svdb-dc.pslab.ca/?sv=smoove-506	https://www.ncbi.nlm.nih.gov/gdv/browser/genome/?id=GCF_002263795.2&chr=1&from=17939166&to=17940448
1	17975657	smoove-507	DEL	17975967	-310	1	0.0016	309	1	0	453	1	0	99.35	intergenic_variant	MODIFIER											https://svdb-dc.pslab.ca/?sv=smoove-507	https://www.ncbi.nlm.nih.gov/gdv/browser/genome/?id=GCF_002263795.2&chr=1&from=17975657&to=17975967
1	17983553	smoove-508	DEL	17983844	-291	1	0.0016	309	1	0	454	1	0	99.35	intergenic_variant	MODIFIER											https://svdb-dc.pslab.ca/?sv=smoove-508	https://www.ncbi.nlm.nih.gov/gdv/browser/genome/?id=GCF_002263795.2&chr=1&from=17983553&to=17983844
1	18010645	smoove-509	DEL	18010894	-249	1	0.0016	309	1	0	455	1	0	99.35	intergenic_variant	MODIFIER						BovineHD0100005265					https://svdb-dc.pslab.ca/?sv=smoove-509	https://www.ncbi.nlm.nih.gov/gdv/browser/genome/?id=GCF_002263795.2&chr=1&from=18010645&to=18010894
1	18018225	smoove-510	DEL	18018498	-273	1	0.0016	309	1	0	456	1	0	100	intergenic_variant	MODIFIER											https://svdb-dc.pslab.ca/?sv=smoove-510	https://www.ncbi.nlm.nih.gov/gdv/browser/genome/?id=GCF_002263795.2&chr=1&from=18018225&to=18018498
1	18024616	smoove-511	DEL	18024816	-200	0.2132	0.2403	183	105	22	457	1	0	59.35	intergenic_variant	MODIFIER									1:18024260:T:G:0.86:G:rs210973362;1:18024320:G:A:0.86:A:rs208228188;1:18024346:C:T:0.86:T:rs209224489;1:18024503:G:A:0.84:A:rs211056957;1:18024980:A:C:0.86:C:rs110257813	manta-256	https://svdb-dc.pslab.ca/?sv=smoove-511	https://www.ncbi.nlm.nih.gov/gdv/browser/genome/?id=GCF_002263795.2&chr=1&from=18024616&to=18024816
1	18036428	smoove-512	DEL	18036565	-137	1	0.0016	309	1	0	458	1	0	59.35	intergenic_variant	MODIFIER						BovineHD0100005278					https://svdb-dc.pslab.ca/?sv=smoove-512	https://www.ncbi.nlm.nih.gov/gdv/browser/genome/?id=GCF_002263795.2&chr=1&from=18036428&to=18036565
1	18060997	smoove-513	DEL	18061244	-247	1	0.0016	309	1	0	459	1	0	99.35	intergenic_variant	MODIFIER											https://svdb-dc.pslab.ca/?sv=smoove-513	https://www.ncbi.nlm.nih.gov/gdv/browser/genome/?id=GCF_002263795.2&chr=1&from=18060997&to=18061244
1	18250665	smoove-514	DEL	18252335	-1670	1	0.0016	309	1	0	460	1	0	99.35	intergenic_variant	MODIFIER									1:18249650:A:G:1.0:A:rs383516613;1:18249817:T:A:1.0:T:rs447593913;1:18252693:C:G:1.0:C:.;1:18254074:T:C:1.0:T:rs523207660;1:18254272:C:T:1.0:C:rs464707515		https://svdb-dc.pslab.ca/?sv=smoove-514	https://www.ncbi.nlm.nih.gov/gdv/browser/genome/?id=GCF_002263795.2&chr=1&from=18250665&to=18252335
1	18275020	smoove-515	DUP	18275517	497	1	0.0016	309	1	0	461	1	0	99.35	intergenic_variant	MODIFIER											https://svdb-dc.pslab.ca/?sv=smoove-515	https://www.ncbi.nlm.nih.gov/gdv/browser/genome/?id=GCF_002263795.2&chr=1&from=18275020&to=18275517
1	18284654	smoove-516	DEL	18285135	-481	0.4882	0.5645	62	146	102	462	1	0	20	intergenic_variant	MODIFIER								1:18279300:G:T:0.99:T:BovineHD0100005344;1:18280225:G:A:0.97:A:BovineHD0100005345;1:18282401:C:T:0.99:T:BovineHD0100005346;1:18284420:T:C:0.98:C:BovineHD0100005347;1:18293364:T:C:0.98:C:BovineHD0100005349	1:18284476:T:C:0.98:C:rs209286278;1:18284524:C:G:0.99:G:rs211244352;1:18284532:G:C:0.99:C:rs208037795;1:18285310:A:G:0.99:G:rs209637803;1:18285319:A:G:0.99:G:rs211380908	manta-258	https://svdb-dc.pslab.ca/?sv=smoove-516	https://www.ncbi.nlm.nih.gov/gdv/browser/genome/?id=GCF_002263795.2&chr=1&from=18284654&to=18285135
1	18289569	smoove-517	DEL	18289831	-262	1	0.0016	309	1	0	463	1	0	20	intergenic_variant	MODIFIER											https://svdb-dc.pslab.ca/?sv=smoove-517	https://www.ncbi.nlm.nih.gov/gdv/browser/genome/?id=GCF_002263795.2&chr=1&from=18289569&to=18289831
1	18324142	smoove-518	DEL	18328701	-4559	1	0.029	292	18	0	464	1	0	93.87	intergenic_variant	MODIFIER										manta-259	https://svdb-dc.pslab.ca/?sv=smoove-518	https://www.ncbi.nlm.nih.gov/gdv/browser/genome/?id=GCF_002263795.2&chr=1&from=18324142&to=18328701
1	18333415	smoove-519	DEL	18333662	-247	1	0.0016	309	1	0	465	1	0	93.87	downstream_gene_variant	MODIFIER	5S_rRNA	ENSBTAG00000043929									https://svdb-dc.pslab.ca/?sv=smoove-519	https://www.ncbi.nlm.nih.gov/gdv/browser/genome/?id=GCF_002263795.2&chr=1&from=18333415&to=18333662
1	18338745	smoove-520	DEL	18339055	-310	1	0.0016	309	1	0	466	1	0	99.35	upstream_gene_variant	MODIFIER	5S_rRNA	ENSBTAG00000043929									https://svdb-dc.pslab.ca/?sv=smoove-520	https://www.ncbi.nlm.nih.gov/gdv/browser/genome/?id=GCF_002263795.2&chr=1&from=18338745&to=18339055
1	18347850	smoove-521	DEL	18348122	-272	1	0.0016	309	1	0	467	1	0	100	intergenic_variant	MODIFIER						BovineHD0100005369					https://svdb-dc.pslab.ca/?sv=smoove-521	https://www.ncbi.nlm.nih.gov/gdv/browser/genome/?id=GCF_002263795.2&chr=1&from=18347850&to=18348122
1	18364526	smoove-522	DEL	18364743	-217	1	0.0016	309	1	0	468	1	0	99.35	intergenic_variant	MODIFIER											https://svdb-dc.pslab.ca/?sv=smoove-522	https://www.ncbi.nlm.nih.gov/gdv/browser/genome/?id=GCF_002263795.2&chr=1&from=18364526&to=18364743
1	18364804	smoove-523	DEL	18365058	-254	1	0.0016	309	1	0	469	1	0	99.35	intergenic_variant	MODIFIER											https://svdb-dc.pslab.ca/?sv=smoove-523	https://www.ncbi.nlm.nih.gov/gdv/browser/genome/?id=GCF_002263795.2&chr=1&from=18364804&to=18365058
1	18366185	smoove-524	DEL	18366388	-203	1	0.0016	309	1	0	470	1	0	99.35	intergenic_variant	MODIFIER						BovineHD0100005378					https://svdb-dc.pslab.ca/?sv=smoove-524	https://www.ncbi.nlm.nih.gov/gdv/browser/genome/?id=GCF_002263795.2&chr=1&from=18366185&to=18366388
1	18418521	smoove-525	DEL	18418930	-409	0.3453	0.0371	288	21	1	471	1	0	92.58	intergenic_variant	MODIFIER								1:18409206:G:A:1.0:A:BovineHD0100005406	1:18418398:A:G:0.95:A:rs209391637;1:18418459:C:A:1.0:A:rs110629614;1:18418979:G:A:1.0:A:rs1116348800;1:18419003:G:A:1.0:A:rs386077063;1:18419006:G:A:1.0:A:rs380829111	manta-261	https://svdb-dc.pslab.ca/?sv=smoove-525	https://www.ncbi.nlm.nih.gov/gdv/browser/genome/?id=GCF_002263795.2&chr=1&from=18418521&to=18418930
1	18440772	smoove-526	DEL	18441061	-289	1	0.0016	309	1	0	472	1	0	92.58	intergenic_variant	MODIFIER											https://svdb-dc.pslab.ca/?sv=smoove-526	https://www.ncbi.nlm.nih.gov/gdv/browser/genome/?id=GCF_002263795.2&chr=1&from=18440772&to=18441061
1	18474933	smoove-527	DEL	18475459	-526	0.0897	0.2435	183	103	24	473	1	0	58.71	intergenic_variant	MODIFIER								1:18472506:C:T:0.98:T:BovineHD0100005422;1:18474169:G:A:0.83:A:BovineHD0100005423;1:18476769:T:C:0.99:C:BovineHD0100005424;1:18477661:C:T:0.99:T:BovineHD0100005425	1:18474635:A:G:0.98:G:rs385629175;1:18474739:T:G:0.98:G:rs385973898;1:18474785:A:G:0.98:G:rs380625605;1:18474794:G:A:0.98:A:rs383662363;1:18474868:G:A:0.97:A:rs385661049	manta-263	https://svdb-dc.pslab.ca/?sv=smoove-527	https://www.ncbi.nlm.nih.gov/gdv/browser/genome/?id=GCF_002263795.2&chr=1&from=18474933&to=18475459
1	18513115	smoove-528	DEL	18513200	-85	0.2136	0.2871	162	118	30	474	1	0	39.68	intergenic_variant	MODIFIER							1:18512267:A:G:0.97:G:ARS-BFGL-NGS-99611	1:18508210:G:A:0.98:A:BovineHD0100005431;1:18512267:A:G:0.97:G:ARS-BFGL-NGS-99611;1:18513294:G:A:0.97:A:BovineHD0100005432;1:18520958:T:C:0.95:C:BovineHD0100005436;1:18521579:A:G:0.93:G:BovineHD0100005437	1:18512968:A:C:0.97:C:rs43109936;1:18513294:G:A:0.97:A:rs110426756;1:18513333:A:G:0.96:G:rs385512112;1:18513481:C:G:0.97:C:rs110660202;1:18513601:C:A:0.97:C:rs210872474	manta-264	https://svdb-dc.pslab.ca/?sv=smoove-528	https://www.ncbi.nlm.nih.gov/gdv/browser/genome/?id=GCF_002263795.2&chr=1&from=18513115&to=18513200
1	18544335	smoove-529	DEL	18544521	-186	1	0.0032	308	2	0	475	1	0	51.61	intergenic_variant	MODIFIER											https://svdb-dc.pslab.ca/?sv=smoove-529	https://www.ncbi.nlm.nih.gov/gdv/browser/genome/?id=GCF_002263795.2&chr=1&from=18544335&to=18544521
1	18597759	smoove-530	DEL	18597970	-211	0.0572	0.0145	302	7	1	476	1	0	96.77	intron_variant&feature_truncation	MODIFIER	TMPRSS15	ENSBTAG00000000597						1:18599889:C:T:0.91:T:BovineHD0100005460	1:18598065:C:T:1.0:T:rs384641551;1:18598237:A:G:0.91:G:rs379653217;1:18598250:T:C:0.91:C:rs382461537;1:18598446:T:G:0.91:G:rs109200488;1:18599419:A:T:0.91:T:rs380916190	manta-265	https://svdb-dc.pslab.ca/?sv=smoove-530	https://www.ncbi.nlm.nih.gov/gdv/browser/genome/?id=GCF_002263795.2&chr=1&from=18597759&to=18597970
1	18718994	smoove-531	DEL	18719216	-222	1	0.0016	309	1	0	477	1	0	97.1	intron_variant&feature_truncation	MODIFIER	CHODL	ENSBTAG00000000588									https://svdb-dc.pslab.ca/?sv=smoove-531	https://www.ncbi.nlm.nih.gov/gdv/browser/genome/?id=GCF_002263795.2&chr=1&from=18718994&to=18719216
1	18742944	smoove-532	DEL	18743136	-192	1	0.0016	309	1	0	478	1	0	99.35	intergenic_variant	MODIFIER											https://svdb-dc.pslab.ca/?sv=smoove-532	https://www.ncbi.nlm.nih.gov/gdv/browser/genome/?id=GCF_002263795.2&chr=1&from=18742944&to=18743136
1	18782838	smoove-533	DEL	18783026	-188	0.0512	0.1548	226	72	12	479	1	0	72.58	intergenic_variant	MODIFIER							1:18789066:T:C:0.95:C:Hapmap33466-BTA-107178	1:18779174:C:T:0.97:T:BovineHD0100005511;1:18782800:A:G:0.99:G:BovineHD0100005512;1:18789066:T:C:0.95:C:Hapmap33466-BTA-107178	1:18782679:A:G:0.98:G:rs133883111;1:18782710:C:G:0.98:G:rs134634294;1:18782800:A:G:0.99:G:rs133005423;1:18782804:T:C:0.99:C:rs133929029;1:18783313:G:A:0.86:G:rs136236223		https://svdb-dc.pslab.ca/?sv=smoove-533	https://www.ncbi.nlm.nih.gov/gdv/browser/genome/?id=GCF_002263795.2&chr=1&from=18782838&to=18783026
1	18787017	smoove-534	DEL	18787624	-607	1	0.0016	309	1	0	480	1	0	73.23	intergenic_variant	MODIFIER									1:18787738:G:A:1.0:G:rs378089581;1:18787765:A:G:1.0:A:rs383952723;1:18787851:C:T:1.0:C:rs382741912;1:18787998:A:T:1.0:A:rs384722551;1:18788065:A:T:1.0:A:rs379539516		https://svdb-dc.pslab.ca/?sv=smoove-534	https://www.ncbi.nlm.nih.gov/gdv/browser/genome/?id=GCF_002263795.2&chr=1&from=18787017&to=18787624
1	18788271	smoove-535	DEL	18788439	-168	1	0.0016	309	1	0	481	1	0	99.35	intergenic_variant	MODIFIER											https://svdb-dc.pslab.ca/?sv=smoove-535	https://www.ncbi.nlm.nih.gov/gdv/browser/genome/?id=GCF_002263795.2&chr=1&from=18788271&to=18788439
1	18841143	smoove-536	DEL	18841366	-223	1	0.0016	309	1	0	482	1	0	99.35	intergenic_variant	MODIFIER											https://svdb-dc.pslab.ca/?sv=smoove-536	https://www.ncbi.nlm.nih.gov/gdv/browser/genome/?id=GCF_002263795.2&chr=1&from=18841143&to=18841366
1	18931845	smoove-537	DEL	18940642	-8797	1	0.9968	0	2	308	483	1	0	0	intergenic_variant	MODIFIER									1:18941361:T:G:1.0:G:rs5360241679;1:18943318:T:G:1.0:T:rs468420203	manta-268	https://svdb-dc.pslab.ca/?sv=smoove-537	https://www.ncbi.nlm.nih.gov/gdv/browser/genome/?id=GCF_002263795.2&chr=1&from=18931845&to=18940642
1	18943648	smoove-538	DUP	18944153	505	1	0.0435	283	27	0	484	1	0	0	intergenic_variant	MODIFIER											https://svdb-dc.pslab.ca/?sv=smoove-538	https://www.ncbi.nlm.nih.gov/gdv/browser/genome/?id=GCF_002263795.2&chr=1&from=18943648&to=18944153
1	18951564	smoove-539	DEL	18951770	-206	1	0.0016	309	1	0	485	1	0	90.97	intergenic_variant	MODIFIER											https://svdb-dc.pslab.ca/?sv=smoove-539	https://www.ncbi.nlm.nih.gov/gdv/browser/genome/?id=GCF_002263795.2&chr=1&from=18951564&to=18951770
1	18954063	smoove-540	DEL	18954333	-270	1	0.0016	309	1	0	486	1	0	99.35	intergenic_variant	MODIFIER											https://svdb-dc.pslab.ca/?sv=smoove-540	https://www.ncbi.nlm.nih.gov/gdv/browser/genome/?id=GCF_002263795.2&chr=1&from=18954063&to=18954333
1	18957183	smoove-541	DEL	18957444	-261	1	0.0419	284	26	0	487	1	0	91.29	intergenic_variant	MODIFIER											https://svdb-dc.pslab.ca/?sv=smoove-541	https://www.ncbi.nlm.nih.gov/gdv/browser/genome/?id=GCF_002263795.2&chr=1&from=18957183&to=18957444
1	18987231	smoove-542	DEL	18987483	-252	1	0.0016	309	1	0	488	1	0	91.29	intergenic_variant	MODIFIER											https://svdb-dc.pslab.ca/?sv=smoove-542	https://www.ncbi.nlm.nih.gov/gdv/browser/genome/?id=GCF_002263795.2&chr=1&from=18987231&to=18987483
1	19111377	smoove-543	DEL	19111577	-200	1	0.0016	309	1	0	489	1	0	99.35	intergenic_variant	MODIFIER											https://svdb-dc.pslab.ca/?sv=smoove-543	https://www.ncbi.nlm.nih.gov/gdv/browser/genome/?id=GCF_002263795.2&chr=1&from=19111377&to=19111577
1	19155120	smoove-544	DUP	19155271	151	0.8357	0.8355	9	84	217	490	1	0	2.9	intergenic_variant	MODIFIER											https://svdb-dc.pslab.ca/?sv=smoove-544	https://www.ncbi.nlm.nih.gov/gdv/browser/genome/?id=GCF_002263795.2&chr=1&from=19155120&to=19155271
1	19155155	smoove-545	DEL	19155158	-3	1	0.9952	0	3	307	490	2	100	70.97	intergenic_variant	MODIFIER											https://svdb-dc.pslab.ca/?sv=smoove-545	https://www.ncbi.nlm.nih.gov/gdv/browser/genome/?id=GCF_002263795.2&chr=1&from=19155155&to=19155158
1	19155156	smoove-546	DEL	19155629	-473	1	0.9952	0	3	307	490	3	0.42	100	intergenic_variant	MODIFIER											https://svdb-dc.pslab.ca/?sv=smoove-546	https://www.ncbi.nlm.nih.gov/gdv/browser/genome/?id=GCF_002263795.2&chr=1&from=19155156&to=19155629
1	19187087	smoove-547	DEL	19187278	-191	1	0.0016	309	1	0	491	1	0	0	intergenic_variant	MODIFIER											https://svdb-dc.pslab.ca/?sv=smoove-547	https://www.ncbi.nlm.nih.gov/gdv/browser/genome/?id=GCF_002263795.2&chr=1&from=19187087&to=19187278
1	19303390	smoove-548	DEL	19303862	-472	1	0.0113	303	7	0	492	1	0	97.42	intergenic_variant	MODIFIER								1:19300136:A:G:1.0:A:BovineHD0100005610	1:19303147:T:A:1.0:T:rs385108796;1:19303218:A:C:1.0:A:rs379796064;1:19303332:C:T:0.83:C:rs378567730;1:19303908:C:G:1.0:C:rs381573067;1:19304030:T:C:1.0:T:rs377921293		https://svdb-dc.pslab.ca/?sv=smoove-548	https://www.ncbi.nlm.nih.gov/gdv/browser/genome/?id=GCF_002263795.2&chr=1&from=19303390&to=19303862
1	19344766	smoove-549	DEL	19345017	-251	1	0.0016	309	1	0	493	1	0	97.42	intergenic_variant	MODIFIER											https://svdb-dc.pslab.ca/?sv=smoove-549	https://www.ncbi.nlm.nih.gov/gdv/browser/genome/?id=GCF_002263795.2&chr=1&from=19344766&to=19345017
1	19409266	smoove-550	DEL	19409534	-268	1	0.0016	309	1	0	494	1	0	99.35	intergenic_variant	MODIFIER						BovineHD0100005644					https://svdb-dc.pslab.ca/?sv=smoove-550	https://www.ncbi.nlm.nih.gov/gdv/browser/genome/?id=GCF_002263795.2&chr=1&from=19409266&to=19409534
1	19441808	smoove-551	DEL	19442095	-287	1	0.0016	309	1	0	495	1	0	100	downstream_gene_variant	MODIFIER	BTG3	ENSBTAG00000018704									https://svdb-dc.pslab.ca/?sv=smoove-551	https://www.ncbi.nlm.nih.gov/gdv/browser/genome/?id=GCF_002263795.2&chr=1&from=19441808&to=19442095
1	19488972	smoove-552	DEL	19489225	-253	1	0.0016	309	1	0	496	1	0	100	intron_variant&feature_truncation	MODIFIER	CXADR	ENSBTAG00000004869									https://svdb-dc.pslab.ca/?sv=smoove-552	https://www.ncbi.nlm.nih.gov/gdv/browser/genome/?id=GCF_002263795.2&chr=1&from=19488972&to=19489225
1	19523467	smoove-553	DEL	19523622	-155	0.3401	0.0629	273	35	2	497	1	0	88.39	intergenic_variant	MODIFIER											https://svdb-dc.pslab.ca/?sv=smoove-553	https://www.ncbi.nlm.nih.gov/gdv/browser/genome/?id=GCF_002263795.2&chr=1&from=19523467&to=19523622
1	19556094	smoove-554	DEL	19556352	-258	1	0.0016	309	1	0	498	1	0	88.39	intergenic_variant	MODIFIER											https://svdb-dc.pslab.ca/?sv=smoove-554	https://www.ncbi.nlm.nih.gov/gdv/browser/genome/?id=GCF_002263795.2&chr=1&from=19556094&to=19556352
1	19556489	smoove-555	DEL	19556749	-260	1	0.0016	309	1	0	499	1	0	99.35	intergenic_variant	MODIFIER											https://svdb-dc.pslab.ca/?sv=smoove-555	https://www.ncbi.nlm.nih.gov/gdv/browser/genome/?id=GCF_002263795.2&chr=1&from=19556489&to=19556749
1	19703560	smoove-556	DEL	19703747	-187	1	0.0016	309	1	0	500	1	0	99.35	intergenic_variant	MODIFIER											https://svdb-dc.pslab.ca/?sv=smoove-556	https://www.ncbi.nlm.nih.gov/gdv/browser/genome/?id=GCF_002263795.2&chr=1&from=19703560&to=19703747
1	19808033	smoove-557	DEL	19808385	-352	1	0.0016	309	1	0	501	1	0	99.35	intergenic_variant	MODIFIER											https://svdb-dc.pslab.ca/?sv=smoove-557	https://www.ncbi.nlm.nih.gov/gdv/browser/genome/?id=GCF_002263795.2&chr=1&from=19808033&to=19808385
1	19810984	smoove-558	DEL	19811263	-279	1	0.0016	309	1	0	502	1	0	100	intergenic_variant	MODIFIER											https://svdb-dc.pslab.ca/?sv=smoove-558	https://www.ncbi.nlm.nih.gov/gdv/browser/genome/?id=GCF_002263795.2&chr=1&from=19810984&to=19811263
1	19904126	smoove-559	DEL	19904254	-128	0.1393	0.9774	1	12	297	503	1	0	0.32	intergenic_variant	MODIFIER											https://svdb-dc.pslab.ca/?sv=smoove-559	https://www.ncbi.nlm.nih.gov/gdv/browser/genome/?id=GCF_002263795.2&chr=1&from=19904126&to=19904254
1	20032088	smoove-560	DEL	20032372	-284	1	0.0016	309	1	0	504	1	0	0.32	intergenic_variant	MODIFIER											https://svdb-dc.pslab.ca/?sv=smoove-560	https://www.ncbi.nlm.nih.gov/gdv/browser/genome/?id=GCF_002263795.2&chr=1&from=20032088&to=20032372
1	20057358	smoove-561	DEL	20057483	-125	0.2441	0.0823	259	51	0	505	1	0	83.23	intergenic_variant	MODIFIER											https://svdb-dc.pslab.ca/?sv=smoove-561	https://www.ncbi.nlm.nih.gov/gdv/browser/genome/?id=GCF_002263795.2&chr=1&from=20057358&to=20057483
1	20163801	smoove-562	DEL	20164024	-223	1	0.0048	307	3	0	506	1	0	82.58	intergenic_variant	MODIFIER											https://svdb-dc.pslab.ca/?sv=smoove-562	https://www.ncbi.nlm.nih.gov/gdv/browser/genome/?id=GCF_002263795.2&chr=1&from=20163801&to=20164024
1	20194171	smoove-563	DEL	20194402	-231	1	0.0016	309	1	0	507	1	0	99.35	intergenic_variant	MODIFIER											https://svdb-dc.pslab.ca/?sv=smoove-563	https://www.ncbi.nlm.nih.gov/gdv/browser/genome/?id=GCF_002263795.2&chr=1&from=20194171&to=20194402
1	20208212	smoove-564	DEL	20208455	-243	1	0.0016	309	1	0	508	1	0	99.35	intergenic_variant	MODIFIER											https://svdb-dc.pslab.ca/?sv=smoove-564	https://www.ncbi.nlm.nih.gov/gdv/browser/genome/?id=GCF_002263795.2&chr=1&from=20208212&to=20208455
1	20212644	smoove-565	DEL	20212937	-293	1	0.0016	309	1	0	509	1	0	99.35	intergenic_variant	MODIFIER											https://svdb-dc.pslab.ca/?sv=smoove-565	https://www.ncbi.nlm.nih.gov/gdv/browser/genome/?id=GCF_002263795.2&chr=1&from=20212644&to=20212937
1	20224773	smoove-566	DEL	20224945	-172	0.5861	0.7048	29	125	156	510	1	0	9.68	intergenic_variant	MODIFIER								1:20225279:C:T:0.94:T:BovineHD0100005856;1:20229211:A:G:0.93:G:BovineHD0100005858	1:20225279:C:T:0.94:T:rs110843937;1:20225335:A:G:0.93:G:rs110366112;1:20225421:T:C:0.93:C:rs110223041;1:20225563:G:T:0.94:T:rs207855387;1:20225664:A:G:0.93:G:rs109922998		https://svdb-dc.pslab.ca/?sv=smoove-566	https://www.ncbi.nlm.nih.gov/gdv/browser/genome/?id=GCF_002263795.2&chr=1&from=20224773&to=20224945
1	20227544	smoove-567	DEL	20227548	-4	0.0329	0.7199	32	108	167	511	1	0	91.94	intergenic_variant	MODIFIER								1:20225279:C:T:0.91:T:BovineHD0100005856;1:20229211:A:G:0.89:G:BovineHD0100005858	1:20227342:A:T:0.9:T:rs209670140;1:20227397:T:C:0.88:C:rs210613933;1:20227451:A:G:0.87:G:rs208026189;1:20227704:T:C:0.9:C:rs208869254;1:20227706:G:A:0.9:A:rs209560501		https://svdb-dc.pslab.ca/?sv=smoove-567	https://www.ncbi.nlm.nih.gov/gdv/browser/genome/?id=GCF_002263795.2&chr=1&from=20227544&to=20227548
1	20282689	smoove-568	DEL	20282926	-237	1	0.0016	309	1	0	512	1	0	10.32	intergenic_variant	MODIFIER											https://svdb-dc.pslab.ca/?sv=smoove-568	https://www.ncbi.nlm.nih.gov/gdv/browser/genome/?id=GCF_002263795.2&chr=1&from=20282689&to=20282926
1	20359455	smoove-569	DEL	20359585	-130	1	0.0016	309	1	0	513	1	0	99.35	intergenic_variant	MODIFIER											https://svdb-dc.pslab.ca/?sv=smoove-569	https://www.ncbi.nlm.nih.gov/gdv/browser/genome/?id=GCF_002263795.2&chr=1&from=20359455&to=20359585
1	20373381	smoove-570	DEL	20373556	-175	0.0002	0.5194	88	122	100	514	1	0	28.71	intergenic_variant	MODIFIER									1:20373238:A:G:0.91:G:rs109608179;1:20373742:T:C:0.91:C:rs109817118	manta-280	https://svdb-dc.pslab.ca/?sv=smoove-570	https://www.ncbi.nlm.nih.gov/gdv/browser/genome/?id=GCF_002263795.2&chr=1&from=20373381&to=20373556
1	20394550	smoove-571	DEL	20394782	-232	1	0.0016	309	1	0	515	1	0	28.39	intergenic_variant	MODIFIER											https://svdb-dc.pslab.ca/?sv=smoove-571	https://www.ncbi.nlm.nih.gov/gdv/browser/genome/?id=GCF_002263795.2&chr=1&from=20394550&to=20394782
1	20403152	smoove-572	DEL	20403341	-189	1	0.0016	309	1	0	516	1	0	99.35	intergenic_variant	MODIFIER											https://svdb-dc.pslab.ca/?sv=smoove-572	https://www.ncbi.nlm.nih.gov/gdv/browser/genome/?id=GCF_002263795.2&chr=1&from=20403152&to=20403341
1	20423363	smoove-573	DEL	20423721	-358	1	0.0419	284	26	0	517	1	0	91.29	intergenic_variant	MODIFIER						BovineHD0100005923					https://svdb-dc.pslab.ca/?sv=smoove-573	https://www.ncbi.nlm.nih.gov/gdv/browser/genome/?id=GCF_002263795.2&chr=1&from=20423363&to=20423721
1	20509350	smoove-574	DEL	20509639	-289	1	0.0016	309	1	0	518	1	0	91.29	intron_variant&non_coding_transcript_variant&feature_truncation	MODIFIER		ENSBTAG00000054337				BovineHD0100005944					https://svdb-dc.pslab.ca/?sv=smoove-574	https://www.ncbi.nlm.nih.gov/gdv/browser/genome/?id=GCF_002263795.2&chr=1&from=20509350&to=20509639
1	20541796	smoove-575	DEL	20542048	-252	1	0.0016	309	1	0	519	1	0	100	intron_variant&non_coding_transcript_variant&feature_truncation	MODIFIER		ENSBTAG00000054337									https://svdb-dc.pslab.ca/?sv=smoove-575	https://www.ncbi.nlm.nih.gov/gdv/browser/genome/?id=GCF_002263795.2&chr=1&from=20541796&to=20542048
1	20654909	smoove-576	DEL	20656831	-1922	1	0.0355	288	22	0	520	1	0	92.58	intron_variant&non_coding_transcript_variant&feature_truncation	MODIFIER		ENSBTAG00000053883							1:20650300:C:T:1.0:C:rs435085306	manta-282	https://svdb-dc.pslab.ca/?sv=smoove-576	https://www.ncbi.nlm.nih.gov/gdv/browser/genome/?id=GCF_002263795.2&chr=1&from=20654909&to=20656831
1	20664921	smoove-577	DEL	20665065	-144	1	0.0016	309	1	0	521	1	0	92.58	intron_variant&non_coding_transcript_variant&feature_truncation	MODIFIER		ENSBTAG00000053883									https://svdb-dc.pslab.ca/?sv=smoove-577	https://www.ncbi.nlm.nih.gov/gdv/browser/genome/?id=GCF_002263795.2&chr=1&from=20664921&to=20665065
1	20666397	smoove-578	DUP	20666927	530	1	0.0016	309	1	0	522	1	0	99.35	intron_variant&non_coding_transcript_variant&feature_elongation	MODIFIER		ENSBTAG00000053883							1:20663576:A:T:1.0:A:.		https://svdb-dc.pslab.ca/?sv=smoove-578	https://www.ncbi.nlm.nih.gov/gdv/browser/genome/?id=GCF_002263795.2&chr=1&from=20666397&to=20666927
1	20687067	smoove-579	DEL	20687263	-196	0.4459	0.0823	262	45	3	523	1	0	84.19	intron_variant&non_coding_transcript_variant&feature_truncation	MODIFIER		ENSBTAG00000053883								manta-284	https://svdb-dc.pslab.ca/?sv=smoove-579	https://www.ncbi.nlm.nih.gov/gdv/browser/genome/?id=GCF_002263795.2&chr=1&from=20687067&to=20687263
1	20751932	smoove-580	DUP	20864927	112995	1	0.1081	246	61	3	524	1	0	67.1	splice_polypyrimidine_tract_variant&non_coding_transcript_exon_variant&intron_variant	LOW		ENSBTAG00000053883	.:ENSBTAG00000053883		BTA-39438-no-rs;Hapmap28298-BTA-123775	BovineHD0100006015;BovineHD0100006016;BovineHD0100006017;BovineHD0100006018;BovineHD0100006019;BovineHD0100006020;BovineHD0100006021;BovineHD0100006022;BovineHD0100006023;BovineHD0100006024;BovineHD0100006026;BovineHD0100006027;BovineHD0100006028;BovineHD0100006029;BovineHD0100006030;BovineHD0100006031;BovineHD0100006032;BovineHD0100006033;BovineHD0100006034;BovineHD0100006035;BovineHD0100006036;…					https://svdb-dc.pslab.ca/?sv=smoove-580	https://www.ncbi.nlm.nih.gov/gdv/browser/genome/?id=GCF_002263795.2&chr=1&from=20751932&to=20864927
1	20754314	smoove-581	DEL	20754615	-301	1	0.0016	309	1	0	524	2	100	79.03	intron_variant&non_coding_transcript_variant&feature_truncation	MODIFIER		ENSBTAG00000053883				BovineHD0100006015					https://svdb-dc.pslab.ca/?sv=smoove-581	https://www.ncbi.nlm.nih.gov/gdv/browser/genome/?id=GCF_002263795.2&chr=1&from=20754314&to=20754615
1	20801929	smoove-582	DEL	20802296	-367	1	0.0016	309	1	0	524	3	0	99.35	intron_variant&non_coding_transcript_variant&feature_truncation	MODIFIER		ENSBTAG00000053883									https://svdb-dc.pslab.ca/?sv=smoove-582	https://www.ncbi.nlm.nih.gov/gdv/browser/genome/?id=GCF_002263795.2&chr=1&from=20801929&to=20802296
1	20855646	smoove-583	DEL	20855926	-280	1	0.0016	309	1	0	524	4	0	100	intergenic_variant	MODIFIER											https://svdb-dc.pslab.ca/?sv=smoove-583	https://www.ncbi.nlm.nih.gov/gdv/browser/genome/?id=GCF_002263795.2&chr=1&from=20855646&to=20855926
1	20896973	smoove-584	DEL	20897255	-282	1	0.0016	309	1	0	525	1	0	99.35	intergenic_variant	MODIFIER											https://svdb-dc.pslab.ca/?sv=smoove-584	https://www.ncbi.nlm.nih.gov/gdv/browser/genome/?id=GCF_002263795.2&chr=1&from=20896973&to=20897255
1	20900770	smoove-585	DEL	20901009	-239	1	0.0016	309	1	0	526	1	0	99.35	intergenic_variant	MODIFIER											https://svdb-dc.pslab.ca/?sv=smoove-585	https://www.ncbi.nlm.nih.gov/gdv/browser/genome/?id=GCF_002263795.2&chr=1&from=20900770&to=20901009
1	20909551	smoove-586	DEL	20909910	-359	1	0.0016	309	1	0	527	1	0	99.35	intergenic_variant	MODIFIER											https://svdb-dc.pslab.ca/?sv=smoove-586	https://www.ncbi.nlm.nih.gov/gdv/browser/genome/?id=GCF_002263795.2&chr=1&from=20909551&to=20909910
1	20942355	smoove-587	DEL	20942608	-253	1	0.0016	309	1	0	528	1	0	99.35	intergenic_variant	MODIFIER											https://svdb-dc.pslab.ca/?sv=smoove-587	https://www.ncbi.nlm.nih.gov/gdv/browser/genome/?id=GCF_002263795.2&chr=1&from=20942355&to=20942608
1	20977047	smoove-588	DEL	20977247	-200	1	0.0016	309	1	0	529	1	0	99.35	intergenic_variant	MODIFIER											https://svdb-dc.pslab.ca/?sv=smoove-588	https://www.ncbi.nlm.nih.gov/gdv/browser/genome/?id=GCF_002263795.2&chr=1&from=20977047&to=20977247
1	21043486	smoove-589	DEL	21043754	-268	1	0.0016	309	1	0	530	1	0	99.35	intergenic_variant	MODIFIER											https://svdb-dc.pslab.ca/?sv=smoove-589	https://www.ncbi.nlm.nih.gov/gdv/browser/genome/?id=GCF_002263795.2&chr=1&from=21043486&to=21043754
1	21058151	smoove-590	DEL	21058449	-298	1	0.0016	309	1	0	531	1	0	99.35	intergenic_variant	MODIFIER											https://svdb-dc.pslab.ca/?sv=smoove-590	https://www.ncbi.nlm.nih.gov/gdv/browser/genome/?id=GCF_002263795.2&chr=1&from=21058151&to=21058449
1	21160040	smoove-591	DEL	21160276	-236	1	0.0016	309	1	0	532	1	0	99.35	intergenic_variant	MODIFIER											https://svdb-dc.pslab.ca/?sv=smoove-591	https://www.ncbi.nlm.nih.gov/gdv/browser/genome/?id=GCF_002263795.2&chr=1&from=21160040&to=21160276
1	21187851	smoove-592	DEL	21188105	-254	1	0.0016	309	1	0	533	1	0	99.35	intron_variant&feature_truncation	MODIFIER	USP25	ENSBTAG00000019314									https://svdb-dc.pslab.ca/?sv=smoove-592	https://www.ncbi.nlm.nih.gov/gdv/browser/genome/?id=GCF_002263795.2&chr=1&from=21187851&to=21188105
1	21205421	smoove-593	DEL	21205680	-259	1	0.0016	309	1	0	534	1	0	99.35	coding_sequence_variant&intron_variant&feature_truncation	MODIFIER	USP25	ENSBTAG00000019314	USP25:ENSBTAG00000019314	USP25:ENSBTAG00000019314		BovineHD0100006127					https://svdb-dc.pslab.ca/?sv=smoove-593	https://www.ncbi.nlm.nih.gov/gdv/browser/genome/?id=GCF_002263795.2&chr=1&from=21205421&to=21205680
1	21209754	smoove-594	DEL	21210251	-497	1	0.0419	284	26	0	535	1	0	91.29	intron_variant&feature_truncation	MODIFIER	USP25	ENSBTAG00000019314						1:21202686:A:G:0.91:A:BovineHD0100046911;1:21208810:G:T:0.91:G:BovineHD0100006128;1:21212230:A:C:0.96:A:BovineHD0100006129;1:21215155:C:A:0.91:C:BovineHD0100006130;1:21219259:C:T:0.96:C:BovineHD0100006131	1:21208810:G:T:0.91:G:rs133395571;1:21208892:C:G:0.96:C:rs133060019;1:21209717:G:A:0.87:G:rs380139098;1:21210999:T:G:0.96:T:rs135627781;1:21211078:G:A:0.96:G:rs136738015	manta-286	https://svdb-dc.pslab.ca/?sv=smoove-594	https://www.ncbi.nlm.nih.gov/gdv/browser/genome/?id=GCF_002263795.2&chr=1&from=21209754&to=21210251
1	21253274	smoove-595	DEL	21253438	-164	1	0.0016	309	1	0	536	1	0	91.29	intron_variant&feature_truncation	MODIFIER	USP25	ENSBTAG00000019314									https://svdb-dc.pslab.ca/?sv=smoove-595	https://www.ncbi.nlm.nih.gov/gdv/browser/genome/?id=GCF_002263795.2&chr=1&from=21253274&to=21253438
1	21262735	smoove-596	DEL	21262928	-193	1	0.0016	309	1	0	537	1	0	99.35	intron_variant&feature_truncation	MODIFIER	USP25	ENSBTAG00000019314									https://svdb-dc.pslab.ca/?sv=smoove-596	https://www.ncbi.nlm.nih.gov/gdv/browser/genome/?id=GCF_002263795.2&chr=1&from=21262735&to=21262928
1	21274237	smoove-597	DEL	21274502	-265	1	0.0016	309	1	0	538	1	0	99.35	intron_variant&feature_truncation	MODIFIER	USP25	ENSBTAG00000019314									https://svdb-dc.pslab.ca/?sv=smoove-597	https://www.ncbi.nlm.nih.gov/gdv/browser/genome/?id=GCF_002263795.2&chr=1&from=21274237&to=21274502
1	21315994	smoove-598	DEL	21316264	-270	1	0.0016	309	1	0	539	1	0	99.35	intron_variant&feature_truncation	MODIFIER	USP25	ENSBTAG00000019314				BovineHD0100006165					https://svdb-dc.pslab.ca/?sv=smoove-598	https://www.ncbi.nlm.nih.gov/gdv/browser/genome/?id=GCF_002263795.2&chr=1&from=21315994&to=21316264
1	21337780	smoove-599	DEL	21337957	-177	1	0.0016	309	1	0	540	1	0	99.35	intergenic_variant	MODIFIER											https://svdb-dc.pslab.ca/?sv=smoove-599	https://www.ncbi.nlm.nih.gov/gdv/browser/genome/?id=GCF_002263795.2&chr=1&from=21337780&to=21337957
1	21365074	smoove-600	DEL	21366365	-1291	0.2101	0.5435	70	143	97	541	1	0	22.58	intergenic_variant	MODIFIER								1:21364784:G:A:0.88:A:BovineHD0100006184;1:21366392:G:A:0.97:A:BovineHD0100006185	1:21364035:T:C:0.96:C:rs211623901;1:21364292:T:C:0.96:C:rs207955551;1:21364784:G:A:0.88:A:rs137091195;1:21366392:G:A:0.97:A:rs134920879;1:21366479:T:C:0.87:C:rs210057601	manta-288	https://svdb-dc.pslab.ca/?sv=smoove-600	https://www.ncbi.nlm.nih.gov/gdv/browser/genome/?id=GCF_002263795.2&chr=1&from=21365074&to=21366365
1	21423364	smoove-601	DEL	21423583	-219	1	0.0032	308	2	0	542	1	0	22.58	intergenic_variant	MODIFIER											https://svdb-dc.pslab.ca/?sv=smoove-601	https://www.ncbi.nlm.nih.gov/gdv/browser/genome/?id=GCF_002263795.2&chr=1&from=21423364&to=21423583
1	21463491	smoove-602	DEL	21463742	-251	1	0.0016	309	1	0	543	1	0	99.68	intergenic_variant	MODIFIER											https://svdb-dc.pslab.ca/?sv=smoove-602	https://www.ncbi.nlm.nih.gov/gdv/browser/genome/?id=GCF_002263795.2&chr=1&from=21463491&to=21463742
1	21466189	smoove-603	DEL	21466422	-233	1	0.0016	309	1	0	544	1	0	99.35	intergenic_variant	MODIFIER											https://svdb-dc.pslab.ca/?sv=smoove-603	https://www.ncbi.nlm.nih.gov/gdv/browser/genome/?id=GCF_002263795.2&chr=1&from=21466189&to=21466422
1	21503415	smoove-604	DEL	21503629	-214	1	0.0016	309	1	0	545	1	0	99.35	intergenic_variant	MODIFIER											https://svdb-dc.pslab.ca/?sv=smoove-604	https://www.ncbi.nlm.nih.gov/gdv/browser/genome/?id=GCF_002263795.2&chr=1&from=21503415&to=21503629
1	21537548	smoove-605	DEL	21537781	-233	0.6966	0.3289	137	130	34	546	1	0	43.87	intergenic_variant	MODIFIER											https://svdb-dc.pslab.ca/?sv=smoove-605	https://www.ncbi.nlm.nih.gov/gdv/browser/genome/?id=GCF_002263795.2&chr=1&from=21537548&to=21537781
1	21561600	smoove-606	DEL	21561917	-317	1	0.0016	309	1	0	547	1	0	44.52	intergenic_variant	MODIFIER						BovineHD0100006239					https://svdb-dc.pslab.ca/?sv=smoove-606	https://www.ncbi.nlm.nih.gov/gdv/browser/genome/?id=GCF_002263795.2&chr=1&from=21561600&to=21561917
1	21601625	smoove-607	DEL	21601868	-243	1	0.0016	309	1	0	548	1	0	99.35	intergenic_variant	MODIFIER											https://svdb-dc.pslab.ca/?sv=smoove-607	https://www.ncbi.nlm.nih.gov/gdv/browser/genome/?id=GCF_002263795.2&chr=1&from=21601625&to=21601868
1	21750977	smoove-608	DEL	21751117	-140	1	0.0032	308	2	0	549	1	0	99.03	intergenic_variant	MODIFIER											https://svdb-dc.pslab.ca/?sv=smoove-608	https://www.ncbi.nlm.nih.gov/gdv/browser/genome/?id=GCF_002263795.2&chr=1&from=21750977&to=21751117
1	21759151	smoove-609	DEL	21759493	-342	1	0.0016	309	1	0	550	1	0	99.68	intergenic_variant	MODIFIER											https://svdb-dc.pslab.ca/?sv=smoove-609	https://www.ncbi.nlm.nih.gov/gdv/browser/genome/?id=GCF_002263795.2&chr=1&from=21759151&to=21759493
1	21770478	smoove-610	DEL	21770753	-275	1	0.0016	309	1	0	551	1	0	100	intergenic_variant	MODIFIER											https://svdb-dc.pslab.ca/?sv=smoove-610	https://www.ncbi.nlm.nih.gov/gdv/browser/genome/?id=GCF_002263795.2&chr=1&from=21770478&to=21770753
1	21860498	smoove-611	DEL	21860623	-125	1	0.0032	308	2	0	552	1	0	99.03	intergenic_variant	MODIFIER											https://svdb-dc.pslab.ca/?sv=smoove-611	https://www.ncbi.nlm.nih.gov/gdv/browser/genome/?id=GCF_002263795.2&chr=1&from=21860498&to=21860623
1	21920793	smoove-612	DEL	21921044	-251	1	0.0016	309	1	0	553	1	0	99.03	intergenic_variant	MODIFIER											https://svdb-dc.pslab.ca/?sv=smoove-612	https://www.ncbi.nlm.nih.gov/gdv/browser/genome/?id=GCF_002263795.2&chr=1&from=21920793&to=21921044
1	22044401	smoove-613	DEL	22044664	-263	1	0.0016	309	1	0	554	1	0	99.35	intergenic_variant	MODIFIER											https://svdb-dc.pslab.ca/?sv=smoove-613	https://www.ncbi.nlm.nih.gov/gdv/browser/genome/?id=GCF_002263795.2&chr=1&from=22044401&to=22044664
1	22061246	smoove-614	DEL	22061517	-271	1	0.0032	308	2	0	555	1	0	99.03	intergenic_variant	MODIFIER											https://svdb-dc.pslab.ca/?sv=smoove-614	https://www.ncbi.nlm.nih.gov/gdv/browser/genome/?id=GCF_002263795.2&chr=1&from=22061246&to=22061517
1	22068639	smoove-615	DEL	22068761	-122	1	0.0016	309	1	0	556	1	0	99.03	intergenic_variant	MODIFIER											https://svdb-dc.pslab.ca/?sv=smoove-615	https://www.ncbi.nlm.nih.gov/gdv/browser/genome/?id=GCF_002263795.2&chr=1&from=22068639&to=22068761
1	22075099	smoove-616	DEL	22075349	-250	1	0.0016	309	1	0	557	1	0	99.35	intergenic_variant	MODIFIER											https://svdb-dc.pslab.ca/?sv=smoove-616	https://www.ncbi.nlm.nih.gov/gdv/browser/genome/?id=GCF_002263795.2&chr=1&from=22075099&to=22075349
1	22143083	smoove-617	DEL	22143316	-233	1	0.0016	309	1	0	558	1	0	100	intron_variant&non_coding_transcript_variant&feature_truncation	MODIFIER		ENSBTAG00000052575									https://svdb-dc.pslab.ca/?sv=smoove-617	https://www.ncbi.nlm.nih.gov/gdv/browser/genome/?id=GCF_002263795.2&chr=1&from=22143083&to=22143316
1	22235859	smoove-618	DUP	22237848	1989	0.0271	0.0306	293	15	2	559	1	0	94.19	intergenic_variant	MODIFIER						BovineHD0100006432					https://svdb-dc.pslab.ca/?sv=smoove-618	https://www.ncbi.nlm.nih.gov/gdv/browser/genome/?id=GCF_002263795.2&chr=1&from=22235859&to=22237848
1	22235879	smoove-619	DEL	22237777	-1898	1	0.0097	304	6	0	559	2	100	95.81	intergenic_variant	MODIFIER						BovineHD0100006432					https://svdb-dc.pslab.ca/?sv=smoove-619	https://www.ncbi.nlm.nih.gov/gdv/browser/genome/?id=GCF_002263795.2&chr=1&from=22235879&to=22237777
1	22338682	smoove-620	DEL	22338938	-256	1	0.0016	309	1	0	560	1	0	97.74	intergenic_variant	MODIFIER											https://svdb-dc.pslab.ca/?sv=smoove-620	https://www.ncbi.nlm.nih.gov/gdv/browser/genome/?id=GCF_002263795.2&chr=1&from=22338682&to=22338938
1	22342510	smoove-621	DEL	22342759	-249	1	0.0016	309	1	0	561	1	0	99.35	intergenic_variant	MODIFIER											https://svdb-dc.pslab.ca/?sv=smoove-621	https://www.ncbi.nlm.nih.gov/gdv/browser/genome/?id=GCF_002263795.2&chr=1&from=22342510&to=22342759
1	22355716	smoove-622	DEL	22355905	-189	1	0.0016	309	1	0	562	1	0	99.35	intergenic_variant	MODIFIER											https://svdb-dc.pslab.ca/?sv=smoove-622	https://www.ncbi.nlm.nih.gov/gdv/browser/genome/?id=GCF_002263795.2&chr=1&from=22355716&to=22355905
1	22357176	smoove-623	DEL	22357465	-289	1	0.0016	309	1	0	563	1	0	99.35	intergenic_variant	MODIFIER											https://svdb-dc.pslab.ca/?sv=smoove-623	https://www.ncbi.nlm.nih.gov/gdv/browser/genome/?id=GCF_002263795.2&chr=1&from=22357176&to=22357465
1	22397639	smoove-624	DEL	22397842	-203	0.3639	0.5065	71	163	75	564	1	0	23.23	intergenic_variant	MODIFIER								1:22400969:T:G:0.9:G:BovineHD0100006481;1:22401578:G:T:0.87:T:BovineHD0100006482;1:22402283:C:A:0.88:A:BovineHD0100006483	1:22397906:A:T:0.88:T:rs380466456;1:22397990:G:A:0.89:A:rs383518494;1:22398000:C:T:0.89:T:rs377854484;1:22398084:A:G:0.9:G:rs383565650;1:22398171:T:C:0.88:C:rs211279397		https://svdb-dc.pslab.ca/?sv=smoove-624	https://www.ncbi.nlm.nih.gov/gdv/browser/genome/?id=GCF_002263795.2&chr=1&from=22397639&to=22397842
1	22433911	smoove-625	DEL	22434207	-296	1	0.0016	309	1	0	565	1	0	22.9	intergenic_variant	MODIFIER											https://svdb-dc.pslab.ca/?sv=smoove-625	https://www.ncbi.nlm.nih.gov/gdv/browser/genome/?id=GCF_002263795.2&chr=1&from=22433911&to=22434207
1	22446171	smoove-626	DEL	22446380	-209	1	0.0581	275	34	1	566	1	0	88.39	intergenic_variant	MODIFIER								1:22446665:G:A:0.82:A:BovineHD0100006501	1:22445839:G:C:0.82:C:rs210934097;1:22445892:T:G:0.83:G:rs378617136;1:22446535:A:T:0.82:T:rs208982474;1:22446665:G:A:0.82:A:rs136078122;1:22446688:T:A:0.82:A:rs207815286	manta-295	https://svdb-dc.pslab.ca/?sv=smoove-626	https://www.ncbi.nlm.nih.gov/gdv/browser/genome/?id=GCF_002263795.2&chr=1&from=22446171&to=22446380
1	22551897	smoove-627	DEL	22552046	-149	1	0.0016	309	1	0	567	1	0	88.39	intergenic_variant	MODIFIER											https://svdb-dc.pslab.ca/?sv=smoove-627	https://www.ncbi.nlm.nih.gov/gdv/browser/genome/?id=GCF_002263795.2&chr=1&from=22551897&to=22552046
1	22579124	smoove-628	DEL	22579406	-282	1	0.0016	309	1	0	568	1	0	99.35	intergenic_variant	MODIFIER											https://svdb-dc.pslab.ca/?sv=smoove-628	https://www.ncbi.nlm.nih.gov/gdv/browser/genome/?id=GCF_002263795.2&chr=1&from=22579124&to=22579406
1	22618030	smoove-629	DEL	22618117	-87	0.75	0.771	15	112	183	569	1	0	5.16	intron_variant&feature_truncation	MODIFIER	SAMSN1	ENSBTAG00000002623							1:22615005:C:G:0.82:C:rs43218994;1:22616521:T:G:0.82:G:rs43218997;1:22616523:T:C:0.9:C:rs43218998;1:22616802:G:A:0.82:G:rs43218999;1:22621068:C:T:0.91:T:rs3423100544		https://svdb-dc.pslab.ca/?sv=smoove-629	https://www.ncbi.nlm.nih.gov/gdv/browser/genome/?id=GCF_002263795.2&chr=1&from=22618030&to=22618117
1	22631606	smoove-630	DEL	22631922	-316	1	0.0016	309	1	0	570	1	0	5.16	intron_variant&feature_truncation	MODIFIER	SAMSN1	ENSBTAG00000002623									https://svdb-dc.pslab.ca/?sv=smoove-630	https://www.ncbi.nlm.nih.gov/gdv/browser/genome/?id=GCF_002263795.2&chr=1&from=22631606&to=22631922
1	22677500	smoove-631	DUP	22678044	544	1	0.0016	309	1	0	571	1	0	99.35	downstream_gene_variant	MODIFIER	SAMSN1	ENSBTAG00000002623							1:22674943:G:T:1.0:G:.;1:22680300:C:T:1.0:C:.		https://svdb-dc.pslab.ca/?sv=smoove-631	https://www.ncbi.nlm.nih.gov/gdv/browser/genome/?id=GCF_002263795.2&chr=1&from=22677500&to=22678044
1	22693535	smoove-632	DEL	22693846	-311	1	0.0016	309	1	0	572	1	0	99.35	intergenic_variant	MODIFIER											https://svdb-dc.pslab.ca/?sv=smoove-632	https://www.ncbi.nlm.nih.gov/gdv/browser/genome/?id=GCF_002263795.2&chr=1&from=22693535&to=22693846
1	22724029	smoove-633	DUP	22725813	1784	0.0001	0.0097	306	2	2	573	1	0	98.39	intergenic_variant	MODIFIER											https://svdb-dc.pslab.ca/?sv=smoove-633	https://www.ncbi.nlm.nih.gov/gdv/browser/genome/?id=GCF_002263795.2&chr=1&from=22724029&to=22725813
1	22729687	smoove-634	DEL	22729860	-173	1	0.0016	309	1	0	574	1	0	98.39	intergenic_variant	MODIFIER											https://svdb-dc.pslab.ca/?sv=smoove-634	https://www.ncbi.nlm.nih.gov/gdv/browser/genome/?id=GCF_002263795.2&chr=1&from=22729687&to=22729860
1	22749496	smoove-635	DEL	22749546	-50	0.2964	0.034	289	19	1	575	1	0	92.9	intergenic_variant	MODIFIER									1:22747702:T:C:0.84:C:rs382936578;1:22749881:A:T:0.81:T:rs383148209;1:22751175:G:A:0.81:A:rs377772910;1:22751416:C:T:0.81:T:rs210577673;1:22752089:C:G:0.81:G:rs208485328	manta-301	https://svdb-dc.pslab.ca/?sv=smoove-635	https://www.ncbi.nlm.nih.gov/gdv/browser/genome/?id=GCF_002263795.2&chr=1&from=22749496&to=22749546
1	22795271	smoove-636	DEL	22795472	-201	1	0.0016	309	1	0	576	1	0	92.9	downstream_gene_variant	MODIFIER	HSPA13	ENSBTAG00000012908									https://svdb-dc.pslab.ca/?sv=smoove-636	https://www.ncbi.nlm.nih.gov/gdv/browser/genome/?id=GCF_002263795.2&chr=1&from=22795271&to=22795472
1	22795776	smoove-637	DEL	22795964	-188	1	0.0016	309	1	0	577	1	0	99.35	downstream_gene_variant	MODIFIER	HSPA13	ENSBTAG00000012908									https://svdb-dc.pslab.ca/?sv=smoove-637	https://www.ncbi.nlm.nih.gov/gdv/browser/genome/?id=GCF_002263795.2&chr=1&from=22795776&to=22795964
1	22828952	smoove-638	DEL	22829209	-257	1	0.0016	309	1	0	578	1	0	99.35	intron_variant&feature_truncation	MODIFIER		ENSBTAG00000054574									https://svdb-dc.pslab.ca/?sv=smoove-638	https://www.ncbi.nlm.nih.gov/gdv/browser/genome/?id=GCF_002263795.2&chr=1&from=22828952&to=22829209
1	22845195	smoove-639	DEL	22845481	-286	1	0.0016	309	1	0	579	1	0	99.35	intron_variant&feature_truncation	MODIFIER		ENSBTAG00000054574									https://svdb-dc.pslab.ca/?sv=smoove-639	https://www.ncbi.nlm.nih.gov/gdv/browser/genome/?id=GCF_002263795.2&chr=1&from=22845195&to=22845481
1	22873582	smoove-640	DEL	22873804	-222	1	0.0016	309	1	0	580	1	0	99.35	intron_variant&feature_truncation	MODIFIER		ENSBTAG00000054574									https://svdb-dc.pslab.ca/?sv=smoove-640	https://www.ncbi.nlm.nih.gov/gdv/browser/genome/?id=GCF_002263795.2&chr=1&from=22873582&to=22873804
1	22890727	smoove-641	DEL	22891074	-347	1.32459e-12	0.4045	80	208	21	581	1	0	26.13	intron_variant&feature_truncation	MODIFIER		ENSBTAG00000054574									https://svdb-dc.pslab.ca/?sv=smoove-641	https://www.ncbi.nlm.nih.gov/gdv/browser/genome/?id=GCF_002263795.2&chr=1&from=22890727&to=22891074
1	22910552	smoove-642	DEL	22910941	-389	1	0.4774	85	154	71	582	1	0	66.77	upstream_gene_variant	MODIFIER		ENSBTAG00000054574					1:22901046:A:G:0.91:G:BTA-120720-no-rs	1:22901046:A:G:0.91:G:BTA-120720-no-rs;1:22911665:T:G:0.93:G:BovineHD0100006630	1:22910112:C:T:0.93:T:rs208689885;1:22910488:G:A:0.91:A:rs209522355;1:22910969:T:C:0.95:C:.;1:22911206:G:A:0.93:A:rs211272650;1:22911371:T:C:0.96:C:rs208082974	manta-302	https://svdb-dc.pslab.ca/?sv=smoove-642	https://www.ncbi.nlm.nih.gov/gdv/browser/genome/?id=GCF_002263795.2&chr=1&from=22910552&to=22910941
1	23003944	smoove-643	DEL	23004237	-293	1	0.0016	309	1	0	583	1	0	27.74	intergenic_variant	MODIFIER											https://svdb-dc.pslab.ca/?sv=smoove-643	https://www.ncbi.nlm.nih.gov/gdv/browser/genome/?id=GCF_002263795.2&chr=1&from=23003944&to=23004237
1	23013555	smoove-644	DEL	23013708	-153	1	0.0016	309	1	0	584	1	0	99.35	intergenic_variant	MODIFIER											https://svdb-dc.pslab.ca/?sv=smoove-644	https://www.ncbi.nlm.nih.gov/gdv/browser/genome/?id=GCF_002263795.2&chr=1&from=23013555&to=23013708
1	23014757	smoove-645	DEL	23014972	-215	1	0.0032	308	2	0	585	1	0	99.03	intergenic_variant	MODIFIER											https://svdb-dc.pslab.ca/?sv=smoove-645	https://www.ncbi.nlm.nih.gov/gdv/browser/genome/?id=GCF_002263795.2&chr=1&from=23014757&to=23014972
1	23035745	smoove-646	DUP	23427902	392157	1	0.0048	307	3	0	586	1	0	98.39	downstream_gene_variant	MODIFIER		ENSBTAG00000048954	.:ENSBTAG00000038422;.:ENSBTAG00000048578		ARS-BFGL-NGS-46591;BTB-01437861;BTB-01438016;BTB-01548042;BTB-01562871;BTB-01668820;BTB-02025707	ARS-BFGL-NGS-46591;BovineHD0100006655;BovineHD0100006656;BovineHD0100006657;BovineHD0100006658;BovineHD0100006659;BovineHD0100006660;BovineHD0100006661;BovineHD0100006662;BovineHD0100006663;BovineHD0100006664;BovineHD0100006665;BovineHD0100006666;BovineHD0100006667;BovineHD0100006668;BovineHD0100006669;BovineHD0100006670;BovineHD0100006671;BovineHD0100006672;BovineHD0100006673;BovineHD0100006674;…			1:23427996:T:C:1.0:T:.;1:23428024:G:A:1.0:G:rs716550539;1:23435668:A:G:1.0:A:rs719491173		https://svdb-dc.pslab.ca/?sv=smoove-646	https://www.ncbi.nlm.nih.gov/gdv/browser/genome/?id=GCF_002263795.2&chr=1&from=23035745&to=23427902
1	23056165	smoove-647	DEL	23056398	-233	1	0.0016	309	1	0	586	2	100	98.71	intergenic_variant	MODIFIER											https://svdb-dc.pslab.ca/?sv=smoove-647	https://www.ncbi.nlm.nih.gov/gdv/browser/genome/?id=GCF_002263795.2&chr=1&from=23056165&to=23056398
1	23080833	smoove-648	DEL	23081079	-246	1	0.0016	309	1	0	586	3	0	99.35	intergenic_variant	MODIFIER											https://svdb-dc.pslab.ca/?sv=smoove-648	https://www.ncbi.nlm.nih.gov/gdv/browser/genome/?id=GCF_002263795.2&chr=1&from=23080833&to=23081079
1	23103367	smoove-649	DEL	23107566	-4199	1	0.1823	207	93	10	586	4	0	66.45	intergenic_variant	MODIFIER								1:23098463:C:T:0.9:T:BovineHD0100006676;1:23100488:G:A:0.91:A:BovineHD0100006677;1:23101025:A:G:0.89:G:BovineHD0100006678;1:23103053:C:T:0.91:T:BovineHD0100006679;1:23111029:C:T:0.89:T:BovineHD0100006680	1:23103221:C:T:0.91:T:rs379403303;1:23103222:A:G:0.91:G:rs382548479;1:23103257:C:A:0.91:A:rs379679213;1:23107587:T:G:0.89:G:rs436353682;1:23107722:C:T:0.9:T:rs383485392		https://svdb-dc.pslab.ca/?sv=smoove-649	https://www.ncbi.nlm.nih.gov/gdv/browser/genome/?id=GCF_002263795.2&chr=1&from=23103367&to=23107566
1	23117736	smoove-650	DEL	23117966	-230	1	0.0016	309	1	0	586	5	0	66.45	intergenic_variant	MODIFIER											https://svdb-dc.pslab.ca/?sv=smoove-650	https://www.ncbi.nlm.nih.gov/gdv/browser/genome/?id=GCF_002263795.2&chr=1&from=23117736&to=23117966
1	23150680	smoove-651	DEL	23150937	-257	1	0.0032	308	2	0	586	6	0	99.03	intergenic_variant	MODIFIER											https://svdb-dc.pslab.ca/?sv=smoove-651	https://www.ncbi.nlm.nih.gov/gdv/browser/genome/?id=GCF_002263795.2&chr=1&from=23150680&to=23150937
1	23171192	smoove-652	DEL	23171244	-52	0.0008	0.7108	38	101	167	586	7	0	12.58	intron_variant&non_coding_transcript_variant&feature_truncation	MODIFIER		ENSBTAG00000048578						1:23162376:A:G:0.86:G:BovineHD0100006692;1:23168310:T:G:0.87:G:BovineHD0100006694;1:23170854:A:C:0.89:C:BovineHD0100006695;1:23172053:G:A:0.89:A:BovineHD0100006696;1:23173624:G:A:0.9:A:BovineHD0100006697	1:23171060:C:T:0.9:T:rs137818548;1:23171111:A:C:0.9:C:rs133582036;1:23171143:G:C:0.9:C:rs109643874;1:23171322:C:T:0.89:T:rs135992150;1:23171323:T:G:0.89:G:rs132660640	manta-304	https://svdb-dc.pslab.ca/?sv=smoove-652	https://www.ncbi.nlm.nih.gov/gdv/browser/genome/?id=GCF_002263795.2&chr=1&from=23171192&to=23171244
1	23215577	smoove-653	DEL	23215766	-189	1	0.0016	309	1	0	586	8	0	12.26	intron_variant&non_coding_transcript_variant&feature_truncation	MODIFIER		ENSBTAG00000048578									https://svdb-dc.pslab.ca/?sv=smoove-653	https://www.ncbi.nlm.nih.gov/gdv/browser/genome/?id=GCF_002263795.2&chr=1&from=23215577&to=23215766
1	23245340	smoove-654	DEL	23245616	-276	1	0.0016	309	1	0	586	9	0	99.35	intergenic_variant	MODIFIER						BovineHD0100006715					https://svdb-dc.pslab.ca/?sv=smoove-654	https://www.ncbi.nlm.nih.gov/gdv/browser/genome/?id=GCF_002263795.2&chr=1&from=23245340&to=23245616
1	23254371	smoove-655	DEL	23254590	-219	1	0.0032	308	2	0	586	10	0	99.03	intergenic_variant	MODIFIER											https://svdb-dc.pslab.ca/?sv=smoove-655	https://www.ncbi.nlm.nih.gov/gdv/browser/genome/?id=GCF_002263795.2&chr=1&from=23254371&to=23254590
1	23277190	smoove-656	DEL	23277477	-287	1	0.0016	309	1	0	586	11	0	99.68	intergenic_variant	MODIFIER											https://svdb-dc.pslab.ca/?sv=smoove-656	https://www.ncbi.nlm.nih.gov/gdv/browser/genome/?id=GCF_002263795.2&chr=1&from=23277190&to=23277477
1	23283800	smoove-657	DEL	23284108	-308	1	0.0016	309	1	0	586	12	0	99.35	intergenic_variant	MODIFIER											https://svdb-dc.pslab.ca/?sv=smoove-657	https://www.ncbi.nlm.nih.gov/gdv/browser/genome/?id=GCF_002263795.2&chr=1&from=23283800&to=23284108
1	23296184	smoove-658	DEL	23296320	-136	1	0.0032	308	2	0	586	13	0	99.03	intergenic_variant	MODIFIER											https://svdb-dc.pslab.ca/?sv=smoove-658	https://www.ncbi.nlm.nih.gov/gdv/browser/genome/?id=GCF_002263795.2&chr=1&from=23296184&to=23296320
1	23366909	smoove-659	DEL	23367098	-189	1	0.0016	309	1	0	586	14	0	99.03	intergenic_variant	MODIFIER											https://svdb-dc.pslab.ca/?sv=smoove-659	https://www.ncbi.nlm.nih.gov/gdv/browser/genome/?id=GCF_002263795.2&chr=1&from=23366909&to=23367098
1	23421212	smoove-660	DEL	23421379	-167	0.1044	0.0197	294	10	1	586	15	0	94.52	intergenic_variant	MODIFIER								1:23422880:A:C:0.93:A:BovineHD0100006758	1:23420948:G:C:0.93:G:rs110135864;1:23421123:G:A:0.93:G:rs381816595;1:23421139:G:A:0.93:G:rs433321487;1:23421464:G:A:0.86:G:rs380586965;1:23421672:A:G:0.93:A:rs439419608	manta-307	https://svdb-dc.pslab.ca/?sv=smoove-660	https://www.ncbi.nlm.nih.gov/gdv/browser/genome/?id=GCF_002263795.2&chr=1&from=23421212&to=23421379
1	23454102	smoove-661	DUP	23459270	5168	6.20291e-16	0.1935	226	48	36	587	1	0	70.97	intergenic_variant	MODIFIER						BovineHD0100006766			1:23460814:G:A:0.81:A:rs379686720		https://svdb-dc.pslab.ca/?sv=smoove-661	https://www.ncbi.nlm.nih.gov/gdv/browser/genome/?id=GCF_002263795.2&chr=1&from=23454102&to=23459270
1	23466484	smoove-662	DEL	23466761	-277	1	0.0016	309	1	0	588	1	0	72.58	intergenic_variant	MODIFIER											https://svdb-dc.pslab.ca/?sv=smoove-662	https://www.ncbi.nlm.nih.gov/gdv/browser/genome/?id=GCF_002263795.2&chr=1&from=23466484&to=23466761
1	23520065	smoove-663	DEL	23520154	-89	0.276	0.1548	224	76	10	589	1	0	71.94	intergenic_variant	MODIFIER								1:23513768:A:G:0.85:G:BovineHD0100006784;1:23516232:T:G:0.83:G:BovineHD0100006785;1:23520230:C:T:0.87:T:BovineHD0100006787;1:23522627:G:A:0.85:A:BovineHD0100006788;1:23524493:A:G:0.89:G:BovineHD0100006789	1:23520012:A:C:0.85:C:rs3423100744;1:23520172:T:C:0.89:C:rs382385394;1:23520215:C:G:0.87:G:rs385520065;1:23520230:C:T:0.87:T:rs3423100771;1:23520335:G:C:0.87:C:rs3423100344	manta-310	https://svdb-dc.pslab.ca/?sv=smoove-663	https://www.ncbi.nlm.nih.gov/gdv/browser/genome/?id=GCF_002263795.2&chr=1&from=23520065&to=23520154
1	23557292	smoove-664	DEL	23557471	-179	0.3173	0.7258	27	116	167	590	1	0	21.94	intergenic_variant	MODIFIER								1:23554141:C:T:0.91:T:BovineHD0100006802;1:23554870:C:T:0.93:T:BovineHD0100006803;1:23555967:G:A:0.92:A:BovineHD0100006804;1:23556596:G:T:0.92:T:BovineHD0100006805;1:23558520:T:C:0.92:C:BovineHD0100006807	1:23557126:T:G:0.94:G:rs136756135;1:23557574:G:T:0.84:T:rs111021068;1:23557616:G:A:0.91:A:rs136043684;1:23557632:C:A:0.91:A:rs133971334;1:23557644:A:C:0.91:C:rs134496880		https://svdb-dc.pslab.ca/?sv=smoove-664	https://www.ncbi.nlm.nih.gov/gdv/browser/genome/?id=GCF_002263795.2&chr=1&from=23557292&to=23557471
1	23561025	smoove-665	DEL	23561537	-512	0.6475	0.1452	225	80	5	591	1	0	20.32	intergenic_variant	MODIFIER									1:23561564:G:T:0.89:T:rs135719651;1:23561597:G:A:0.96:A:rs110805558;1:23561647:T:A:0.97:A:rs381742394;1:23561665:C:T:0.96:T:rs797669713;1:23561668:A:T:0.96:T:.		https://svdb-dc.pslab.ca/?sv=smoove-665	https://www.ncbi.nlm.nih.gov/gdv/browser/genome/?id=GCF_002263795.2&chr=1&from=23561025&to=23561537
1	23582496	smoove-666	DEL	23582764	-268	1	0.0016	309	1	0	592	1	0	72.9	intergenic_variant	MODIFIER											https://svdb-dc.pslab.ca/?sv=smoove-666	https://www.ncbi.nlm.nih.gov/gdv/browser/genome/?id=GCF_002263795.2&chr=1&from=23582496&to=23582764
1	23613821	smoove-667	DEL	23614066	-245	1	0.0016	309	1	0	593	1	0	99.35	intergenic_variant	MODIFIER											https://svdb-dc.pslab.ca/?sv=smoove-667	https://www.ncbi.nlm.nih.gov/gdv/browser/genome/?id=GCF_002263795.2&chr=1&from=23613821&to=23614066
1	23624604	smoove-668	DEL	23624961	-357	1	0.0016	309	1	0	594	1	0	99.35	intergenic_variant	MODIFIER											https://svdb-dc.pslab.ca/?sv=smoove-668	https://www.ncbi.nlm.nih.gov/gdv/browser/genome/?id=GCF_002263795.2&chr=1&from=23624604&to=23624961
1	23674733	smoove-669	DEL	23674961	-228	1	0.0016	309	1	0	595	1	0	99.35	intergenic_variant	MODIFIER											https://svdb-dc.pslab.ca/?sv=smoove-669	https://www.ncbi.nlm.nih.gov/gdv/browser/genome/?id=GCF_002263795.2&chr=1&from=23674733&to=23674961
1	23684805	smoove-670	DEL	23685040	-235	1	0.0226	296	14	0	596	1	0	95.16	intergenic_variant	MODIFIER											https://svdb-dc.pslab.ca/?sv=smoove-670	https://www.ncbi.nlm.nih.gov/gdv/browser/genome/?id=GCF_002263795.2&chr=1&from=23684805&to=23685040
1	23693979	smoove-671	DEL	23694194	-215	1	0.0016	309	1	0	597	1	0	95.16	intergenic_variant	MODIFIER											https://svdb-dc.pslab.ca/?sv=smoove-671	https://www.ncbi.nlm.nih.gov/gdv/browser/genome/?id=GCF_002263795.2&chr=1&from=23693979&to=23694194
1	23802690	smoove-672	DEL	23802962	-272	1	0.0081	305	5	0	598	1	0	98.06	intergenic_variant	MODIFIER									1:23795159:A:G:1.0:A:rs134024615;1:23800393:C:T:0.83:C:rs132839992;1:23801751:C:T:1.0:C:rs136834949;1:23806525:A:G:1.0:A:rs134176748		https://svdb-dc.pslab.ca/?sv=smoove-672	https://www.ncbi.nlm.nih.gov/gdv/browser/genome/?id=GCF_002263795.2&chr=1&from=23802690&to=23802962
1	23833057	smoove-673	DEL	23833294	-237	1	0.0016	309	1	0	599	1	0	98.06	intergenic_variant	MODIFIER											https://svdb-dc.pslab.ca/?sv=smoove-673	https://www.ncbi.nlm.nih.gov/gdv/browser/genome/?id=GCF_002263795.2&chr=1&from=23833057&to=23833294
1	23877107	smoove-674	DEL	23877225	-118	0.0836	0.5647	66	137	106	600	1	0	20.97	intergenic_variant	MODIFIER									1:23878001:G:A:0.87:A:rs42309426;1:23879772:G:A:0.88:A:rs42309425		https://svdb-dc.pslab.ca/?sv=smoove-674	https://www.ncbi.nlm.nih.gov/gdv/browser/genome/?id=GCF_002263795.2&chr=1&from=23877107&to=23877225
1	23889505	smoove-675	DEL	23889756	-251	1	0.0016	309	1	0	601	1	0	20.97	intergenic_variant	MODIFIER											https://svdb-dc.pslab.ca/?sv=smoove-675	https://www.ncbi.nlm.nih.gov/gdv/browser/genome/?id=GCF_002263795.2&chr=1&from=23889505&to=23889756
1	23940260	smoove-676	DEL	23940546	-286	1	0.0016	309	1	0	602	1	0	100	intergenic_variant	MODIFIER											https://svdb-dc.pslab.ca/?sv=smoove-676	https://www.ncbi.nlm.nih.gov/gdv/browser/genome/?id=GCF_002263795.2&chr=1&from=23940260&to=23940546
1	23957814	smoove-677	DEL	23958087	-273	1	0.0016	309	1	0	603	1	0	99.35	intergenic_variant	MODIFIER											https://svdb-dc.pslab.ca/?sv=smoove-677	https://www.ncbi.nlm.nih.gov/gdv/browser/genome/?id=GCF_002263795.2&chr=1&from=23957814&to=23958087
1	23982038	smoove-678	DEL	23982198	-160	1	0.0016	309	1	0	604	1	0	99.35	intergenic_variant	MODIFIER											https://svdb-dc.pslab.ca/?sv=smoove-678	https://www.ncbi.nlm.nih.gov/gdv/browser/genome/?id=GCF_002263795.2&chr=1&from=23982038&to=23982198
1	24071379	smoove-679	DEL	24071589	-210	1	0.0016	309	1	0	605	1	0	99.35	intergenic_variant	MODIFIER											https://svdb-dc.pslab.ca/?sv=smoove-679	https://www.ncbi.nlm.nih.gov/gdv/browser/genome/?id=GCF_002263795.2&chr=1&from=24071379&to=24071589
1	24121520	smoove-680	DEL	24121870	-350	1	0.0016	309	1	0	606	1	0	99.35	intergenic_variant	MODIFIER											https://svdb-dc.pslab.ca/?sv=smoove-680	https://www.ncbi.nlm.nih.gov/gdv/browser/genome/?id=GCF_002263795.2&chr=1&from=24121520&to=24121870
1	24131429	smoove-681	DEL	24131702	-273	1	0.0016	309	1	0	607	1	0	99.35	intergenic_variant	MODIFIER						BovineHD0100006976					https://svdb-dc.pslab.ca/?sv=smoove-681	https://www.ncbi.nlm.nih.gov/gdv/browser/genome/?id=GCF_002263795.2&chr=1&from=24131429&to=24131702
1	24138066	smoove-682	DEL	24138351	-285	1	0.0016	309	1	0	608	1	0	99.35	intergenic_variant	MODIFIER											https://svdb-dc.pslab.ca/?sv=smoove-682	https://www.ncbi.nlm.nih.gov/gdv/browser/genome/?id=GCF_002263795.2&chr=1&from=24138066&to=24138351
1	24149526	smoove-683	DEL	24149793	-267	1	0.0016	309	1	0	609	1	0	100	intergenic_variant	MODIFIER						BovineHD0100006980					https://svdb-dc.pslab.ca/?sv=smoove-683	https://www.ncbi.nlm.nih.gov/gdv/browser/genome/?id=GCF_002263795.2&chr=1&from=24149526&to=24149793
1	24163966	smoove-684	DEL	24164232	-266	1	0.0387	286	24	0	610	1	0	91.94	intergenic_variant	MODIFIER								1:24154984:G:A:1.0:G:BovineHD0100006981	1:24163473:G:T:0.96:T:rs379496584;1:24163642:C:T:0.96:T:rs382563686;1:24164290:G:A:0.96:A:rs110485964;1:24164344:G:C:0.96:C:rs381047338;1:24164574:C:T:1.0:C:rs385875128	manta-319	https://svdb-dc.pslab.ca/?sv=smoove-684	https://www.ncbi.nlm.nih.gov/gdv/browser/genome/?id=GCF_002263795.2&chr=1&from=24163966&to=24164232
1	24223959	smoove-685	DEL	24224220	-261	1	0.0016	309	1	0	611	1	0	91.94	intergenic_variant	MODIFIER											https://svdb-dc.pslab.ca/?sv=smoove-685	https://www.ncbi.nlm.nih.gov/gdv/browser/genome/?id=GCF_002263795.2&chr=1&from=24223959&to=24224220
1	24254612	smoove-686	DEL	24255498	-886	1	0.0871	258	50	2	612	1	0	82.9	upstream_gene_variant	MODIFIER	5S_rRNA	ENSBTAG00000050084						1:24249362:T:G:0.98:T:BovineHD0100007000;1:24257299:T:G:0.98:T:BovineHD0100007003	1:24254574:C:T:0.91:C:rs110446677;1:24255540:C:T:0.86:T:.;1:24255559:G:C:0.93:G:.;1:24255562:A:T:0.93:A:.;1:24255574:C:A:0.95:C:rs1117606616		https://svdb-dc.pslab.ca/?sv=smoove-686	https://www.ncbi.nlm.nih.gov/gdv/browser/genome/?id=GCF_002263795.2&chr=1&from=24254612&to=24255498
1	24264454	smoove-687	DEL	24264665	-211	1	0.0016	309	1	0	613	1	0	82.9	intergenic_variant	MODIFIER											https://svdb-dc.pslab.ca/?sv=smoove-687	https://www.ncbi.nlm.nih.gov/gdv/browser/genome/?id=GCF_002263795.2&chr=1&from=24264454&to=24264665
1	24269918	smoove-688	DEL	24270178	-260	0.0336	0.1065	244	66	0	614	1	0	78.39	intergenic_variant	MODIFIER											https://svdb-dc.pslab.ca/?sv=smoove-688	https://www.ncbi.nlm.nih.gov/gdv/browser/genome/?id=GCF_002263795.2&chr=1&from=24269918&to=24270178
1	24336891	smoove-689	DEL	24337243	-352	1	0.0016	309	1	0	615	1	0	78.39	intergenic_variant	MODIFIER											https://svdb-dc.pslab.ca/?sv=smoove-689	https://www.ncbi.nlm.nih.gov/gdv/browser/genome/?id=GCF_002263795.2&chr=1&from=24336891&to=24337243
1	24358117	smoove-690	DEL	24358366	-249	1	0.0016	309	1	0	616	1	0	99.35	intergenic_variant	MODIFIER											https://svdb-dc.pslab.ca/?sv=smoove-690	https://www.ncbi.nlm.nih.gov/gdv/browser/genome/?id=GCF_002263795.2&chr=1&from=24358117&to=24358366
1	24389076	smoove-691	DEL	24389380	-304	1	0.0016	309	1	0	617	1	0	99.35	intergenic_variant	MODIFIER											https://svdb-dc.pslab.ca/?sv=smoove-691	https://www.ncbi.nlm.nih.gov/gdv/browser/genome/?id=GCF_002263795.2&chr=1&from=24389076&to=24389380
1	24397825	smoove-692	DEL	24398075	-250	1	0.0016	309	1	0	618	1	0	99.35	intergenic_variant	MODIFIER											https://svdb-dc.pslab.ca/?sv=smoove-692	https://www.ncbi.nlm.nih.gov/gdv/browser/genome/?id=GCF_002263795.2&chr=1&from=24397825&to=24398075
1	24472853	smoove-693	DEL	24473074	-221	1	0.0016	309	1	0	619	1	0	99.35	intron_variant&feature_truncation	MODIFIER		ENSBTAG00000046755									https://svdb-dc.pslab.ca/?sv=smoove-693	https://www.ncbi.nlm.nih.gov/gdv/browser/genome/?id=GCF_002263795.2&chr=1&from=24472853&to=24473074
1	24495947	smoove-694	DEL	24496327	-380	0.4606	0.0839	261	46	3	620	1	0	83.87	intergenic_variant	MODIFIER						BovineHD0100007078			1:24491256:G:A:1.0:A:rs210054811;1:24493619:A:T:1.0:T:rs211336863;1:24501390:T:G:0.89:G:rs207804218	manta-322	https://svdb-dc.pslab.ca/?sv=smoove-694	https://www.ncbi.nlm.nih.gov/gdv/browser/genome/?id=GCF_002263795.2&chr=1&from=24495947&to=24496327
1	24519546	smoove-695	DEL	24519793	-247	1	0.0016	309	1	0	621	1	0	83.87	intergenic_variant	MODIFIER											https://svdb-dc.pslab.ca/?sv=smoove-695	https://www.ncbi.nlm.nih.gov/gdv/browser/genome/?id=GCF_002263795.2&chr=1&from=24519546&to=24519793
1	24531424	smoove-696	DEL	24531706	-282	1	0.0016	309	1	0	622	1	0	99.35	intergenic_variant	MODIFIER											https://svdb-dc.pslab.ca/?sv=smoove-696	https://www.ncbi.nlm.nih.gov/gdv/browser/genome/?id=GCF_002263795.2&chr=1&from=24531424&to=24531706
1	24539372	smoove-697	DEL	24539619	-247	1	0.0016	309	1	0	623	1	0	99.35	intergenic_variant	MODIFIER											https://svdb-dc.pslab.ca/?sv=smoove-697	https://www.ncbi.nlm.nih.gov/gdv/browser/genome/?id=GCF_002263795.2&chr=1&from=24539372&to=24539619
1	24543689	smoove-698	DEL	24543913	-224	1	0.0016	309	1	0	624	1	0	99.35	intergenic_variant	MODIFIER											https://svdb-dc.pslab.ca/?sv=smoove-698	https://www.ncbi.nlm.nih.gov/gdv/browser/genome/?id=GCF_002263795.2&chr=1&from=24543689&to=24543913
1	24559729	smoove-699	DEL	24562284	-2555	0.2685	0.0871	260	46	4	625	1	0	83.55	intergenic_variant	MODIFIER						BovineHD0100007101;BovineHD0100007102		1:24557433:C:T:0.93:T:BovineHD0100007100	1:24559111:G:A:0.84:A:rs1117817285;1:24559121:G:A:0.86:A:rs1114841445;1:24559231:T:G:0.93:G:.;1:24559316:A:G:0.95:G:rs382773630;1:24562938:A:G:0.91:G:rs210137632		https://svdb-dc.pslab.ca/?sv=smoove-699	https://www.ncbi.nlm.nih.gov/gdv/browser/genome/?id=GCF_002263795.2&chr=1&from=24559729&to=24562284
1	24560963	smoove-700	DEL	24561177	-214	0.0003	0.3137	158	104	44	625	2	100	41.61	intergenic_variant	MODIFIER									1:24560724:A:G:0.99:G:rs207538282;1:24560732:T:C:0.98:C:rs210929123;1:24560819:A:G:0.99:G:rs209253412;1:24561210:G:A:0.96:A:rs207683358;1:24561259:A:C:0.99:C:rs210075268		https://svdb-dc.pslab.ca/?sv=smoove-700	https://www.ncbi.nlm.nih.gov/gdv/browser/genome/?id=GCF_002263795.2&chr=1&from=24560963&to=24561177
1	24599182	smoove-701	DEL	24599713	-531	1	0.0016	309	1	0	626	1	0	51.29	intergenic_variant	MODIFIER											https://svdb-dc.pslab.ca/?sv=smoove-701	https://www.ncbi.nlm.nih.gov/gdv/browser/genome/?id=GCF_002263795.2&chr=1&from=24599182&to=24599713
1	24659144	smoove-702	DEL	24659364	-220	1	0.0016	309	1	0	627	1	0	99.35	intergenic_variant	MODIFIER											https://svdb-dc.pslab.ca/?sv=smoove-702	https://www.ncbi.nlm.nih.gov/gdv/browser/genome/?id=GCF_002263795.2&chr=1&from=24659144&to=24659364
1	24677822	smoove-703	DEL	24677855	-33	1.46949e-15	0.7038	54	62	171	628	1	0	17.42	intergenic_variant	MODIFIER											https://svdb-dc.pslab.ca/?sv=smoove-703	https://www.ncbi.nlm.nih.gov/gdv/browser/genome/?id=GCF_002263795.2&chr=1&from=24677822&to=24677855
1	24704021	smoove-704	DEL	24704295	-274	1	0.0016	309	1	0	629	1	0	17.42	intergenic_variant	MODIFIER											https://svdb-dc.pslab.ca/?sv=smoove-704	https://www.ncbi.nlm.nih.gov/gdv/browser/genome/?id=GCF_002263795.2&chr=1&from=24704021&to=24704295
1	24744676	smoove-705	DEL	24744994	-318	1	0.0032	308	2	0	630	1	0	99.03	intergenic_variant	MODIFIER											https://svdb-dc.pslab.ca/?sv=smoove-705	https://www.ncbi.nlm.nih.gov/gdv/browser/genome/?id=GCF_002263795.2&chr=1&from=24744676&to=24744994
1	24797352	smoove-706	DEL	24797602	-250	1	0.0016	309	1	0	631	1	0	99.68	intergenic_variant	MODIFIER											https://svdb-dc.pslab.ca/?sv=smoove-706	https://www.ncbi.nlm.nih.gov/gdv/browser/genome/?id=GCF_002263795.2&chr=1&from=24797352&to=24797602
1	24839146	smoove-707	DEL	24839299	-153	1	0.0016	309	1	0	632	1	0	99.35	intergenic_variant	MODIFIER											https://svdb-dc.pslab.ca/?sv=smoove-707	https://www.ncbi.nlm.nih.gov/gdv/browser/genome/?id=GCF_002263795.2&chr=1&from=24839146&to=24839299
1	24899995	smoove-708	DEL	24900194	-199	1	0.0016	309	1	0	633	1	0	99.35	intron_variant&feature_truncation	MODIFIER	ROBO2	ENSBTAG00000010462									https://svdb-dc.pslab.ca/?sv=smoove-708	https://www.ncbi.nlm.nih.gov/gdv/browser/genome/?id=GCF_002263795.2&chr=1&from=24899995&to=24900194
1	24903767	smoove-709	DEL	24904039	-272	1	0.0016	309	1	0	634	1	0	99.35	intron_variant&feature_truncation	MODIFIER	ROBO2	ENSBTAG00000010462									https://svdb-dc.pslab.ca/?sv=smoove-709	https://www.ncbi.nlm.nih.gov/gdv/browser/genome/?id=GCF_002263795.2&chr=1&from=24903767&to=24904039
1	24956571	smoove-710	DEL	24956849	-278	1	0.0016	309	1	0	635	1	0	99.35	intron_variant&feature_truncation	MODIFIER	ROBO2	ENSBTAG00000010462									https://svdb-dc.pslab.ca/?sv=smoove-710	https://www.ncbi.nlm.nih.gov/gdv/browser/genome/?id=GCF_002263795.2&chr=1&from=24956571&to=24956849
1	25037863	smoove-711	DEL	25037899	-36	0.0888	0.0906	258	46	5	636	1	0	82.9	intron_variant&feature_truncation	MODIFIER	ROBO2	ENSBTAG00000010462							1:25037779:T:G:0.93:G:rs209823431;1:25037934:C:T:0.94:T:rs109985806;1:25037935:T:G:0.94:G:rs378804930;1:25037943:T:A:0.94:A:rs444454222;1:25038044:G:A:0.94:A:rs110787607		https://svdb-dc.pslab.ca/?sv=smoove-711	https://www.ncbi.nlm.nih.gov/gdv/browser/genome/?id=GCF_002263795.2&chr=1&from=25037863&to=25037899
1	25071555	smoove-712	DEL	25071817	-262	1	0.0016	309	1	0	637	1	0	82.9	intergenic_variant	MODIFIER											https://svdb-dc.pslab.ca/?sv=smoove-712	https://www.ncbi.nlm.nih.gov/gdv/browser/genome/?id=GCF_002263795.2&chr=1&from=25071555&to=25071817
1	25078488	smoove-713	DEL	25078767	-279	1	0.0016	309	1	0	638	1	0	99.35	intergenic_variant	MODIFIER											https://svdb-dc.pslab.ca/?sv=smoove-713	https://www.ncbi.nlm.nih.gov/gdv/browser/genome/?id=GCF_002263795.2&chr=1&from=25078488&to=25078767
1	25152029	smoove-714	DEL	25152938	-909	0.4241	0.171	215	84	11	639	1	0	69.68	intergenic_variant	MODIFIER								1:25150326:T:G:0.93:G:BovineHD0100007298;1:25151970:C:T:0.97:T:BovineHD0100007299;1:25154042:A:G:0.94:G:BovineHD0100007300;1:25155777:T:C:0.98:C:BovineHD0100007301;1:25156960:C:T:0.96:C:BovineHD0100007302	1:25151970:C:T:0.97:T:rs43767197;1:25153127:G:C:0.98:C:rs43228300;1:25153377:G:T:0.98:T:rs43228296;1:25153602:T:C:0.94:C:rs43228294;1:25153665:A:G:0.97:G:rs43228293	manta-327	https://svdb-dc.pslab.ca/?sv=smoove-714	https://www.ncbi.nlm.nih.gov/gdv/browser/genome/?id=GCF_002263795.2&chr=1&from=25152029&to=25152938
1	25188589	smoove-715	DEL	25188851	-262	1	0.0016	309	1	0	640	1	0	69.68	intergenic_variant	MODIFIER											https://svdb-dc.pslab.ca/?sv=smoove-715	https://www.ncbi.nlm.nih.gov/gdv/browser/genome/?id=GCF_002263795.2&chr=1&from=25188589&to=25188851
1	25225153	smoove-716	DEL	25225364	-211	1	0.0016	309	1	0	641	1	0	99.35	intergenic_variant	MODIFIER											https://svdb-dc.pslab.ca/?sv=smoove-716	https://www.ncbi.nlm.nih.gov/gdv/browser/genome/?id=GCF_002263795.2&chr=1&from=25225153&to=25225364
1	25257849	smoove-717	DEL	25258198	-349	1	0.0016	309	1	0	642	1	0	99.35	intergenic_variant	MODIFIER											https://svdb-dc.pslab.ca/?sv=smoove-717	https://www.ncbi.nlm.nih.gov/gdv/browser/genome/?id=GCF_002263795.2&chr=1&from=25257849&to=25258198
1	25269919	smoove-718	DEL	25270145	-226	1	0.0016	309	1	0	643	1	0	99.35	intergenic_variant	MODIFIER						BovineHD0100007345					https://svdb-dc.pslab.ca/?sv=smoove-718	https://www.ncbi.nlm.nih.gov/gdv/browser/genome/?id=GCF_002263795.2&chr=1&from=25269919&to=25270145
1	25294771	smoove-719	DEL	25295072	-301	1	0.0016	309	1	0	644	1	0	100	upstream_gene_variant	MODIFIER	U2	ENSBTAG00000043751									https://svdb-dc.pslab.ca/?sv=smoove-719	https://www.ncbi.nlm.nih.gov/gdv/browser/genome/?id=GCF_002263795.2&chr=1&from=25294771&to=25295072
1	25409369	smoove-720	DEL	25409629	-260	1	0.0016	309	1	0	645	1	0	99.35	intergenic_variant	MODIFIER											https://svdb-dc.pslab.ca/?sv=smoove-720	https://www.ncbi.nlm.nih.gov/gdv/browser/genome/?id=GCF_002263795.2&chr=1&from=25409369&to=25409629
1	25422172	smoove-721	DEL	25443348	-21176	0.0557	0.0984	249	61	0	646	1	0	80	intergenic_variant	MODIFIER					BTA-49313-no-rs	BovineHD0100007380;BovineHD0100007385;BovineHD0100007386;BovineHD0100007392;BovineHD4100000147;BovineHD4100000148;BTA-49313-no-rs					https://svdb-dc.pslab.ca/?sv=smoove-721	https://www.ncbi.nlm.nih.gov/gdv/browser/genome/?id=GCF_002263795.2&chr=1&from=25422172&to=25443348
1	25441655	smoove-722	DEL	25462854	-21199	9.52584e-07	0.2661	151	153	6	646	2	7.99	52.9	intergenic_variant	MODIFIER						BovineHD0100007380;BovineHD0100007382;BovineHD0100007383;BovineHD0100007384;BovineHD0100007388;BovineHD0100007389;BovineHD0100007390;BovineHD0100007391					https://svdb-dc.pslab.ca/?sv=smoove-722	https://www.ncbi.nlm.nih.gov/gdv/browser/genome/?id=GCF_002263795.2&chr=1&from=25441655&to=25462854
1	25500889	smoove-723	DEL	25501138	-249	1	0.0016	309	1	0	647	1	0	48.39	intergenic_variant	MODIFIER											https://svdb-dc.pslab.ca/?sv=smoove-723	https://www.ncbi.nlm.nih.gov/gdv/browser/genome/?id=GCF_002263795.2&chr=1&from=25500889&to=25501138
1	25540653	smoove-724	DEL	25540809	-156	1	0.0016	309	1	0	648	1	0	99.35	intergenic_variant	MODIFIER											https://svdb-dc.pslab.ca/?sv=smoove-724	https://www.ncbi.nlm.nih.gov/gdv/browser/genome/?id=GCF_002263795.2&chr=1&from=25540653&to=25540809
1	25552179	smoove-725	DEL	25553834	-1655	1	0.0016	309	1	0	649	1	0	99.35	intergenic_variant	MODIFIER						BovineHD0100007421					https://svdb-dc.pslab.ca/?sv=smoove-725	https://www.ncbi.nlm.nih.gov/gdv/browser/genome/?id=GCF_002263795.2&chr=1&from=25552179&to=25553834
1	25553729	smoove-726	DEL	25553835	-106	1	0.0016	309	1	0	649	2	99.06	99.35	intergenic_variant	MODIFIER											https://svdb-dc.pslab.ca/?sv=smoove-726	https://www.ncbi.nlm.nih.gov/gdv/browser/genome/?id=GCF_002263795.2&chr=1&from=25553729&to=25553835
1	25576460	smoove-727	DEL	25576795	-335	1	0.0016	309	1	0	650	1	0	99.35	intergenic_variant	MODIFIER						BovineHD0100007427					https://svdb-dc.pslab.ca/?sv=smoove-727	https://www.ncbi.nlm.nih.gov/gdv/browser/genome/?id=GCF_002263795.2&chr=1&from=25576460&to=25576795
1	25581897	smoove-728	DEL	25581958	-61	1	0.1548	221	82	7	651	1	0	71.61	intergenic_variant	MODIFIER									1:25573616:G:T:0.9:T:rs378899906;1:25579650:A:T:0.93:T:.;1:25580377:C:T:0.92:T:rs210030356;1:25584137:C:T:0.92:T:rs210988829;1:25588416:T:G:0.93:G:rs210021645	manta-332	https://svdb-dc.pslab.ca/?sv=smoove-728	https://www.ncbi.nlm.nih.gov/gdv/browser/genome/?id=GCF_002263795.2&chr=1&from=25581897&to=25581958
1	25586180	smoove-729	DEL	25586386	-206	1	0.0016	309	1	0	652	1	0	71.61	intergenic_variant	MODIFIER						BovineHD0100007433					https://svdb-dc.pslab.ca/?sv=smoove-729	https://www.ncbi.nlm.nih.gov/gdv/browser/genome/?id=GCF_002263795.2&chr=1&from=25586180&to=25586386
1	25709981	smoove-730	DEL	25710728	-747	0.5393	0.8339	10	83	217	653	1	0	3.55	intergenic_variant	MODIFIER									1:25702705:T:C:0.95:C:rs211463120;1:25708687:C:T:0.98:C:.;1:25709086:T:C:0.96:C:rs43225611;1:25717053:T:C:0.98:T:rs207938209	manta-335	https://svdb-dc.pslab.ca/?sv=smoove-730	https://www.ncbi.nlm.nih.gov/gdv/browser/genome/?id=GCF_002263795.2&chr=1&from=25709981&to=25710728
1	25722603	smoove-731	DEL	25736524	-13921	0.6478	0.0694	269	39	2	654	1	0	7.74	intergenic_variant	MODIFIER						BovineHD0100007480;BovineHD0100007481			1:25738341:A:C:0.98:C:rs467066117;1:25739423:G:C:0.82:C:rs450532605		https://svdb-dc.pslab.ca/?sv=smoove-731	https://www.ncbi.nlm.nih.gov/gdv/browser/genome/?id=GCF_002263795.2&chr=1&from=25722603&to=25736524
1	25724188	smoove-732	DEL	25724866	-678	1	0.0016	307	1	0	654	2	100	86.45	intergenic_variant	MODIFIER									1:25726423:C:T:1.0:C:rs458571078;1:25727343:G:T:1.0:G:rs446315598;1:25732743:T:A:1.0:T:rs453142008		https://svdb-dc.pslab.ca/?sv=smoove-732	https://www.ncbi.nlm.nih.gov/gdv/browser/genome/?id=GCF_002263795.2&chr=1&from=25724188&to=25724866
1	25751429	smoove-733	DEL	25751654	-225	1	0.0016	309	1	0	655	1	0	98.71	intergenic_variant	MODIFIER											https://svdb-dc.pslab.ca/?sv=smoove-733	https://www.ncbi.nlm.nih.gov/gdv/browser/genome/?id=GCF_002263795.2&chr=1&from=25751429&to=25751654
1	25766408	smoove-734	DEL	25766632	-224	1	0.0032	308	2	0	656	1	0	99.03	intergenic_variant	MODIFIER											https://svdb-dc.pslab.ca/?sv=smoove-734	https://www.ncbi.nlm.nih.gov/gdv/browser/genome/?id=GCF_002263795.2&chr=1&from=25766408&to=25766632
1	25780255	smoove-735	DEL	25780510	-255	1	0.0016	309	1	0	657	1	0	99.68	intergenic_variant	MODIFIER											https://svdb-dc.pslab.ca/?sv=smoove-735	https://www.ncbi.nlm.nih.gov/gdv/browser/genome/?id=GCF_002263795.2&chr=1&from=25780255&to=25780510
1	25803252	smoove-736	DEL	25803500	-248	1	0.0016	309	1	0	658	1	0	99.35	intergenic_variant	MODIFIER											https://svdb-dc.pslab.ca/?sv=smoove-736	https://www.ncbi.nlm.nih.gov/gdv/browser/genome/?id=GCF_002263795.2&chr=1&from=25803252&to=25803500
1	25805449	smoove-737	DEL	25805779	-330	1	0.0016	309	1	0	659	1	0	99.35	intergenic_variant	MODIFIER											https://svdb-dc.pslab.ca/?sv=smoove-737	https://www.ncbi.nlm.nih.gov/gdv/browser/genome/?id=GCF_002263795.2&chr=1&from=25805449&to=25805779
1	25806355	smoove-738	DEL	25806591	-236	1	0.0032	308	2	0	660	1	0	99.03	intergenic_variant	MODIFIER											https://svdb-dc.pslab.ca/?sv=smoove-738	https://www.ncbi.nlm.nih.gov/gdv/browser/genome/?id=GCF_002263795.2&chr=1&from=25806355&to=25806591
1	25869001	smoove-739	DEL	25869280	-279	1	0.0016	309	1	0	661	1	0	99.68	intergenic_variant	MODIFIER											https://svdb-dc.pslab.ca/?sv=smoove-739	https://www.ncbi.nlm.nih.gov/gdv/browser/genome/?id=GCF_002263795.2&chr=1&from=25869001&to=25869280
1	25882129	smoove-740	DEL	25882686	-557	1	0.0016	309	1	0	662	1	0	99.35	intergenic_variant	MODIFIER											https://svdb-dc.pslab.ca/?sv=smoove-740	https://www.ncbi.nlm.nih.gov/gdv/browser/genome/?id=GCF_002263795.2&chr=1&from=25882129&to=25882686
1	25948765	smoove-741	DEL	25949002	-237	1	0.0016	309	1	0	663	1	0	99.35	intergenic_variant	MODIFIER											https://svdb-dc.pslab.ca/?sv=smoove-741	https://www.ncbi.nlm.nih.gov/gdv/browser/genome/?id=GCF_002263795.2&chr=1&from=25948765&to=25949002
1	25956641	smoove-742	DEL	25956842	-201	1	0.0016	309	1	0	664	1	0	99.35	intergenic_variant	MODIFIER											https://svdb-dc.pslab.ca/?sv=smoove-742	https://www.ncbi.nlm.nih.gov/gdv/browser/genome/?id=GCF_002263795.2&chr=1&from=25956641&to=25956842
1	25996475	smoove-743	DEL	25996848	-373	0.2209	0.7952	9	109	192	665	1	0	3.23	intergenic_variant	MODIFIER											https://svdb-dc.pslab.ca/?sv=smoove-743	https://www.ncbi.nlm.nih.gov/gdv/browser/genome/?id=GCF_002263795.2&chr=1&from=25996475&to=25996848
1	26187416	smoove-744	DEL	26187700	-284	1	0.0016	309	1	0	666	1	0	3.23	intron_variant&feature_truncation	MODIFIER	ROBO1	ENSBTAG00000009851									https://svdb-dc.pslab.ca/?sv=smoove-744	https://www.ncbi.nlm.nih.gov/gdv/browser/genome/?id=GCF_002263795.2&chr=1&from=26187416&to=26187700
1	26221100	smoove-745	DEL	26221736	-636	1	0.0113	303	7	0	667	1	0	97.42	intron_variant&feature_truncation	MODIFIER	ROBO1	ENSBTAG00000009851						1:26225397:C:T:1.0:C:BovineHD0100007587;1:26230475:G:A:1.0:G:BovineHD0100007588	1:26220859:C:T:0.85:C:rs441836423;1:26220874:T:C:0.85:T:rs463505963;1:26220964:G:A:0.85:G:rs446096244;1:26221774:A:G:1.0:A:rs470427003;1:26221779:A:G:1.0:A:rs440739583	manta-336	https://svdb-dc.pslab.ca/?sv=smoove-745	https://www.ncbi.nlm.nih.gov/gdv/browser/genome/?id=GCF_002263795.2&chr=1&from=26221100&to=26221736
1	26352018	smoove-746	DEL	26353862	-1844	1	0.1823	207	93	10	668	1	0	66.45	intergenic_variant	MODIFIER								1:26347843:G:A:0.98:A:BovineHD0100007621;1:26358471:T:G:0.99:G:BovineHD0100007625;1:26362751:T:C:0.96:C:BovineHD0100007626	1:26351887:G:T:0.99:T:rs211142104;1:26351989:C:T:0.92:T:rs208808142;1:26353932:T:C:0.97:C:rs382595428;1:26353943:C:T:0.98:T:rs477163462;1:26353966:C:A:0.97:A:rs385637902		https://svdb-dc.pslab.ca/?sv=smoove-746	https://www.ncbi.nlm.nih.gov/gdv/browser/genome/?id=GCF_002263795.2&chr=1&from=26352018&to=26353862
1	26404219	smoove-747	DEL	26404451	-232	1	0.0016	309	1	0	669	1	0	66.45	intergenic_variant	MODIFIER											https://svdb-dc.pslab.ca/?sv=smoove-747	https://www.ncbi.nlm.nih.gov/gdv/browser/genome/?id=GCF_002263795.2&chr=1&from=26404219&to=26404451
1	26478754	smoove-748	DEL	26479088	-334	1	0.0016	309	1	0	670	1	0	99.35	intergenic_variant	MODIFIER											https://svdb-dc.pslab.ca/?sv=smoove-748	https://www.ncbi.nlm.nih.gov/gdv/browser/genome/?id=GCF_002263795.2&chr=1&from=26478754&to=26479088
1	26504224	smoove-749	DEL	26504268	-44	0.0112	0.7629	26	95	189	671	1	0	8.71	intergenic_variant	MODIFIER								1:26501178:C:T:0.94:T:BovineHD0100007662;1:26502140:T:C:0.95:C:BovineHD0100007663;1:26502717:T:G:0.94:G:BovineHD0100007664;1:26506320:G:A:0.97:A:BovineHD0100007666;1:26508849:C:T:0.93:T:BovineHD0100007667	1:26502717:T:G:0.94:G:rs134820444;1:26502902:T:C:0.88:C:rs135833041;1:26503104:T:C:0.89:C:rs381362276;1:26503679:G:C:0.96:C:rs109199433;1:26504876:A:G:0.94:G:rs110186892		https://svdb-dc.pslab.ca/?sv=smoove-749	https://www.ncbi.nlm.nih.gov/gdv/browser/genome/?id=GCF_002263795.2&chr=1&from=26504224&to=26504268
1	26534429	smoove-750	DEL	26534610	-181	1	0.0016	309	1	0	672	1	0	8.39	intergenic_variant	MODIFIER						BovineHD0100007682					https://svdb-dc.pslab.ca/?sv=smoove-750	https://www.ncbi.nlm.nih.gov/gdv/browser/genome/?id=GCF_002263795.2&chr=1&from=26534429&to=26534610
1	26582419	smoove-751	DEL	26582742	-323	1	0.0016	309	1	0	673	1	0	99.35	intergenic_variant	MODIFIER											https://svdb-dc.pslab.ca/?sv=smoove-751	https://www.ncbi.nlm.nih.gov/gdv/browser/genome/?id=GCF_002263795.2&chr=1&from=26582419&to=26582742
1	26628687	smoove-752	DEL	26628925	-238	1	0.0016	309	1	0	674	1	0	99.35	intergenic_variant	MODIFIER											https://svdb-dc.pslab.ca/?sv=smoove-752	https://www.ncbi.nlm.nih.gov/gdv/browser/genome/?id=GCF_002263795.2&chr=1&from=26628687&to=26628925
1	26660769	smoove-753	DEL	26661071	-302	1	0.0016	309	1	0	675	1	0	99.35	intergenic_variant	MODIFIER											https://svdb-dc.pslab.ca/?sv=smoove-753	https://www.ncbi.nlm.nih.gov/gdv/browser/genome/?id=GCF_002263795.2&chr=1&from=26660769&to=26661071
1	26674141	smoove-754	DUP	26674422	281	1	0.0016	309	1	0	676	1	0	99.35	intergenic_variant	MODIFIER											https://svdb-dc.pslab.ca/?sv=smoove-754	https://www.ncbi.nlm.nih.gov/gdv/browser/genome/?id=GCF_002263795.2&chr=1&from=26674141&to=26674422
1	26696497	smoove-755	DEL	26696850	-353	1	0.0016	309	1	0	677	1	0	99.35	intergenic_variant	MODIFIER											https://svdb-dc.pslab.ca/?sv=smoove-755	https://www.ncbi.nlm.nih.gov/gdv/browser/genome/?id=GCF_002263795.2&chr=1&from=26696497&to=26696850
1	26703250	smoove-756	DEL	26703403	-153	1	0.0016	309	1	0	678	1	0	99.35	intergenic_variant	MODIFIER											https://svdb-dc.pslab.ca/?sv=smoove-756	https://www.ncbi.nlm.nih.gov/gdv/browser/genome/?id=GCF_002263795.2&chr=1&from=26703250&to=26703403
1	26704088	smoove-757	DEL	26704349	-261	1	0.0016	309	1	0	679	1	0	99.35	intergenic_variant	MODIFIER											https://svdb-dc.pslab.ca/?sv=smoove-757	https://www.ncbi.nlm.nih.gov/gdv/browser/genome/?id=GCF_002263795.2&chr=1&from=26704088&to=26704349
1	26710251	smoove-758	DEL	26710528	-277	0.7516	0.0984	251	57	2	680	1	0	80.65	intergenic_variant	MODIFIER									1:26710572:T:C:0.86:C:rs717598799;1:26710575:T:C:0.86:C:rs480154941;1:26710581:A:G:0.86:G:rs444088997;1:26710589:T:C:0.86:C:rs462430370;1:26710599:C:A:0.86:A:rs477859911		https://svdb-dc.pslab.ca/?sv=smoove-758	https://www.ncbi.nlm.nih.gov/gdv/browser/genome/?id=GCF_002263795.2&chr=1&from=26710251&to=26710528
1	26755816	smoove-759	DEL	26756148	-332	1	0.0016	309	1	0	681	1	0	80.65	intergenic_variant	MODIFIER											https://svdb-dc.pslab.ca/?sv=smoove-759	https://www.ncbi.nlm.nih.gov/gdv/browser/genome/?id=GCF_002263795.2&chr=1&from=26755816&to=26756148
1	26775068	smoove-760	DEL	26775148	-80	1	0.9694	0	19	291	682	1	0	0	intergenic_variant	MODIFIER											https://svdb-dc.pslab.ca/?sv=smoove-760	https://www.ncbi.nlm.nih.gov/gdv/browser/genome/?id=GCF_002263795.2&chr=1&from=26775068&to=26775148
1	26784591	smoove-761	DUP	26785349	758	1	0.0016	309	1	0	683	1	0	0	intergenic_variant	MODIFIER						BovineHD0100007792					https://svdb-dc.pslab.ca/?sv=smoove-761	https://www.ncbi.nlm.nih.gov/gdv/browser/genome/?id=GCF_002263795.2&chr=1&from=26784591&to=26785349
1	26791638	smoove-762	DEL	26791868	-230	0.0162	0.505	58	83	60	684	1	0	18.71	intergenic_variant	MODIFIER											https://svdb-dc.pslab.ca/?sv=smoove-762	https://www.ncbi.nlm.nih.gov/gdv/browser/genome/?id=GCF_002263795.2&chr=1&from=26791638&to=26791868
1	26810578	smoove-763	DEL	26810874	-296	1	0.0016	309	1	0	685	1	0	18.71	intergenic_variant	MODIFIER											https://svdb-dc.pslab.ca/?sv=smoove-763	https://www.ncbi.nlm.nih.gov/gdv/browser/genome/?id=GCF_002263795.2&chr=1&from=26810578&to=26810874
1	26818571	smoove-764	DEL	26818598	-27	0.1004	0.1677	219	78	13	686	1	0	70.32	intergenic_variant	MODIFIER											https://svdb-dc.pslab.ca/?sv=smoove-764	https://www.ncbi.nlm.nih.gov/gdv/browser/genome/?id=GCF_002263795.2&chr=1&from=26818571&to=26818598
1	26903354	smoove-765	DEL	26903535	-181	1	0.0213	135	6	0	687	1	0	22.58	intergenic_variant	MODIFIER											https://svdb-dc.pslab.ca/?sv=smoove-765	https://www.ncbi.nlm.nih.gov/gdv/browser/genome/?id=GCF_002263795.2&chr=1&from=26903354&to=26903535
1	26948772	smoove-766	DEL	26948848	-76	0.7058	0.9194	1	48	261	688	1	0	0	intergenic_variant	MODIFIER								1:26942841:A:G:0.84:G:BovineHD0100007848;1:26943441:A:G:0.81:G:BovineHD0100007849;1:26947764:G:A:0.84:A:BovineHD0100007851;1:26951271:A:G:0.84:G:BovineHD0100007853;1:26955542:T:C:0.81:C:BovineHD0100007855	1:26948476:T:C:0.82:C:rs110715436;1:26948739:T:A:0.84:A:rs41579904;1:26949003:C:G:0.84:G:rs109869811;1:26949014:C:G:0.84:G:rs110432437;1:26949049:C:A:0.86:A:rs110248884	manta-345	https://svdb-dc.pslab.ca/?sv=smoove-766	https://www.ncbi.nlm.nih.gov/gdv/browser/genome/?id=GCF_002263795.2&chr=1&from=26948772&to=26948848
1	26967739	smoove-767	DEL	26978503	-10764	1	0.0065	306	4	0	689	1	0	1.61	intergenic_variant	MODIFIER						BovineHD0100007863;BovineHD0100007867;BovineHD0100007868;BovineHD0100007869;BovineHD0100007870					https://svdb-dc.pslab.ca/?sv=smoove-767	https://www.ncbi.nlm.nih.gov/gdv/browser/genome/?id=GCF_002263795.2&chr=1&from=26967739&to=26978503
1	26989520	smoove-768	DEL	26989772	-252	1	0.0016	309	1	0	690	1	0	98.39	intergenic_variant	MODIFIER											https://svdb-dc.pslab.ca/?sv=smoove-768	https://www.ncbi.nlm.nih.gov/gdv/browser/genome/?id=GCF_002263795.2&chr=1&from=26989520&to=26989772
1	26991577	smoove-769	DEL	26991835	-258	1	0.0016	309	1	0	691	1	0	99.35	intergenic_variant	MODIFIER											https://svdb-dc.pslab.ca/?sv=smoove-769	https://www.ncbi.nlm.nih.gov/gdv/browser/genome/?id=GCF_002263795.2&chr=1&from=26991577&to=26991835
1	27078270	smoove-770	DEL	27078322	-52	0.0186	0.099	254	47	7	692	1	0	81.61	intergenic_variant	MODIFIER								1:27078032:T:G:0.88:G:BovineHD0100007904	1:27078010:A:G:0.88:G:rs385801553;1:27078032:T:G:0.88:G:rs134529992;1:27078400:C:T:0.83:T:rs384262395;1:27078704:C:T:0.88:T:rs378173839;1:27078719:G:T:0.83:T:rs381323486		https://svdb-dc.pslab.ca/?sv=smoove-770	https://www.ncbi.nlm.nih.gov/gdv/browser/genome/?id=GCF_002263795.2&chr=1&from=27078270&to=27078322
1	27111750	smoove-771	DUP	27112563	813	1.7973e-05	0.0887	265	35	10	693	1	0	90.65	intergenic_variant	MODIFIER						BovineHD0100007914			1:27109762:G:A:0.88:A:rs136828773;1:27117191:A:G:0.8:A:rs480208844		https://svdb-dc.pslab.ca/?sv=smoove-771	https://www.ncbi.nlm.nih.gov/gdv/browser/genome/?id=GCF_002263795.2&chr=1&from=27111750&to=27112563
1	27111940	smoove-772	DEL	27112563	-623	0.3862	0.0726	265	45	0	693	2	100	96.77	intergenic_variant	MODIFIER									1:27109762:G:A:0.94:A:rs136828773;1:27117191:A:G:0.85:A:rs480208844		https://svdb-dc.pslab.ca/?sv=smoove-772	https://www.ncbi.nlm.nih.gov/gdv/browser/genome/?id=GCF_002263795.2&chr=1&from=27111940&to=27112563
1	27171617	smoove-773	DEL	27171919	-302	1	0.0016	309	1	0	694	1	0	85.16	intergenic_variant	MODIFIER											https://svdb-dc.pslab.ca/?sv=smoove-773	https://www.ncbi.nlm.nih.gov/gdv/browser/genome/?id=GCF_002263795.2&chr=1&from=27171617&to=27171919
1	27181801	smoove-774	DEL	27182394	-593	0.0097	0.0065	307	2	1	695	1	0	98.71	intergenic_variant	MODIFIER								1:27181503:A:G:1.0:G:BovineHD0100007933	1:27181720:T:C:1.0:C:rs463461736;1:27181735:A:G:1.0:G:rs481979070;1:27181748:A:G:1.0:G:rs446184786;1:27181753:T:C:1.0:C:rs464608351;1:27181764:C:G:1.0:G:rs479888815		https://svdb-dc.pslab.ca/?sv=smoove-774	https://www.ncbi.nlm.nih.gov/gdv/browser/genome/?id=GCF_002263795.2&chr=1&from=27181801&to=27182394
1	27243499	smoove-775	DEL	27243704	-205	1	0.0016	309	1	0	696	1	0	98.71	intergenic_variant	MODIFIER											https://svdb-dc.pslab.ca/?sv=smoove-775	https://www.ncbi.nlm.nih.gov/gdv/browser/genome/?id=GCF_002263795.2&chr=1&from=27243499&to=27243704
1	27253539	smoove-776	DEL	27253602	-63	3.49901e-08	0.0164	299	2	4	697	1	0	96.13	intergenic_variant	MODIFIER											https://svdb-dc.pslab.ca/?sv=smoove-776	https://www.ncbi.nlm.nih.gov/gdv/browser/genome/?id=GCF_002263795.2&chr=1&from=27253539&to=27253602
1	27265677	smoove-777	DEL	27265994	-317	1	0.0129	302	8	0	698	1	0	93.87	intergenic_variant	MODIFIER									1:27265321:T:G:0.92:G:rs459182033;1:27265430:G:T:0.92:T:rs380374515;1:27265490:A:G:0.92:G:rs380653027;1:27266071:A:G:0.92:G:rs439330630;1:27266214:G:T:0.91:T:rs3423101244		https://svdb-dc.pslab.ca/?sv=smoove-777	https://www.ncbi.nlm.nih.gov/gdv/browser/genome/?id=GCF_002263795.2&chr=1&from=27265677&to=27265994
1	27326704	smoove-778	DEL	27326916	-212	1	0.0016	309	1	0	699	1	0	97.1	intergenic_variant	MODIFIER											https://svdb-dc.pslab.ca/?sv=smoove-778	https://www.ncbi.nlm.nih.gov/gdv/browser/genome/?id=GCF_002263795.2&chr=1&from=27326704&to=27326916
1	27375224	smoove-779	DEL	27375493	-269	1	0.0016	309	1	0	700	1	0	99.35	intergenic_variant	MODIFIER											https://svdb-dc.pslab.ca/?sv=smoove-779	https://www.ncbi.nlm.nih.gov/gdv/browser/genome/?id=GCF_002263795.2&chr=1&from=27375224&to=27375493
1	27391095	smoove-780	DEL	27391136	-41	0.0291	0.6209	53	126	127	701	1	0	17.42	intergenic_variant	MODIFIER								1:27392801:C:T:0.85:T:BovineHD0100008008;1:27395800:C:T:0.87:T:BovineHD0100008009	1:27391010:T:G:0.87:G:.;1:27391031:A:G:0.87:G:rs209619695;1:27391040:T:C:0.87:C:.;1:27391167:T:C:0.86:C:.;1:27391177:A:G:0.86:G:rs3423639448		https://svdb-dc.pslab.ca/?sv=smoove-780	https://www.ncbi.nlm.nih.gov/gdv/browser/genome/?id=GCF_002263795.2&chr=1&from=27391095&to=27391136
1	27391482	smoove-781	DEL	27391865	-383	0.4765	0.6032	52	142	116	702	1	0	91.61	intergenic_variant	MODIFIER								1:27392801:C:T:0.93:T:BovineHD0100008008;1:27395800:C:T:0.91:T:BovineHD0100008009	1:27391401:A:C:0.93:C:rs210579751;1:27391893:G:A:0.83:A:rs42656208;1:27391929:T:G:0.88:G:.;1:27391930:T:A:0.88:A:.;1:27391954:C:T:0.89:T:.	manta-352	https://svdb-dc.pslab.ca/?sv=smoove-781	https://www.ncbi.nlm.nih.gov/gdv/browser/genome/?id=GCF_002263795.2&chr=1&from=27391482&to=27391865
1	27508325	smoove-782	DEL	27508612	-287	1	0.0016	309	1	0	703	1	0	16.45	intergenic_variant	MODIFIER											https://svdb-dc.pslab.ca/?sv=smoove-782	https://www.ncbi.nlm.nih.gov/gdv/browser/genome/?id=GCF_002263795.2&chr=1&from=27508325&to=27508612
1	27541777	smoove-783	DEL	27541984	-207	1	0.0016	309	1	0	704	1	0	99.35	intergenic_variant	MODIFIER											https://svdb-dc.pslab.ca/?sv=smoove-783	https://www.ncbi.nlm.nih.gov/gdv/browser/genome/?id=GCF_002263795.2&chr=1&from=27541777&to=27541984
1	27713752	smoove-785	DEL	27713990	-238	1	0.0016	309	1	0	705	1	0	99.35	intergenic_variant	MODIFIER											https://svdb-dc.pslab.ca/?sv=smoove-785	https://www.ncbi.nlm.nih.gov/gdv/browser/genome/?id=GCF_002263795.2&chr=1&from=27713752&to=27713990
1	27751175	smoove-786	DEL	27752473	-1298	0.8809	0.2516	174	116	20	706	1	0	56.45	intergenic_variant	MODIFIER								1:27746979:G:A:0.98:A:BovineHD0100008117;1:27759039:A:G:0.97:G:BovineHD0100008119	1:27750278:G:A:0.97:A:rs43221881;1:27750534:G:T:0.97:T:rs43221882;1:27750677:T:G:0.96:G:rs110885508;1:27750788:A:T:0.97:T:rs110683074;1:27752735:G:A:0.99:A:rs384265498		https://svdb-dc.pslab.ca/?sv=smoove-786	https://www.ncbi.nlm.nih.gov/gdv/browser/genome/?id=GCF_002263795.2&chr=1&from=27751175&to=27752473
1	27908373	smoove-787	DEL	27908574	-201	1	0.0016	309	1	0	707	1	0	56.45	intergenic_variant	MODIFIER											https://svdb-dc.pslab.ca/?sv=smoove-787	https://www.ncbi.nlm.nih.gov/gdv/browser/genome/?id=GCF_002263795.2&chr=1&from=27908373&to=27908574
1	27934668	smoove-788	DEL	27934853	-185	1	0.0016	309	1	0	708	1	0	99.35	intergenic_variant	MODIFIER											https://svdb-dc.pslab.ca/?sv=smoove-788	https://www.ncbi.nlm.nih.gov/gdv/browser/genome/?id=GCF_002263795.2&chr=1&from=27934668&to=27934853
1	27955933	smoove-789	DEL	27956199	-266	3.0047e-07	0.6597	16	179	115	709	1	0	5.16	intergenic_variant	MODIFIER											https://svdb-dc.pslab.ca/?sv=smoove-789	https://www.ncbi.nlm.nih.gov/gdv/browser/genome/?id=GCF_002263795.2&chr=1&from=27955933&to=27956199
1	27987730	smoove-790	DEL	27987958	-228	0.2018	0.0274	294	15	1	710	1	0	7.42	intergenic_variant	MODIFIER								1:27997091:T:C:1.0:C:BovineHD0100008203	1:27983906:C:G:0.94:C:rs382666132;1:27994258:A:T:1.0:T:rs382936789;1:27994764:A:G:1.0:G:rs209689435;1:27994835:G:A:1.0:A:rs210395796;1:27995351:C:A:1.0:A:rs379077495	manta-362	https://svdb-dc.pslab.ca/?sv=smoove-790	https://www.ncbi.nlm.nih.gov/gdv/browser/genome/?id=GCF_002263795.2&chr=1&from=27987730&to=27987958
1	28016582	smoove-791	DEL	28017245	-663	0.74	0.7806	16	104	190	711	1	0	6.45	intergenic_variant	MODIFIER							1:28011081:G:A:0.94:A:Hapmap51266-BTA-59273	1:28007803:G:A:0.95:A:BovineHD0100008205;1:28011081:G:A:0.94:A:Hapmap51266-BTA-59273	1:28011590:C:T:0.94:T:rs43218916;1:28012981:A:G:0.96:G:rs137795549;1:28013107:A:G:0.95:G:rs133794720;1:28013206:G:A:0.95:A:rs211654946;1:28021282:C:T:0.94:T:rs137043830	manta-363	https://svdb-dc.pslab.ca/?sv=smoove-791	https://www.ncbi.nlm.nih.gov/gdv/browser/genome/?id=GCF_002263795.2&chr=1&from=28016582&to=28017245
1	28073879	smoove-792	DEL	28074055	-176	1	0.0016	309	1	0	712	1	0	5.16	intergenic_variant	MODIFIER											https://svdb-dc.pslab.ca/?sv=smoove-792	https://www.ncbi.nlm.nih.gov/gdv/browser/genome/?id=GCF_002263795.2&chr=1&from=28073879&to=28074055
1	28098969	smoove-793	DEL	28099240	-271	1	0.0016	309	1	0	713	1	0	99.35	intergenic_variant	MODIFIER											https://svdb-dc.pslab.ca/?sv=smoove-793	https://www.ncbi.nlm.nih.gov/gdv/browser/genome/?id=GCF_002263795.2&chr=1&from=28098969&to=28099240
1	28123443	smoove-794	DEL	28128968	-5525	0.6783	0.0742	266	42	2	714	1	0	85.48	intergenic_variant	MODIFIER						BovineHD0100008232			1:28118546:C:G:0.95:C:rs437752572;1:28120581:C:G:0.9:C:rs432309312;1:28121148:C:A:0.95:C:rs476272115;1:28122214:G:A:0.93:G:rs477236308;1:28136382:C:T:0.93:C:rs432937341	manta-365	https://svdb-dc.pslab.ca/?sv=smoove-794	https://www.ncbi.nlm.nih.gov/gdv/browser/genome/?id=GCF_002263795.2&chr=1&from=28123443&to=28128968
1	28184239	smoove-795	DEL	28206080	-21841	1	0.0032	308	2	0	715	1	0	86.45	intergenic_variant	MODIFIER						BovineHD0100008246;BovineHD0100008247;BovineHD0100008248;BovineHD0100008249			1:28183225:C:A:1.0:C:rs714532442;1:28206836:A:G:1.0:A:rs720216203;1:28207432:T:A:1.0:T:rs137368595		https://svdb-dc.pslab.ca/?sv=smoove-795	https://www.ncbi.nlm.nih.gov/gdv/browser/genome/?id=GCF_002263795.2&chr=1&from=28184239&to=28206080
1	28187230	smoove-796	DEL	28187402	-172	1	0.0065	306	4	0	715	2	100	98.06	intergenic_variant	MODIFIER										manta-367	https://svdb-dc.pslab.ca/?sv=smoove-796	https://www.ncbi.nlm.nih.gov/gdv/browser/genome/?id=GCF_002263795.2&chr=1&from=28187230&to=28187402
1	28233236	smoove-797	DEL	28233534	-298	1	0.0016	309	1	0	716	1	0	98.39	intergenic_variant	MODIFIER											https://svdb-dc.pslab.ca/?sv=smoove-797	https://www.ncbi.nlm.nih.gov/gdv/browser/genome/?id=GCF_002263795.2&chr=1&from=28233236&to=28233534
1	28266900	smoove-798	DEL	28267299	-399	1	0.0016	309	1	0	717	1	0	99.35	intergenic_variant	MODIFIER											https://svdb-dc.pslab.ca/?sv=smoove-798	https://www.ncbi.nlm.nih.gov/gdv/browser/genome/?id=GCF_002263795.2&chr=1&from=28266900&to=28267299
1	28381488	smoove-799	DEL	28381738	-250	1	0.0016	309	1	0	718	1	0	99.35	intergenic_variant	MODIFIER											https://svdb-dc.pslab.ca/?sv=smoove-799	https://www.ncbi.nlm.nih.gov/gdv/browser/genome/?id=GCF_002263795.2&chr=1&from=28381488&to=28381738
1	28390344	smoove-800	DEL	28390614	-270	1	0.0661	270	39	1	719	1	0	86.77	intergenic_variant	MODIFIER											https://svdb-dc.pslab.ca/?sv=smoove-800	https://www.ncbi.nlm.nih.gov/gdv/browser/genome/?id=GCF_002263795.2&chr=1&from=28390344&to=28390614
1	28390481	smoove-801	DEL	28391091	-610	0.0054	0.1197	245	54	10	719	2	21.8	87.74	intergenic_variant	MODIFIER											https://svdb-dc.pslab.ca/?sv=smoove-801	https://www.ncbi.nlm.nih.gov/gdv/browser/genome/?id=GCF_002263795.2&chr=1&from=28390481&to=28391091
1	28409182	smoove-802	DEL	28409375	-193	1	0.0016	309	1	0	720	1	0	78.71	intergenic_variant	MODIFIER											https://svdb-dc.pslab.ca/?sv=smoove-802	https://www.ncbi.nlm.nih.gov/gdv/browser/genome/?id=GCF_002263795.2&chr=1&from=28409182&to=28409375
1	28427459	smoove-803	DEL	28427596	-137	1	0.7548	18	116	176	721	1	0	5.81	intergenic_variant	MODIFIER											https://svdb-dc.pslab.ca/?sv=smoove-803	https://www.ncbi.nlm.nih.gov/gdv/browser/genome/?id=GCF_002263795.2&chr=1&from=28427459&to=28427596
1	28460939	smoove-804	DEL	28461234	-295	1	0.0032	308	2	0	722	1	0	6.13	intergenic_variant	MODIFIER											https://svdb-dc.pslab.ca/?sv=smoove-804	https://www.ncbi.nlm.nih.gov/gdv/browser/genome/?id=GCF_002263795.2&chr=1&from=28460939&to=28461234
1	28497524	smoove-805	DEL	28497710	-186	1.32876e-06	0.1078	212	31	12	723	1	0	68.39	intergenic_variant	MODIFIER											https://svdb-dc.pslab.ca/?sv=smoove-805	https://www.ncbi.nlm.nih.gov/gdv/browser/genome/?id=GCF_002263795.2&chr=1&from=28497524&to=28497710
1	28497652	smoove-806	DEL	28497794	-142	0.0835	0.1167	227	53	7	723	2	40.85	65.48	intergenic_variant	MODIFIER											https://svdb-dc.pslab.ca/?sv=smoove-806	https://www.ncbi.nlm.nih.gov/gdv/browser/genome/?id=GCF_002263795.2&chr=1&from=28497652&to=28497794
1	28497678	smoove-807	DEL	28498184	-506	3.51291e-10	0.2367	158	142	0	723	3	22.92	35.48	intergenic_variant	MODIFIER											https://svdb-dc.pslab.ca/?sv=smoove-807	https://www.ncbi.nlm.nih.gov/gdv/browser/genome/?id=GCF_002263795.2&chr=1&from=28497678&to=28498184
1	28497815	smoove-808	DEL	28498174	-359	0.0335	0.3162	133	147	22	723	4	100	77.1	intergenic_variant	MODIFIER											https://svdb-dc.pslab.ca/?sv=smoove-808	https://www.ncbi.nlm.nih.gov/gdv/browser/genome/?id=GCF_002263795.2&chr=1&from=28497815&to=28498174
1	28513085	smoove-809	DEL	28513273	-188	1	0.0016	309	1	0	724	1	0	42.58	intergenic_variant	MODIFIER									1:28510919:C:T:1.0:C:.		https://svdb-dc.pslab.ca/?sv=smoove-809	https://www.ncbi.nlm.nih.gov/gdv/browser/genome/?id=GCF_002263795.2&chr=1&from=28513085&to=28513273
1	28515310	smoove-810	DEL	28515537	-227	1	0.0016	309	1	0	725	1	0	99.35	intergenic_variant	MODIFIER											https://svdb-dc.pslab.ca/?sv=smoove-810	https://www.ncbi.nlm.nih.gov/gdv/browser/genome/?id=GCF_002263795.2&chr=1&from=28515310&to=28515537
1	28541471	smoove-811	DEL	28541739	-268	1	0.0016	309	1	0	726	1	0	100	intergenic_variant	MODIFIER											https://svdb-dc.pslab.ca/?sv=smoove-811	https://www.ncbi.nlm.nih.gov/gdv/browser/genome/?id=GCF_002263795.2&chr=1&from=28541471&to=28541739
1	28597783	smoove-812	DEL	28598032	-249	1	0.0016	309	1	0	727	1	0	100	intergenic_variant	MODIFIER											https://svdb-dc.pslab.ca/?sv=smoove-812	https://www.ncbi.nlm.nih.gov/gdv/browser/genome/?id=GCF_002263795.2&chr=1&from=28597783&to=28598032
1	28753828	smoove-813	DEL	28754302	-474	0.4583	0.3548	132	136	42	728	1	0	42.26	intergenic_variant	MODIFIER										manta-373	https://svdb-dc.pslab.ca/?sv=smoove-813	https://www.ncbi.nlm.nih.gov/gdv/browser/genome/?id=GCF_002263795.2&chr=1&from=28753828&to=28754302
1	28760049	smoove-814	DEL	28760294	-245	1	0.0016	309	1	0	729	1	0	42.9	intergenic_variant	MODIFIER											https://svdb-dc.pslab.ca/?sv=smoove-814	https://www.ncbi.nlm.nih.gov/gdv/browser/genome/?id=GCF_002263795.2&chr=1&from=28760049&to=28760294
1	28767017	smoove-815	DEL	28767319	-302	1	0.0016	309	1	0	730	1	0	99.35	intergenic_variant	MODIFIER											https://svdb-dc.pslab.ca/?sv=smoove-815	https://www.ncbi.nlm.nih.gov/gdv/browser/genome/?id=GCF_002263795.2&chr=1&from=28767017&to=28767319
1	28972853	smoove-816	DEL	28973104	-251	1	0.0016	309	1	0	731	1	0	99.35	intergenic_variant	MODIFIER											https://svdb-dc.pslab.ca/?sv=smoove-816	https://www.ncbi.nlm.nih.gov/gdv/browser/genome/?id=GCF_002263795.2&chr=1&from=28972853&to=28973104
1	29023619	smoove-817	DEL	29023846	-227	1	0.0016	309	1	0	732	1	0	99.35	intergenic_variant	MODIFIER											https://svdb-dc.pslab.ca/?sv=smoove-817	https://www.ncbi.nlm.nih.gov/gdv/browser/genome/?id=GCF_002263795.2&chr=1&from=29023619&to=29023846
1	29048889	smoove-818	DEL	29049165	-276	1	0.0016	309	1	0	733	1	0	99.35	intergenic_variant	MODIFIER											https://svdb-dc.pslab.ca/?sv=smoove-818	https://www.ncbi.nlm.nih.gov/gdv/browser/genome/?id=GCF_002263795.2&chr=1&from=29048889&to=29049165
1	29107947	smoove-819	DEL	29108088	-141	1	0.0016	309	1	0	734	1	0	99.35	intron_variant&feature_truncation	MODIFIER	GBE1	ENSBTAG00000036262									https://svdb-dc.pslab.ca/?sv=smoove-819	https://www.ncbi.nlm.nih.gov/gdv/browser/genome/?id=GCF_002263795.2&chr=1&from=29107947&to=29108088
1	29111677	smoove-820	DEL	29111959	-282	1	0.0016	309	1	0	735	1	0	99.35	intron_variant&feature_truncation	MODIFIER	GBE1	ENSBTAG00000036262									https://svdb-dc.pslab.ca/?sv=smoove-820	https://www.ncbi.nlm.nih.gov/gdv/browser/genome/?id=GCF_002263795.2&chr=1&from=29111677&to=29111959
1	29172044	smoove-821	DEL	29172345	-301	1	0.0016	309	1	0	736	1	0	99.35	intron_variant&feature_truncation	MODIFIER	GBE1	ENSBTAG00000036262									https://svdb-dc.pslab.ca/?sv=smoove-821	https://www.ncbi.nlm.nih.gov/gdv/browser/genome/?id=GCF_002263795.2&chr=1&from=29172044&to=29172345
1	29229033	smoove-822	DEL	29229374	-341	1	0.0016	309	1	0	737	1	0	99.35	intron_variant&feature_truncation	MODIFIER	GBE1	ENSBTAG00000036262				BovineHD0100008547					https://svdb-dc.pslab.ca/?sv=smoove-822	https://www.ncbi.nlm.nih.gov/gdv/browser/genome/?id=GCF_002263795.2&chr=1&from=29229033&to=29229374
1	29290959	smoove-823	DEL	29291048	-89	3.64259e-08	0.0419	291	12	7	738	1	0	93.55	intron_variant&feature_truncation	MODIFIER	GBE1	ENSBTAG00000036262									https://svdb-dc.pslab.ca/?sv=smoove-823	https://www.ncbi.nlm.nih.gov/gdv/browser/genome/?id=GCF_002263795.2&chr=1&from=29290959&to=29291048
1	29320945	smoove-824	DEL	29321244	-299	1	0.0016	309	1	0	739	1	0	93.55	intron_variant&feature_truncation	MODIFIER	GBE1	ENSBTAG00000036262									https://svdb-dc.pslab.ca/?sv=smoove-824	https://www.ncbi.nlm.nih.gov/gdv/browser/genome/?id=GCF_002263795.2&chr=1&from=29320945&to=29321244
1	29321619	smoove-825	DEL	29321845	-226	1	0.0016	309	1	0	740	1	0	99.35	intron_variant&feature_truncation	MODIFIER	GBE1	ENSBTAG00000036262									https://svdb-dc.pslab.ca/?sv=smoove-825	https://www.ncbi.nlm.nih.gov/gdv/browser/genome/?id=GCF_002263795.2&chr=1&from=29321619&to=29321845
1	29348456	smoove-826	DEL	29348648	-192	1	0.0016	309	1	0	741	1	0	99.35	intron_variant&feature_truncation	MODIFIER	GBE1	ENSBTAG00000036262									https://svdb-dc.pslab.ca/?sv=smoove-826	https://www.ncbi.nlm.nih.gov/gdv/browser/genome/?id=GCF_002263795.2&chr=1&from=29348456&to=29348648
1	29369945	smoove-827	DEL	29370212	-267	1	0.0016	309	1	0	742	1	0	99.35	intron_variant&feature_truncation	MODIFIER	GBE1	ENSBTAG00000036262									https://svdb-dc.pslab.ca/?sv=smoove-827	https://www.ncbi.nlm.nih.gov/gdv/browser/genome/?id=GCF_002263795.2&chr=1&from=29369945&to=29370212
1	29407532	smoove-828	DEL	29407680	-148	1	0.0016	309	1	0	743	1	0	99.35	intron_variant&feature_truncation	MODIFIER	GBE1	ENSBTAG00000036262									https://svdb-dc.pslab.ca/?sv=smoove-828	https://www.ncbi.nlm.nih.gov/gdv/browser/genome/?id=GCF_002263795.2&chr=1&from=29407532&to=29407680
1	29411842	smoove-829	DEL	29412075	-233	1	0.0016	309	1	0	744	1	0	99.35	intron_variant&feature_truncation	MODIFIER	GBE1	ENSBTAG00000036262									https://svdb-dc.pslab.ca/?sv=smoove-829	https://www.ncbi.nlm.nih.gov/gdv/browser/genome/?id=GCF_002263795.2&chr=1&from=29411842&to=29412075
1	29423722	smoove-830	DEL	29423934	-212	1	0.0532	277	33	0	745	1	0	89.03	upstream_gene_variant	MODIFIER	GBE1	ENSBTAG00000036262									https://svdb-dc.pslab.ca/?sv=smoove-830	https://www.ncbi.nlm.nih.gov/gdv/browser/genome/?id=GCF_002263795.2&chr=1&from=29423722&to=29423934
1	29432941	smoove-831	DEL	29432994	-53	8.05983e-05	0.0955	260	39	10	746	1	0	78.39	intergenic_variant	MODIFIER									1:29434251:G:A:0.82:A:rs43225345		https://svdb-dc.pslab.ca/?sv=smoove-831	https://www.ncbi.nlm.nih.gov/gdv/browser/genome/?id=GCF_002263795.2&chr=1&from=29432941&to=29432994
1	29447782	smoove-832	DEL	29449649	-1867	0.6386	0.1403	230	73	7	747	1	0	61.94	intergenic_variant	MODIFIER								1:29447415:C:T:0.96:T:BovineHD0100008607	1:29444270:C:T:0.99:T:rs453359346;1:29445397:C:T:0.9:T:rs381000025;1:29447415:C:T:0.96:T:rs132974107;1:29447678:G:A:1.0:A:rs464727304;1:29450312:T:C:0.97:C:rs439234881		https://svdb-dc.pslab.ca/?sv=smoove-832	https://www.ncbi.nlm.nih.gov/gdv/browser/genome/?id=GCF_002263795.2&chr=1&from=29447782&to=29449649
1	29518753	smoove-833	DEL	29518975	-222	1	0.0016	309	1	0	748	1	0	73.87	intergenic_variant	MODIFIER											https://svdb-dc.pslab.ca/?sv=smoove-833	https://www.ncbi.nlm.nih.gov/gdv/browser/genome/?id=GCF_002263795.2&chr=1&from=29518753&to=29518975
1	29527143	smoove-834	DEL	29527412	-269	1	0.0016	309	1	0	749	1	0	99.35	intergenic_variant	MODIFIER											https://svdb-dc.pslab.ca/?sv=smoove-834	https://www.ncbi.nlm.nih.gov/gdv/browser/genome/?id=GCF_002263795.2&chr=1&from=29527143&to=29527412
1	29544685	smoove-835	DUP	29544788	103	0.1735	0.2952	159	119	32	750	1	0	50.97	intergenic_variant	MODIFIER						BovineHD0100008629		1:29540342:G:A:0.82:A:BovineHD0100008626;1:29543828:G:T:0.82:T:BovineHD0100008628	1:29543828:G:T:0.82:T:rs110000987;1:29543998:T:C:0.83:C:rs137513003;1:29544069:G:A:0.82:A:rs110531705;1:29544304:T:G:0.84:G:rs110982980;1:29544335:T:C:0.84:C:rs209938819		https://svdb-dc.pslab.ca/?sv=smoove-835	https://www.ncbi.nlm.nih.gov/gdv/browser/genome/?id=GCF_002263795.2&chr=1&from=29544685&to=29544788
1	29581119	smoove-836	DEL	29581370	-251	1	0.0016	309	1	0	751	1	0	50.97	intergenic_variant	MODIFIER											https://svdb-dc.pslab.ca/?sv=smoove-836	https://www.ncbi.nlm.nih.gov/gdv/browser/genome/?id=GCF_002263795.2&chr=1&from=29581119&to=29581370
1	29587529	smoove-837	DEL	29587781	-252	1	0.0016	309	1	0	752	1	0	99.35	intergenic_variant	MODIFIER											https://svdb-dc.pslab.ca/?sv=smoove-837	https://www.ncbi.nlm.nih.gov/gdv/browser/genome/?id=GCF_002263795.2&chr=1&from=29587529&to=29587781
1	29710730	smoove-838	DEL	29710885	-155	0.0065	0.2339	191	93	26	753	1	0	61.94	intergenic_variant	MODIFIER								1:29712048:A:C:0.88:C:BovineHD0100008662	1:29711888:T:G:0.88:G:rs110016106;1:29712048:A:C:0.88:C:rs137754985;1:29712241:T:A:0.88:A:rs134858044;1:29712273:T:C:0.88:C:rs211114250;1:29712317:G:A:0.87:A:rs208142698		https://svdb-dc.pslab.ca/?sv=smoove-838	https://www.ncbi.nlm.nih.gov/gdv/browser/genome/?id=GCF_002263795.2&chr=1&from=29710730&to=29710885
1	29732228	smoove-839	DEL	29732505	-277	1	0.0016	309	1	0	754	1	0	61.29	intergenic_variant	MODIFIER						BovineHD0100008669					https://svdb-dc.pslab.ca/?sv=smoove-839	https://www.ncbi.nlm.nih.gov/gdv/browser/genome/?id=GCF_002263795.2&chr=1&from=29732228&to=29732505
1	29736755	smoove-840	DEL	29736823	-68	0.2218	0.1339	235	67	8	755	1	0	75.48	intergenic_variant	MODIFIER								1:29727800:A:G:0.96:G:BovineHD0100008666;1:29731133:G:A:0.96:A:BovineHD0100008668;1:29735084:T:C:0.97:C:BovineHD0100008670;1:29738764:G:A:0.96:A:BovineHD0100046934	1:29736585:C:G:0.95:G:rs207859641;1:29736630:T:C:0.96:C:rs110611413;1:29736688:G:A:0.93:A:rs211373819;1:29736831:G:T:0.84:T:rs381063884;1:29736877:G:A:0.91:A:rs378334857		https://svdb-dc.pslab.ca/?sv=smoove-840	https://www.ncbi.nlm.nih.gov/gdv/browser/genome/?id=GCF_002263795.2&chr=1&from=29736755&to=29736823
1	29744688	smoove-841	DEL	29744974	-286	1	0.0016	309	1	0	756	1	0	75.48	intergenic_variant	MODIFIER											https://svdb-dc.pslab.ca/?sv=smoove-841	https://www.ncbi.nlm.nih.gov/gdv/browser/genome/?id=GCF_002263795.2&chr=1&from=29744688&to=29744974
1	29758356	smoove-842	DEL	29759579	-1223	0.4545	0.1323	235	68	7	757	1	0	75.48	intergenic_variant	MODIFIER								1:29749094:G:A:0.99:A:BovineHD0100008671;1:29757314:A:G:0.99:G:BovineHD0100008672;1:29759652:A:C:0.96:C:BovineHD0100008674;1:29762310:A:G:0.99:G:BovineHD0100008675;1:29768296:A:G:0.99:G:BovineHD0100008676	1:29758298:C:T:0.97:T:rs134994154;1:29759639:C:A:0.93:A:rs133815171;1:29759652:A:C:0.96:C:rs135616719;1:29759682:T:C:0.95:C:rs132750933;1:29759696:T:C:0.93:C:rs133957650		https://svdb-dc.pslab.ca/?sv=smoove-842	https://www.ncbi.nlm.nih.gov/gdv/browser/genome/?id=GCF_002263795.2&chr=1&from=29758356&to=29759579
1	29815172	smoove-843	DEL	29815401	-229	1	0.0016	309	1	0	758	1	0	75.48	intergenic_variant	MODIFIER											https://svdb-dc.pslab.ca/?sv=smoove-843	https://www.ncbi.nlm.nih.gov/gdv/browser/genome/?id=GCF_002263795.2&chr=1&from=29815172&to=29815401
1	29866354	smoove-844	DEL	29866651	-297	0.5665	0.1129	245	60	5	759	1	0	79.35	intergenic_variant	MODIFIER							1:29859693:G:A:0.81:G:ARS-BFGL-NGS-24142	1:29859693:G:A:0.81:G:ARS-BFGL-NGS-24142	1:29866128:T:A:0.81:T:rs379358816;1:29866141:C:T:0.81:C:rs382790701;1:29866284:C:T:0.97:T:rs134179904;1:29866930:G:A:0.97:A:rs136009342;1:29866973:C:A:0.94:A:rs137023393	manta-385	https://svdb-dc.pslab.ca/?sv=smoove-844	https://www.ncbi.nlm.nih.gov/gdv/browser/genome/?id=GCF_002263795.2&chr=1&from=29866354&to=29866651
1	29869346	smoove-845	DEL	29869602	-256	1	0.0016	309	1	0	760	1	0	78.71	intergenic_variant	MODIFIER						BovineHD0100008701					https://svdb-dc.pslab.ca/?sv=smoove-845	https://www.ncbi.nlm.nih.gov/gdv/browser/genome/?id=GCF_002263795.2&chr=1&from=29869346&to=29869602
1	29901521	smoove-847	DEL	29901662	-141	1	0.0016	309	1	0	761	1	0	99.35	intergenic_variant	MODIFIER											https://svdb-dc.pslab.ca/?sv=smoove-847	https://www.ncbi.nlm.nih.gov/gdv/browser/genome/?id=GCF_002263795.2&chr=1&from=29901521&to=29901662
1	29930650	smoove-848	DUP	29931328	678	1	0.0016	309	1	0	762	1	0	99.35	intergenic_variant	MODIFIER									1:29921002:A:C:1.0:A:rs380865895		https://svdb-dc.pslab.ca/?sv=smoove-848	https://www.ncbi.nlm.nih.gov/gdv/browser/genome/?id=GCF_002263795.2&chr=1&from=29930650&to=29931328
1	29948488	smoove-849	DEL	29948696	-208	1	0.0016	309	1	0	763	1	0	99.35	intergenic_variant	MODIFIER											https://svdb-dc.pslab.ca/?sv=smoove-849	https://www.ncbi.nlm.nih.gov/gdv/browser/genome/?id=GCF_002263795.2&chr=1&from=29948488&to=29948696
1	29957685	smoove-850	DEL	29957925	-240	1	0.0032	308	2	0	764	1	0	99.68	intergenic_variant	MODIFIER											https://svdb-dc.pslab.ca/?sv=smoove-850	https://www.ncbi.nlm.nih.gov/gdv/browser/genome/?id=GCF_002263795.2&chr=1&from=29957685&to=29957925
1	29974770	smoove-851	DUP	29975103	333	1	0.0016	309	1	0	765	1	0	99.03	intergenic_variant	MODIFIER											https://svdb-dc.pslab.ca/?sv=smoove-851	https://www.ncbi.nlm.nih.gov/gdv/browser/genome/?id=GCF_002263795.2&chr=1&from=29974770&to=29975103
1	29985526	smoove-852	DEL	29985866	-340	1	0.0016	309	1	0	766	1	0	99.35	intergenic_variant	MODIFIER											https://svdb-dc.pslab.ca/?sv=smoove-852	https://www.ncbi.nlm.nih.gov/gdv/browser/genome/?id=GCF_002263795.2&chr=1&from=29985526&to=29985866
1	30125694	smoove-853	DEL	30126039	-345	1	0.0016	309	1	0	767	1	0	99.35	intergenic_variant	MODIFIER											https://svdb-dc.pslab.ca/?sv=smoove-853	https://www.ncbi.nlm.nih.gov/gdv/browser/genome/?id=GCF_002263795.2&chr=1&from=30125694&to=30126039
1	30166949	smoove-854	DEL	30167247	-298	1	0.0016	309	1	0	768	1	0	99.35	intergenic_variant	MODIFIER											https://svdb-dc.pslab.ca/?sv=smoove-854	https://www.ncbi.nlm.nih.gov/gdv/browser/genome/?id=GCF_002263795.2&chr=1&from=30166949&to=30167247
1	30211615	smoove-855	DEL	30211857	-242	1	0.0016	309	1	0	769	1	0	99.35	intergenic_variant	MODIFIER											https://svdb-dc.pslab.ca/?sv=smoove-855	https://www.ncbi.nlm.nih.gov/gdv/browser/genome/?id=GCF_002263795.2&chr=1&from=30211615&to=30211857
1	30263613	smoove-856	DEL	30263972	-359	1	0.0016	309	1	0	770	1	0	99.35	intergenic_variant	MODIFIER											https://svdb-dc.pslab.ca/?sv=smoove-856	https://www.ncbi.nlm.nih.gov/gdv/browser/genome/?id=GCF_002263795.2&chr=1&from=30263613&to=30263972
1	30379723	smoove-857	DEL	30379776	-53	0.4093	0.0774	265	42	3	771	1	0	85.16	intergenic_variant	MODIFIER									1:30375501:T:C:0.85:C:rs381366825;1:30375510:T:C:0.85:C:rs384454929;1:30375791:G:A:0.85:A:rs381863471;1:30376002:A:G:0.83:G:rs382394776;1:30377096:G:A:0.85:A:rs378217208	manta-387	https://svdb-dc.pslab.ca/?sv=smoove-857	https://www.ncbi.nlm.nih.gov/gdv/browser/genome/?id=GCF_002263795.2&chr=1&from=30379723&to=30379776
1	30381887	smoove-858	DUP	30382340	453	8.37734e-07	0.6065	69	106	135	772	1	0	21.29	intergenic_variant	MODIFIER											https://svdb-dc.pslab.ca/?sv=smoove-858	https://www.ncbi.nlm.nih.gov/gdv/browser/genome/?id=GCF_002263795.2&chr=1&from=30381887&to=30382340
1	30382271	smoove-859	DEL	30383094	-823	1.9572e-08	0.5048	51	205	54	772	2	8.38	66.13	intergenic_variant	MODIFIER											https://svdb-dc.pslab.ca/?sv=smoove-859	https://www.ncbi.nlm.nih.gov/gdv/browser/genome/?id=GCF_002263795.2&chr=1&from=30382271&to=30383094
1	30456243	smoove-860	DEL	30456344	-101	0.2475	0.0306	292	17	1	773	1	0	18.39	intergenic_variant	MODIFIER								1:30455351:A:G:1.0:A:BovineHD0100008853	1:30456135:T:C:0.8:T:rs378719077;1:30456139:T:C:0.8:T:rs382805825;1:30456142:C:G:0.85:C:rs799632634;1:30456405:T:G:0.95:T:rs473085709;1:30456435:C:T:0.9:T:rs382629141	manta-388	https://svdb-dc.pslab.ca/?sv=smoove-860	https://www.ncbi.nlm.nih.gov/gdv/browser/genome/?id=GCF_002263795.2&chr=1&from=30456243&to=30456344
1	30457745	smoove-861	DEL	30460309	-2564	0.1801	0.0258	295	14	1	774	1	0	98.39	intergenic_variant	MODIFIER											https://svdb-dc.pslab.ca/?sv=smoove-861	https://www.ncbi.nlm.nih.gov/gdv/browser/genome/?id=GCF_002263795.2&chr=1&from=30457745&to=30460309
1	30571159	smoove-862	DEL	30571396	-237	1	0.0097	304	6	0	775	1	0	93.23	intergenic_variant	MODIFIER						BovineHD0100008878				manta-390	https://svdb-dc.pslab.ca/?sv=smoove-862	https://www.ncbi.nlm.nih.gov/gdv/browser/genome/?id=GCF_002263795.2&chr=1&from=30571159&to=30571396
1	30620099	smoove-863	DEL	30620153	-54	1	0.0145	301	9	0	776	1	0	95.16	intergenic_variant	MODIFIER										manta-391	https://svdb-dc.pslab.ca/?sv=smoove-863	https://www.ncbi.nlm.nih.gov/gdv/browser/genome/?id=GCF_002263795.2&chr=1&from=30620099&to=30620153
1	30641231	smoove-864	DEL	30641281	-50	0.6488	0.8528	5	81	223	777	1	0	3.87	intergenic_variant	MODIFIER								1:30638575:T:C:0.99:C:BovineHD0100008891;1:30639309:T:C:0.97:C:BovineHD0100008892;1:30643955:G:T:0.97:G:BovineHD0100008893;1:30645658:C:A:0.94:C:BovineHD0100008894;1:30648687:T:C:0.96:C:BovineHD0100008895	1:30640980:C:T:0.96:T:rs135157088;1:30641494:A:G:0.97:G:rs110934136;1:30641520:T:C:0.97:C:rs110123152;1:30641667:G:A:0.97:A:rs110196732;1:30641683:C:A:0.97:A:rs133760291		https://svdb-dc.pslab.ca/?sv=smoove-864	https://www.ncbi.nlm.nih.gov/gdv/browser/genome/?id=GCF_002263795.2&chr=1&from=30641231&to=30641281
1	30650525	smoove-865	DEL	30650785	-260	1	0.0016	309	1	0	778	1	0	1.94	intergenic_variant	MODIFIER											https://svdb-dc.pslab.ca/?sv=smoove-865	https://www.ncbi.nlm.nih.gov/gdv/browser/genome/?id=GCF_002263795.2&chr=1&from=30650525&to=30650785
1	30660568	smoove-866	DEL	30660804	-236	1	0.0016	309	1	0	779	1	0	99.35	intergenic_variant	MODIFIER						BovineHD0100008903					https://svdb-dc.pslab.ca/?sv=smoove-866	https://www.ncbi.nlm.nih.gov/gdv/browser/genome/?id=GCF_002263795.2&chr=1&from=30660568&to=30660804
1	30678819	smoove-867	DEL	30679142	-323	1	0.0016	309	1	0	780	1	0	99.35	intergenic_variant	MODIFIER											https://svdb-dc.pslab.ca/?sv=smoove-867	https://www.ncbi.nlm.nih.gov/gdv/browser/genome/?id=GCF_002263795.2&chr=1&from=30678819&to=30679142
1	30802718	smoove-868	DEL	30802839	-121	1	0.0016	309	1	0	781	1	0	99.35	intergenic_variant	MODIFIER											https://svdb-dc.pslab.ca/?sv=smoove-868	https://www.ncbi.nlm.nih.gov/gdv/browser/genome/?id=GCF_002263795.2&chr=1&from=30802718&to=30802839
1	30910026	smoove-869	DEL	30910242	-216	1	0.0016	309	1	0	782	1	0	99.35	intergenic_variant	MODIFIER											https://svdb-dc.pslab.ca/?sv=smoove-869	https://www.ncbi.nlm.nih.gov/gdv/browser/genome/?id=GCF_002263795.2&chr=1&from=30910026&to=30910242
1	30990673	smoove-870	DEL	30990969	-296	0.0153	0.1694	208	99	3	783	1	0	66.77	intergenic_variant	MODIFIER							1:30999614:G:A:0.86:A:ARS-BFGL-NGS-40158	1:30990501:C:A:0.86:A:BovineHD0100008967;1:30994508:C:A:0.86:A:BovineHD0100008969;1:30999614:G:A:0.86:A:ARS-BFGL-NGS-40158	1:30990564:G:A:0.87:A:rs109626336;1:30990598:A:C:0.88:C:rs208646317;1:30990621:A:G:0.88:G:rs110195551;1:30991052:C:T:0.85:T:rs109879826;1:30991053:A:G:0.85:G:rs109689206	manta-396	https://svdb-dc.pslab.ca/?sv=smoove-870	https://www.ncbi.nlm.nih.gov/gdv/browser/genome/?id=GCF_002263795.2&chr=1&from=30990673&to=30990969
1	30993640	smoove-871	DEL	30993699	-59	0.5661	0.1823	209	89	12	784	1	0	94.19	intergenic_variant	MODIFIER							1:30999614:G:A:0.96:A:ARS-BFGL-NGS-40158	1:30990501:C:A:0.96:A:BovineHD0100008967;1:30994508:C:A:0.96:A:BovineHD0100008969;1:30999614:G:A:0.96:A:ARS-BFGL-NGS-40158	1:30993122:A:C:0.93:C:rs385824527;1:30993139:A:G:0.93:G:rs109115742;1:30993355:C:T:0.96:T:rs109628329;1:30993944:G:A:0.95:A:rs110681403;1:30994027:C:T:0.95:T:rs109786678	manta-397	https://svdb-dc.pslab.ca/?sv=smoove-871	https://www.ncbi.nlm.nih.gov/gdv/browser/genome/?id=GCF_002263795.2&chr=1&from=30993640&to=30993699
1	31033110	smoove-872	DEL	31033367	-257	1	0.0016	309	1	0	785	1	0	67.1	intergenic_variant	MODIFIER											https://svdb-dc.pslab.ca/?sv=smoove-872	https://www.ncbi.nlm.nih.gov/gdv/browser/genome/?id=GCF_002263795.2&chr=1&from=31033110&to=31033367
1	31063387	smoove-873	DEL	31063647	-260	1	0.0016	309	1	0	786	1	0	99.35	intergenic_variant	MODIFIER											https://svdb-dc.pslab.ca/?sv=smoove-873	https://www.ncbi.nlm.nih.gov/gdv/browser/genome/?id=GCF_002263795.2&chr=1&from=31063387&to=31063647
1	31076299	smoove-874	DEL	31076420	-121	0.7306	0.4468	93	157	60	787	1	0	30.32	intergenic_variant	MODIFIER									1:31076080:G:A:0.91:A:rs109292433;1:31076212:T:C:0.91:C:rs109215438;1:31076242:C:T:0.91:T:rs109301683;1:31076481:C:A:0.91:A:rs378070018;1:31076539:A:G:0.94:G:rs209921554		https://svdb-dc.pslab.ca/?sv=smoove-874	https://www.ncbi.nlm.nih.gov/gdv/browser/genome/?id=GCF_002263795.2&chr=1&from=31076299&to=31076420
1	31170229	smoove-875	DEL	31170343	-114	1	0.0065	306	4	0	788	1	0	29.35	intergenic_variant	MODIFIER									1:31162889:C:T:1.0:C:rs382041911;1:31167126:A:G:1.0:A:rs379977456;1:31170185:A:C:1.0:A:rs136136068	manta-401	https://svdb-dc.pslab.ca/?sv=smoove-875	https://www.ncbi.nlm.nih.gov/gdv/browser/genome/?id=GCF_002263795.2&chr=1&from=31170229&to=31170343
1	31180435	smoove-876	DEL	31188971	-8536	1	0.179	209	91	10	789	1	0	68.39	intergenic_variant	MODIFIER							1:31171747:T:C:0.97:C:BTA-41946-no-rs	1:31172763:T:G:0.95:G:BovineHD0100009029;1:31189838:G:A:0.97:A:BovineHD0100009032;1:31191663:C:T:0.95:T:BovineHD0100009033;1:31192575:T:G:0.95:G:BovineHD0100009034;1:31193296:G:A:0.95:A:BovineHD0100009035	1:31180191:A:C:0.97:C:rs109411583;1:31180239:A:C:0.97:C:rs110654258;1:31180262:T:G:0.97:G:rs210251820;1:31189138:G:A:0.92:A:rs110973899;1:31189210:T:A:0.95:A:rs41856807		https://svdb-dc.pslab.ca/?sv=smoove-876	https://www.ncbi.nlm.nih.gov/gdv/browser/genome/?id=GCF_002263795.2&chr=1&from=31180435&to=31188971
1	31197366	smoove-877	DEL	31197608	-242	1	0.0016	309	1	0	790	1	0	67.1	intergenic_variant	MODIFIER											https://svdb-dc.pslab.ca/?sv=smoove-877	https://www.ncbi.nlm.nih.gov/gdv/browser/genome/?id=GCF_002263795.2&chr=1&from=31197366&to=31197608
1	31232475	smoove-878	DEL	31232708	-233	1	0.0016	309	1	0	791	1	0	99.35	intergenic_variant	MODIFIER											https://svdb-dc.pslab.ca/?sv=smoove-878	https://www.ncbi.nlm.nih.gov/gdv/browser/genome/?id=GCF_002263795.2&chr=1&from=31232475&to=31232708
1	31277543	smoove-879	DEL	31277712	-169	1	0.0081	305	5	0	792	1	0	98.06	intergenic_variant	MODIFIER											https://svdb-dc.pslab.ca/?sv=smoove-879	https://www.ncbi.nlm.nih.gov/gdv/browser/genome/?id=GCF_002263795.2&chr=1&from=31277543&to=31277712
1	31296346	smoove-880	DEL	31296478	-132	1	0.0016	309	1	0	793	1	0	98.06	intergenic_variant	MODIFIER											https://svdb-dc.pslab.ca/?sv=smoove-880	https://www.ncbi.nlm.nih.gov/gdv/browser/genome/?id=GCF_002263795.2&chr=1&from=31296346&to=31296478
1	31327581	smoove-881	DEL	31327800	-219	1	0.0016	309	1	0	794	1	0	99.35	intergenic_variant	MODIFIER											https://svdb-dc.pslab.ca/?sv=smoove-881	https://www.ncbi.nlm.nih.gov/gdv/browser/genome/?id=GCF_002263795.2&chr=1&from=31327581&to=31327800
1	31343434	smoove-882	DEL	31343535	-101	1	0.0016	309	1	0	795	1	0	99.35	intergenic_variant	MODIFIER						BovineHD0100009072					https://svdb-dc.pslab.ca/?sv=smoove-882	https://www.ncbi.nlm.nih.gov/gdv/browser/genome/?id=GCF_002263795.2&chr=1&from=31343434&to=31343535
1	31377423	smoove-883	DEL	31377630	-207	1	0.0016	309	1	0	796	1	0	99.35	intergenic_variant	MODIFIER											https://svdb-dc.pslab.ca/?sv=smoove-883	https://www.ncbi.nlm.nih.gov/gdv/browser/genome/?id=GCF_002263795.2&chr=1&from=31377423&to=31377630
1	31400939	smoove-884	DEL	31401231	-292	1	0.0016	309	1	0	797	1	0	99.35	intergenic_variant	MODIFIER											https://svdb-dc.pslab.ca/?sv=smoove-884	https://www.ncbi.nlm.nih.gov/gdv/browser/genome/?id=GCF_002263795.2&chr=1&from=31400939&to=31401231
1	31418809	smoove-885	DEL	31419073	-264	1	0.0016	309	1	0	798	1	0	99.35	intergenic_variant	MODIFIER											https://svdb-dc.pslab.ca/?sv=smoove-885	https://www.ncbi.nlm.nih.gov/gdv/browser/genome/?id=GCF_002263795.2&chr=1&from=31418809&to=31419073
1	31455475	smoove-886	DEL	31455649	-174	1	0.0032	308	2	0	799	1	0	99.03	intergenic_variant	MODIFIER											https://svdb-dc.pslab.ca/?sv=smoove-886	https://www.ncbi.nlm.nih.gov/gdv/browser/genome/?id=GCF_002263795.2&chr=1&from=31455475&to=31455649
1	31572275	smoove-887	DEL	31572595	-320	1	0.0016	309	1	0	800	1	0	99.68	intergenic_variant	MODIFIER											https://svdb-dc.pslab.ca/?sv=smoove-887	https://www.ncbi.nlm.nih.gov/gdv/browser/genome/?id=GCF_002263795.2&chr=1&from=31572275&to=31572595
1	31650149	smoove-888	DEL	31650385	-236	1	0.0016	309	1	0	801	1	0	100	intergenic_variant	MODIFIER											https://svdb-dc.pslab.ca/?sv=smoove-888	https://www.ncbi.nlm.nih.gov/gdv/browser/genome/?id=GCF_002263795.2&chr=1&from=31650149&to=31650385
1	31686803	smoove-889	DEL	31687679	-876	0.6021	0.7935	11	106	193	802	1	0	3.87	intergenic_variant	MODIFIER								1:31686528:G:A:0.97:A:BovineHD0100009153;1:31695040:C:A:1.0:C:BovineHD0100009154	1:31686528:G:A:0.97:A:rs133386605;1:31686670:T:A:0.99:A:rs208524489;1:31687770:A:C:0.99:C:.;1:31687811:A:G:0.99:G:.;1:31688053:T:C:0.98:C:rs378161212		https://svdb-dc.pslab.ca/?sv=smoove-889	https://www.ncbi.nlm.nih.gov/gdv/browser/genome/?id=GCF_002263795.2&chr=1&from=31686803&to=31687679
1	31742104	smoove-890	DEL	31742352	-248	1	0.0016	309	1	0	803	1	0	3.55	intergenic_variant	MODIFIER											https://svdb-dc.pslab.ca/?sv=smoove-890	https://www.ncbi.nlm.nih.gov/gdv/browser/genome/?id=GCF_002263795.2&chr=1&from=31742104&to=31742352
1	31775660	smoove-891	DEL	31775737	-77	0.1326	0.1306	231	77	2	804	1	0	74.84	intergenic_variant	MODIFIER								1:31782294:G:A:0.92:A:BovineHD0100009166;1:31785615:T:C:0.92:C:BovineHD0100009169	1:31775326:G:A:0.95:A:rs209413805;1:31775464:G:A:0.9:G:rs208477170;1:31775506:A:C:0.89:A:rs209816525;1:31776120:C:A:0.93:A:rs381128695;1:31776121:A:G:0.93:G:rs384116750	manta-405	https://svdb-dc.pslab.ca/?sv=smoove-891	https://www.ncbi.nlm.nih.gov/gdv/browser/genome/?id=GCF_002263795.2&chr=1&from=31775660&to=31775737
1	31782721	smoove-892	DEL	31784980	-2259	0.2956	0.0339	290	19	1	805	1	0	79.35	intergenic_variant	MODIFIER						BovineHD0100009167					https://svdb-dc.pslab.ca/?sv=smoove-892	https://www.ncbi.nlm.nih.gov/gdv/browser/genome/?id=GCF_002263795.2&chr=1&from=31782721&to=31784980
1	31789816	smoove-893	DEL	31790114	-298	1	0.0016	309	1	0	806	1	0	93.23	intergenic_variant	MODIFIER											https://svdb-dc.pslab.ca/?sv=smoove-893	https://www.ncbi.nlm.nih.gov/gdv/browser/genome/?id=GCF_002263795.2&chr=1&from=31789816&to=31790114
1	31852148	smoove-894	DEL	31852378	-230	1	0.029	292	18	0	807	1	0	93.87	intergenic_variant	MODIFIER										manta-406	https://svdb-dc.pslab.ca/?sv=smoove-894	https://www.ncbi.nlm.nih.gov/gdv/browser/genome/?id=GCF_002263795.2&chr=1&from=31852148&to=31852378
1	31917512	smoove-895	DEL	31918215	-703	0.3481	0.3032	154	124	32	808	1	0	53.87	intergenic_variant	MODIFIER										manta-407	https://svdb-dc.pslab.ca/?sv=smoove-895	https://www.ncbi.nlm.nih.gov/gdv/browser/genome/?id=GCF_002263795.2&chr=1&from=31917512&to=31918215
1	31932598	smoove-896	DEL	31932792	-194	1	0.0016	309	1	0	809	1	0	49.35	intergenic_variant	MODIFIER											https://svdb-dc.pslab.ca/?sv=smoove-896	https://www.ncbi.nlm.nih.gov/gdv/browser/genome/?id=GCF_002263795.2&chr=1&from=31932598&to=31932792
1	31989290	smoove-897	DEL	31989490	-200	1	0.0016	309	1	0	810	1	0	100	intergenic_variant	MODIFIER											https://svdb-dc.pslab.ca/?sv=smoove-897	https://www.ncbi.nlm.nih.gov/gdv/browser/genome/?id=GCF_002263795.2&chr=1&from=31989290&to=31989490
1	32026822	smoove-898	DEL	32028980	-2158	1	0.0016	309	1	0	811	1	0	99.35	intergenic_variant	MODIFIER									1:32023537:A:G:1.0:A:rs468874424;1:32023540:G:C:1.0:G:rs42870482;1:32023550:T:C:1.0:T:.;1:32023553:T:A:1.0:T:rs435841427		https://svdb-dc.pslab.ca/?sv=smoove-898	https://www.ncbi.nlm.nih.gov/gdv/browser/genome/?id=GCF_002263795.2&chr=1&from=32026822&to=32028980
1	32069423	smoove-899	DEL	32069647	-224	1	0.0016	309	1	0	812	1	0	99.35	intergenic_variant	MODIFIER											https://svdb-dc.pslab.ca/?sv=smoove-899	https://www.ncbi.nlm.nih.gov/gdv/browser/genome/?id=GCF_002263795.2&chr=1&from=32069423&to=32069647
1	32094999	smoove-900	DEL	32095230	-231	1	0.0016	309	1	0	813	1	0	99.35	intergenic_variant	MODIFIER						BovineHD4100000167					https://svdb-dc.pslab.ca/?sv=smoove-900	https://www.ncbi.nlm.nih.gov/gdv/browser/genome/?id=GCF_002263795.2&chr=1&from=32094999&to=32095230
1	32096531	smoove-901	DUP	32105042	8511	0.0863	0.0177	300	9	1	814	1	0	96.45	intergenic_variant	MODIFIER						BovineHD0100009214					https://svdb-dc.pslab.ca/?sv=smoove-901	https://www.ncbi.nlm.nih.gov/gdv/browser/genome/?id=GCF_002263795.2&chr=1&from=32096531&to=32105042
1	32101019	smoove-902	DEL	32102017	-998	0.9064	0.5952	50	151	109	814	2	100	14.19	intergenic_variant	MODIFIER								1:32092539:G:A:0.92:A:BovineHD0100009213;1:32102700:G:A:0.95:A:BovineHD0100009214;1:32109220:A:C:0.94:C:BovineHD0100009215	1:32100663:T:C:0.94:C:rs383137575;1:32100762:G:A:0.96:A:rs135765093;1:32100852:G:A:0.94:A:rs133585473;1:32100951:A:C:0.93:C:rs134894481;1:32102427:T:C:0.96:C:rs136823658	manta-408	https://svdb-dc.pslab.ca/?sv=smoove-902	https://www.ncbi.nlm.nih.gov/gdv/browser/genome/?id=GCF_002263795.2&chr=1&from=32101019&to=32102017
1	32157402	smoove-903	DEL	32157529	-127	0.8199	0.4806	82	158	70	815	1	0	76.13	intergenic_variant	MODIFIER									1:32147490:G:A:0.95:A:rs382125296;1:32147498:T:A:0.95:A:rs385152516;1:32150678:G:T:0.97:T:rs210516079;1:32151652:G:A:0.95:A:rs207486804;1:32159667:G:A:0.97:A:rs209906227	manta-409	https://svdb-dc.pslab.ca/?sv=smoove-903	https://www.ncbi.nlm.nih.gov/gdv/browser/genome/?id=GCF_002263795.2&chr=1&from=32157402&to=32157529
1	32186032	smoove-904	DEL	32186183	-151	1	0.0016	309	1	0	816	1	0	26.13	intergenic_variant	MODIFIER											https://svdb-dc.pslab.ca/?sv=smoove-904	https://www.ncbi.nlm.nih.gov/gdv/browser/genome/?id=GCF_002263795.2&chr=1&from=32186032&to=32186183
1	32199627	smoove-905	DEL	32199834	-207	1	0.0016	309	1	0	817	1	0	99.35	intergenic_variant	MODIFIER											https://svdb-dc.pslab.ca/?sv=smoove-905	https://www.ncbi.nlm.nih.gov/gdv/browser/genome/?id=GCF_002263795.2&chr=1&from=32199627&to=32199834
1	32200078	smoove-906	DEL	32200125	-47	0.0002	0.4188	120	118	70	818	1	0	38.39	intergenic_variant	MODIFIER									1:32199836:A:C:0.84:C:rs208230679;1:32200821:A:G:0.82:G:rs209681924;1:32200867:G:A:0.81:A:rs208184647;1:32201089:T:A:0.85:A:rs210877262;1:32201103:G:A:0.85:A:rs381923600		https://svdb-dc.pslab.ca/?sv=smoove-906	https://www.ncbi.nlm.nih.gov/gdv/browser/genome/?id=GCF_002263795.2&chr=1&from=32200078&to=32200125
1	32244307	smoove-907	DEL	32245076	-769	0.2075	0.0726	268	39	3	819	1	0	32.9	intergenic_variant	MODIFIER									1:32238647:C:G:0.98:G:rs456370230;1:32242843:C:T:0.98:T:rs383971898;1:32242985:T:C:0.96:C:rs383018328;1:32246033:T:G:1.0:G:rs209236747;1:32249776:A:C:0.82:C:rs208472084	manta-410	https://svdb-dc.pslab.ca/?sv=smoove-907	https://www.ncbi.nlm.nih.gov/gdv/browser/genome/?id=GCF_002263795.2&chr=1&from=32244307&to=32245076
1	32292226	smoove-908	DEL	32293712	-1486	0.7277	0.7952	14	99	197	820	1	0	10.97	intergenic_variant	MODIFIER								1:32296642:C:T:0.95:T:BovineHD0100009253;1:32301833:C:A:0.94:A:BovineHD0100009254	1:32291971:C:T:0.95:T:rs42868644;1:32291983:T:A:0.95:A:rs42868645;1:32293792:G:A:0.94:A:rs109786418;1:32293802:G:C:0.94:C:rs109202260;1:32293951:A:C:0.96:C:rs109606726		https://svdb-dc.pslab.ca/?sv=smoove-908	https://www.ncbi.nlm.nih.gov/gdv/browser/genome/?id=GCF_002263795.2&chr=1&from=32292226&to=32293712
1	32298372	smoove-909	DEL	32298605	-233	1	0.0016	309	1	0	821	1	0	4.84	intergenic_variant	MODIFIER											https://svdb-dc.pslab.ca/?sv=smoove-909	https://www.ncbi.nlm.nih.gov/gdv/browser/genome/?id=GCF_002263795.2&chr=1&from=32298372&to=32298605
1	32304271	smoove-910	DEL	32304768	-497	1	0.0016	309	1	0	822	1	0	99.35	intergenic_variant	MODIFIER									1:32309531:A:G:1.0:A:rs42868701		https://svdb-dc.pslab.ca/?sv=smoove-910	https://www.ncbi.nlm.nih.gov/gdv/browser/genome/?id=GCF_002263795.2&chr=1&from=32304271&to=32304768
1	32335215	smoove-911	DUP	32335732	517	0.2276	0.0742	267	40	3	823	1	0	85.81	intergenic_variant	MODIFIER											https://svdb-dc.pslab.ca/?sv=smoove-911	https://www.ncbi.nlm.nih.gov/gdv/browser/genome/?id=GCF_002263795.2&chr=1&from=32335215&to=32335732
1	32335215	smoove-912	DUP	32336309	1094	0.2276	0.0742	267	40	3	823	2	47.26	98.06	intergenic_variant	MODIFIER											https://svdb-dc.pslab.ca/?sv=smoove-912	https://www.ncbi.nlm.nih.gov/gdv/browser/genome/?id=GCF_002263795.2&chr=1&from=32335215&to=32336309
1	32335374	smoove-913	DEL	32336248	-874	0.0367	0.1113	249	53	8	823	3	100	92.26	intergenic_variant	MODIFIER									1:32334562:G:A:0.97:A:rs380455466;1:32334624:T:G:0.97:G:rs378179121;1:32336741:G:A:0.99:A:rs379194891;1:32337031:A:G:0.97:G:rs381826886;1:32337044:A:G:0.96:G:rs385953908		https://svdb-dc.pslab.ca/?sv=smoove-913	https://www.ncbi.nlm.nih.gov/gdv/browser/genome/?id=GCF_002263795.2&chr=1&from=32335374&to=32336248
1	32375805	smoove-914	DEL	32375939	-134	1	0.0016	309	1	0	824	1	0	80	intergenic_variant	MODIFIER											https://svdb-dc.pslab.ca/?sv=smoove-914	https://www.ncbi.nlm.nih.gov/gdv/browser/genome/?id=GCF_002263795.2&chr=1&from=32375805&to=32375939
1	32384652	smoove-915	DEL	32384955	-303	1	0.0016	309	1	0	825	1	0	100	intergenic_variant	MODIFIER											https://svdb-dc.pslab.ca/?sv=smoove-915	https://www.ncbi.nlm.nih.gov/gdv/browser/genome/?id=GCF_002263795.2&chr=1&from=32384652&to=32384955
1	32446791	smoove-916	DEL	32447044	-253	1	0.0016	309	1	0	826	1	0	99.35	intergenic_variant	MODIFIER											https://svdb-dc.pslab.ca/?sv=smoove-916	https://www.ncbi.nlm.nih.gov/gdv/browser/genome/?id=GCF_002263795.2&chr=1&from=32446791&to=32447044
1	32450103	smoove-917	DEL	32453105	-3002	2.67271e-06	0.4741	106	113	90	827	1	0	34.19	intergenic_variant	MODIFIER									1:32445902:T:C:0.8:C:rs209035064;1:32449585:A:G:0.8:G:rs381776737;1:32453746:A:G:0.8:G:rs133720822;1:32454880:C:T:0.8:T:rs110420577;1:32456366:T:C:0.8:C:rs136732901		https://svdb-dc.pslab.ca/?sv=smoove-917	https://www.ncbi.nlm.nih.gov/gdv/browser/genome/?id=GCF_002263795.2&chr=1&from=32450103&to=32453105
1	32540076	smoove-918	DEL	32540348	-272	1	0.0016	309	1	0	828	1	0	34.19	intergenic_variant	MODIFIER											https://svdb-dc.pslab.ca/?sv=smoove-918	https://www.ncbi.nlm.nih.gov/gdv/browser/genome/?id=GCF_002263795.2&chr=1&from=32540076&to=32540348
1	32541868	smoove-919	DEL	32542196	-328	1	0.0016	309	1	0	829	1	0	99.35	intergenic_variant	MODIFIER											https://svdb-dc.pslab.ca/?sv=smoove-919	https://www.ncbi.nlm.nih.gov/gdv/browser/genome/?id=GCF_002263795.2&chr=1&from=32541868&to=32542196
1	32567340	smoove-920	DEL	32580557	-13217	0.0572	0.0145	302	7	1	830	1	0	97.1	intergenic_variant	MODIFIER					BTB-00014413	BovineHD0100009302;BovineHD4100000168;BTB-00014413			1:32563539:T:A:0.91:A:rs384898843;1:32563582:A:G:0.91:G:rs379374036		https://svdb-dc.pslab.ca/?sv=smoove-920	https://www.ncbi.nlm.nih.gov/gdv/browser/genome/?id=GCF_002263795.2&chr=1&from=32567340&to=32580557
1	32577266	smoove-921	DEL	32577573	-307	1	0.0016	308	1	0	830	2	100	97.1	intergenic_variant	MODIFIER											https://svdb-dc.pslab.ca/?sv=smoove-921	https://www.ncbi.nlm.nih.gov/gdv/browser/genome/?id=GCF_002263795.2&chr=1&from=32577266&to=32577573
1	32577726	smoove-922	DEL	32578046	-320	3.96664e-05	0.3905	131	111	64	830	3	0	42.26	intergenic_variant	MODIFIER											https://svdb-dc.pslab.ca/?sv=smoove-922	https://www.ncbi.nlm.nih.gov/gdv/browser/genome/?id=GCF_002263795.2&chr=1&from=32577726&to=32578046
1	32577727	smoove-923	DEL	32578574	-847	0.0199	0.4314	109	130	67	830	4	37.66	88.39	intergenic_variant	MODIFIER									1:32576327:A:G:0.82:G:rs209956908;1:32576753:T:A:0.83:A:rs211687192;1:32577318:A:G:0.83:G:rs210753857;1:32578899:C:T:0.82:T:rs385783464;1:32579763:G:A:0.82:A:rs208889724		https://svdb-dc.pslab.ca/?sv=smoove-923	https://www.ncbi.nlm.nih.gov/gdv/browser/genome/?id=GCF_002263795.2&chr=1&from=32577727&to=32578574
1	32629040	smoove-924	DEL	32629331	-291	1	0.0016	309	1	0	831	1	0	34.84	intergenic_variant	MODIFIER											https://svdb-dc.pslab.ca/?sv=smoove-924	https://www.ncbi.nlm.nih.gov/gdv/browser/genome/?id=GCF_002263795.2&chr=1&from=32629040&to=32629331
1	32635699	smoove-925	DEL	32637018	-1319	0.1889	0.3903	121	136	53	832	1	0	38.71	intergenic_variant	MODIFIER											https://svdb-dc.pslab.ca/?sv=smoove-925	https://www.ncbi.nlm.nih.gov/gdv/browser/genome/?id=GCF_002263795.2&chr=1&from=32635699&to=32637018
1	32673798	smoove-926	DEL	32674016	-218	1	0.0016	309	1	0	833	1	0	38.71	intergenic_variant	MODIFIER											https://svdb-dc.pslab.ca/?sv=smoove-926	https://www.ncbi.nlm.nih.gov/gdv/browser/genome/?id=GCF_002263795.2&chr=1&from=32673798&to=32674016
1	32686693	smoove-927	DEL	32686930	-237	1	0.0016	309	1	0	834	1	0	99.35	intergenic_variant	MODIFIER											https://svdb-dc.pslab.ca/?sv=smoove-927	https://www.ncbi.nlm.nih.gov/gdv/browser/genome/?id=GCF_002263795.2&chr=1&from=32686693&to=32686930
1	32702689	smoove-928	DEL	32702988	-299	1	0.0016	309	1	0	835	1	0	100	intergenic_variant	MODIFIER											https://svdb-dc.pslab.ca/?sv=smoove-928	https://www.ncbi.nlm.nih.gov/gdv/browser/genome/?id=GCF_002263795.2&chr=1&from=32702689&to=32702988
1	32705314	smoove-929	DEL	32705526	-212	1	0.0016	309	1	0	836	1	0	99.35	intergenic_variant	MODIFIER											https://svdb-dc.pslab.ca/?sv=smoove-929	https://www.ncbi.nlm.nih.gov/gdv/browser/genome/?id=GCF_002263795.2&chr=1&from=32705314&to=32705526
1	32720435	smoove-930	DEL	32720719	-284	1	0.0016	309	1	0	837	1	0	99.35	intergenic_variant	MODIFIER											https://svdb-dc.pslab.ca/?sv=smoove-930	https://www.ncbi.nlm.nih.gov/gdv/browser/genome/?id=GCF_002263795.2&chr=1&from=32720435&to=32720719
1	32789072	smoove-931	DEL	32789337	-265	1	0.0016	309	1	0	838	1	0	99.35	intergenic_variant	MODIFIER											https://svdb-dc.pslab.ca/?sv=smoove-931	https://www.ncbi.nlm.nih.gov/gdv/browser/genome/?id=GCF_002263795.2&chr=1&from=32789072&to=32789337
1	32802488	smoove-932	DEL	32802872	-384	1	0.0016	309	1	0	839	1	0	99.35	intergenic_variant	MODIFIER											https://svdb-dc.pslab.ca/?sv=smoove-932	https://www.ncbi.nlm.nih.gov/gdv/browser/genome/?id=GCF_002263795.2&chr=1&from=32802488&to=32802872
1	32807829	smoove-933	DEL	32808041	-212	1	0.0016	309	1	0	840	1	0	99.35	intergenic_variant	MODIFIER											https://svdb-dc.pslab.ca/?sv=smoove-933	https://www.ncbi.nlm.nih.gov/gdv/browser/genome/?id=GCF_002263795.2&chr=1&from=32807829&to=32808041
1	32852610	smoove-934	DEL	32852867	-257	1	0.0016	309	1	0	841	1	0	99.35	downstream_gene_variant	MODIFIER		ENSBTAG00000054327									https://svdb-dc.pslab.ca/?sv=smoove-934	https://www.ncbi.nlm.nih.gov/gdv/browser/genome/?id=GCF_002263795.2&chr=1&from=32852610&to=32852867
1	32874223	smoove-935	DEL	32874412	-189	1	0.0016	309	1	0	842	1	0	99.35	intergenic_variant	MODIFIER						BovineHD0100009348			1:32879131:T:C:1.0:T:rs472296133		https://svdb-dc.pslab.ca/?sv=smoove-935	https://www.ncbi.nlm.nih.gov/gdv/browser/genome/?id=GCF_002263795.2&chr=1&from=32874223&to=32874412
1	32891592	smoove-936	DEL	32891642	-50	0.0447	0.0129	303	6	1	843	1	0	98.06	intergenic_variant	MODIFIER									1:32888576:C:A:0.91:C:rs378864798;1:32889676:T:G:0.91:T:rs383402803;1:32890239:C:A:0.91:C:rs110545600;1:32893130:C:T:0.91:C:rs384475707;1:32893646:A:C:0.91:A:rs110883868		https://svdb-dc.pslab.ca/?sv=smoove-936	https://www.ncbi.nlm.nih.gov/gdv/browser/genome/?id=GCF_002263795.2&chr=1&from=32891592&to=32891642
1	32895686	smoove-937	DEL	32895853	-167	1	0.0016	309	1	0	844	1	0	97.42	intergenic_variant	MODIFIER											https://svdb-dc.pslab.ca/?sv=smoove-937	https://www.ncbi.nlm.nih.gov/gdv/browser/genome/?id=GCF_002263795.2&chr=1&from=32895686&to=32895853
1	32914132	smoove-938	DEL	32914357	-225	1	0.0016	309	1	0	845	1	0	99.35	intergenic_variant	MODIFIER											https://svdb-dc.pslab.ca/?sv=smoove-938	https://www.ncbi.nlm.nih.gov/gdv/browser/genome/?id=GCF_002263795.2&chr=1&from=32914132&to=32914357
1	32933164	smoove-939	DEL	32933382	-218	1	0.0016	309	1	0	846	1	0	99.35	intergenic_variant	MODIFIER											https://svdb-dc.pslab.ca/?sv=smoove-939	https://www.ncbi.nlm.nih.gov/gdv/browser/genome/?id=GCF_002263795.2&chr=1&from=32933164&to=32933382
1	32934045	smoove-940	DEL	32934362	-317	1	0.0016	309	1	0	847	1	0	100	intergenic_variant	MODIFIER											https://svdb-dc.pslab.ca/?sv=smoove-940	https://www.ncbi.nlm.nih.gov/gdv/browser/genome/?id=GCF_002263795.2&chr=1&from=32934045&to=32934362
1	32941067	smoove-941	DEL	32941311	-244	1	0.0016	309	1	0	848	1	0	99.35	intergenic_variant	MODIFIER											https://svdb-dc.pslab.ca/?sv=smoove-941	https://www.ncbi.nlm.nih.gov/gdv/browser/genome/?id=GCF_002263795.2&chr=1&from=32941067&to=32941311
1	32958974	smoove-942	DEL	32961835	-2861	0.8829	0.2581	171	118	21	849	1	0	55.16	intergenic_variant	MODIFIER									1:32951118:A:G:0.98:G:rs43223456;1:32953260:C:T:0.99:T:rs135592362;1:32958599:T:C:0.97:C:rs43223462;1:32958861:T:C:0.99:C:rs43223461		https://svdb-dc.pslab.ca/?sv=smoove-942	https://www.ncbi.nlm.nih.gov/gdv/browser/genome/?id=GCF_002263795.2&chr=1&from=32958974&to=32961835
1	32986378	smoove-943	DEL	32987358	-980	1	0.021	297	13	0	850	1	0	59.03	intergenic_variant	MODIFIER								1:32980411:A:G:1.0:A:BovineHD0100009382	1:32985461:G:A:1.0:G:rs379120262;1:32985652:C:T:1.0:C:rs382721500;1:32987380:A:G:0.83:A:rs380077163;1:32987827:T:C:1.0:T:rs383399238;1:32988005:G:A:1.0:G:rs378000055	manta-417	https://svdb-dc.pslab.ca/?sv=smoove-943	https://www.ncbi.nlm.nih.gov/gdv/browser/genome/?id=GCF_002263795.2&chr=1&from=32986378&to=32987358
1	32993202	smoove-944	DEL	32993537	-335	1	0.0016	309	1	0	851	1	0	95.48	intergenic_variant	MODIFIER											https://svdb-dc.pslab.ca/?sv=smoove-944	https://www.ncbi.nlm.nih.gov/gdv/browser/genome/?id=GCF_002263795.2&chr=1&from=32993202&to=32993537
1	32996980	smoove-945	DEL	32997271	-291	1	0.0016	309	1	0	852	1	0	99.35	intergenic_variant	MODIFIER						BovineHD0100009385					https://svdb-dc.pslab.ca/?sv=smoove-945	https://www.ncbi.nlm.nih.gov/gdv/browser/genome/?id=GCF_002263795.2&chr=1&from=32996980&to=32997271
1	33048158	smoove-946	DEL	33048337	-179	1	0.0016	309	1	0	853	1	0	99.35	intergenic_variant	MODIFIER											https://svdb-dc.pslab.ca/?sv=smoove-946	https://www.ncbi.nlm.nih.gov/gdv/browser/genome/?id=GCF_002263795.2&chr=1&from=33048158&to=33048337
1	33081472	smoove-947	DEL	33081746	-274	1	0.0016	309	1	0	854	1	0	100	intergenic_variant	MODIFIER											https://svdb-dc.pslab.ca/?sv=smoove-947	https://www.ncbi.nlm.nih.gov/gdv/browser/genome/?id=GCF_002263795.2&chr=1&from=33081472&to=33081746
1	33091000	smoove-948	DEL	33091315	-315	0.1269	0.1274	239	63	8	855	1	0	77.42	intergenic_variant	MODIFIER								1:33090246:T:C:0.97:C:BovineHD0100009415;1:33092219:C:T:0.86:T:BovineHD0100009416;1:33097098:A:G:0.86:G:BovineHD0100009417	1:33090702:A:C:0.86:C:rs3423102286;1:33091350:C:T:0.86:T:rs384039244;1:33091570:G:A:0.88:A:rs210525760;1:33091581:C:T:0.86:T:rs3423102026;1:33091653:G:A:0.88:A:rs383683351	manta-419	https://svdb-dc.pslab.ca/?sv=smoove-948	https://www.ncbi.nlm.nih.gov/gdv/browser/genome/?id=GCF_002263795.2&chr=1&from=33091000&to=33091315
1	33092918	smoove-949	DEL	33093365	-447	0.1111	0.1242	241	61	8	856	1	0	97.74	intergenic_variant	MODIFIER								1:33090246:T:C:0.89:C:BovineHD0100009415;1:33092219:C:T:0.97:T:BovineHD0100009416;1:33097098:A:G:0.97:G:BovineHD0100009417	1:33092832:G:A:0.97:A:rs3423101732;1:33092867:A:G:0.97:G:rs380047170;1:33092868:A:T:0.97:T:rs382282991;1:33093395:A:G:0.81:G:rs379220518;1:33093406:A:C:0.96:C:rs382666633	manta-420	https://svdb-dc.pslab.ca/?sv=smoove-949	https://www.ncbi.nlm.nih.gov/gdv/browser/genome/?id=GCF_002263795.2&chr=1&from=33092918&to=33093365
1	33199785	smoove-950	DEL	33199912	-127	1	0.0016	309	1	0	857	1	0	77.42	intergenic_variant	MODIFIER											https://svdb-dc.pslab.ca/?sv=smoove-950	https://www.ncbi.nlm.nih.gov/gdv/browser/genome/?id=GCF_002263795.2&chr=1&from=33199785&to=33199912
1	33203243	smoove-951	DEL	33203654	-411	0.0136	0.9416	4	28	276	858	1	0	1.29	intergenic_variant	MODIFIER											https://svdb-dc.pslab.ca/?sv=smoove-951	https://www.ncbi.nlm.nih.gov/gdv/browser/genome/?id=GCF_002263795.2&chr=1&from=33203243&to=33203654
1	33249938	smoove-952	DEL	33250343	-405	1	0.0016	309	1	0	859	1	0	1.29	intergenic_variant	MODIFIER											https://svdb-dc.pslab.ca/?sv=smoove-952	https://www.ncbi.nlm.nih.gov/gdv/browser/genome/?id=GCF_002263795.2&chr=1&from=33249938&to=33250343
1	33262831	smoove-953	DEL	33263415	-584	0.0863	0.0177	300	9	1	860	1	0	96.45	intergenic_variant	MODIFIER										manta-422	https://svdb-dc.pslab.ca/?sv=smoove-953	https://www.ncbi.nlm.nih.gov/gdv/browser/genome/?id=GCF_002263795.2&chr=1&from=33262831&to=33263415
1	33294276	smoove-954	DEL	33294598	-322	1	0.0016	309	1	0	861	1	0	96.45	intergenic_variant	MODIFIER											https://svdb-dc.pslab.ca/?sv=smoove-954	https://www.ncbi.nlm.nih.gov/gdv/browser/genome/?id=GCF_002263795.2&chr=1&from=33294276&to=33294598
1	33325061	smoove-955	DEL	33325264	-203	1	0.0016	309	1	0	862	1	0	99.35	intergenic_variant	MODIFIER											https://svdb-dc.pslab.ca/?sv=smoove-955	https://www.ncbi.nlm.nih.gov/gdv/browser/genome/?id=GCF_002263795.2&chr=1&from=33325061&to=33325264
1	33346086	smoove-956	DEL	33346329	-243	1	0.0016	309	1	0	863	1	0	99.35	intergenic_variant	MODIFIER											https://svdb-dc.pslab.ca/?sv=smoove-956	https://www.ncbi.nlm.nih.gov/gdv/browser/genome/?id=GCF_002263795.2&chr=1&from=33346086&to=33346329
1	33477288	smoove-957	DEL	33477617	-329	1	0.0016	309	1	0	864	1	0	99.35	intergenic_variant	MODIFIER											https://svdb-dc.pslab.ca/?sv=smoove-957	https://www.ncbi.nlm.nih.gov/gdv/browser/genome/?id=GCF_002263795.2&chr=1&from=33477288&to=33477617
1	33582338	smoove-958	DEL	33582605	-267	1	0.0016	309	1	0	865	1	0	99.35	intergenic_variant	MODIFIER											https://svdb-dc.pslab.ca/?sv=smoove-958	https://www.ncbi.nlm.nih.gov/gdv/browser/genome/?id=GCF_002263795.2&chr=1&from=33582338&to=33582605
1	33609519	smoove-959	DEL	33609631	-112	0.0536	0.0548	279	28	3	866	1	0	90.32	intergenic_variant	MODIFIER										manta-423	https://svdb-dc.pslab.ca/?sv=smoove-959	https://www.ncbi.nlm.nih.gov/gdv/browser/genome/?id=GCF_002263795.2&chr=1&from=33609519&to=33609631
1	33655974	smoove-960	DEL	33656066	-92	7.65664e-12	0.0743	265	18	13	867	1	0	78.06	intergenic_variant	MODIFIER											https://svdb-dc.pslab.ca/?sv=smoove-960	https://www.ncbi.nlm.nih.gov/gdv/browser/genome/?id=GCF_002263795.2&chr=1&from=33655974&to=33656066
1	33667020	smoove-961	DEL	33667240	-220	1	0.0016	309	1	0	868	1	0	85.16	intergenic_variant	MODIFIER											https://svdb-dc.pslab.ca/?sv=smoove-961	https://www.ncbi.nlm.nih.gov/gdv/browser/genome/?id=GCF_002263795.2&chr=1&from=33667020&to=33667240
1	33704676	smoove-962	DEL	33704947	-271	1	0.0016	309	1	0	869	1	0	99.35	intergenic_variant	MODIFIER											https://svdb-dc.pslab.ca/?sv=smoove-962	https://www.ncbi.nlm.nih.gov/gdv/browser/genome/?id=GCF_002263795.2&chr=1&from=33704676&to=33704947
1	33710736	smoove-963	DEL	33711015	-279	1	0.0016	309	1	0	870	1	0	99.35	upstream_gene_variant	MODIFIER	CADM2	ENSBTAG00000009219								manta-427	https://svdb-dc.pslab.ca/?sv=smoove-963	https://www.ncbi.nlm.nih.gov/gdv/browser/genome/?id=GCF_002263795.2&chr=1&from=33710736&to=33711015
1	33720515	smoove-964	DEL	33720883	-368	1	0.05	279	31	0	871	1	0	89.68	intron_variant&feature_truncation	MODIFIER	CADM2	ENSBTAG00000009219									https://svdb-dc.pslab.ca/?sv=smoove-964	https://www.ncbi.nlm.nih.gov/gdv/browser/genome/?id=GCF_002263795.2&chr=1&from=33720515&to=33720883
1	33732920	smoove-965	DEL	33733122	-202	1	0.0016	309	1	0	872	1	0	89.68	intron_variant&feature_truncation	MODIFIER	CADM2	ENSBTAG00000009219									https://svdb-dc.pslab.ca/?sv=smoove-965	https://www.ncbi.nlm.nih.gov/gdv/browser/genome/?id=GCF_002263795.2&chr=1&from=33732920&to=33733122
1	33738782	smoove-966	DEL	33738954	-172	0.5937	0.1194	239	68	3	873	1	0	77.42	intron_variant&feature_truncation	MODIFIER	CADM2	ENSBTAG00000009219						1:33746368:G:A:0.88:A:BovineHD0100009609	1:33738648:C:T:0.97:T:rs380703510;1:33738719:A:G:0.95:G:rs383291286;1:33739194:T:C:0.97:C:rs383108734;1:33739367:G:T:0.97:T:rs381904151;1:33739443:G:A:0.97:A:rs384140722	manta-428	https://svdb-dc.pslab.ca/?sv=smoove-966	https://www.ncbi.nlm.nih.gov/gdv/browser/genome/?id=GCF_002263795.2&chr=1&from=33738782&to=33738954
1	33797142	smoove-967	DEL	33797417	-275	1	0.0016	309	1	0	874	1	0	76.77	intron_variant&feature_truncation	MODIFIER	CADM2	ENSBTAG00000009219									https://svdb-dc.pslab.ca/?sv=smoove-967	https://www.ncbi.nlm.nih.gov/gdv/browser/genome/?id=GCF_002263795.2&chr=1&from=33797142&to=33797417
1	33797448	smoove-968	DEL	33797637	-189	1	0.0016	309	1	0	875	1	0	99.35	intron_variant&feature_truncation	MODIFIER	CADM2	ENSBTAG00000009219				BovineHD0100009624					https://svdb-dc.pslab.ca/?sv=smoove-968	https://www.ncbi.nlm.nih.gov/gdv/browser/genome/?id=GCF_002263795.2&chr=1&from=33797448&to=33797637
1	33854514	smoove-969	DEL	33854782	-268	1	0.0016	309	1	0	876	1	0	99.35	intron_variant&feature_truncation	MODIFIER	CADM2	ENSBTAG00000009219									https://svdb-dc.pslab.ca/?sv=smoove-969	https://www.ncbi.nlm.nih.gov/gdv/browser/genome/?id=GCF_002263795.2&chr=1&from=33854514&to=33854782
1	33870248	smoove-970	DEL	33870512	-264	1	0.0016	309	1	0	877	1	0	99.35	intron_variant&feature_truncation	MODIFIER	CADM2	ENSBTAG00000009219									https://svdb-dc.pslab.ca/?sv=smoove-970	https://www.ncbi.nlm.nih.gov/gdv/browser/genome/?id=GCF_002263795.2&chr=1&from=33870248&to=33870512
1	33876430	smoove-971	DUP	33876764	334	1.05533e-07	0.4532	116	107	87	878	1	0	37.42	intron_variant&feature_elongation	MODIFIER	CADM2	ENSBTAG00000009219							1:33872782:T:C:0.81:C:rs42542599;1:33875320:A:T:0.81:A:rs42542598;1:33875646:T:C:0.82:C:rs208673398;1:33875972:A:G:0.81:G:rs110113403;1:33876042:T:A:0.81:A:rs111004915		https://svdb-dc.pslab.ca/?sv=smoove-971	https://www.ncbi.nlm.nih.gov/gdv/browser/genome/?id=GCF_002263795.2&chr=1&from=33876430&to=33876764
1	33917979	smoove-972	DEL	33918238	-259	1	0.0016	309	1	0	879	1	0	37.42	intron_variant&feature_truncation	MODIFIER	CADM2	ENSBTAG00000009219									https://svdb-dc.pslab.ca/?sv=smoove-972	https://www.ncbi.nlm.nih.gov/gdv/browser/genome/?id=GCF_002263795.2&chr=1&from=33917979&to=33918238
1	33948983	smoove-973	DEL	33950030	-1047	0.4212	0.0419	285	24	1	880	1	0	91.61	intron_variant&feature_truncation	MODIFIER	CADM2	ENSBTAG00000009219						1:33945017:A:G:1.0:G:BovineHD0100009666	1:33948596:G:A:1.0:A:rs448310974;1:33948675:T:C:1.0:C:rs135086141;1:33948886:T:C:1.0:C:rs432503930;1:33950168:C:T:1.0:T:rs136656926;1:33950196:G:A:1.0:A:rs134411870	manta-430	https://svdb-dc.pslab.ca/?sv=smoove-973	https://www.ncbi.nlm.nih.gov/gdv/browser/genome/?id=GCF_002263795.2&chr=1&from=33948983&to=33950030
1	33987617	smoove-974	DEL	33987978	-361	1	0.0387	286	24	0	881	1	0	85.48	intron_variant&feature_truncation	MODIFIER	CADM2	ENSBTAG00000009219									https://svdb-dc.pslab.ca/?sv=smoove-974	https://www.ncbi.nlm.nih.gov/gdv/browser/genome/?id=GCF_002263795.2&chr=1&from=33987617&to=33987978
1	34023206	smoove-975	DEL	34023373	-167	1	0.0048	307	3	0	882	1	0	91.29	intron_variant&feature_truncation	MODIFIER	CADM2	ENSBTAG00000009219							1:34029621:C:T:1.0:C:rs797577997		https://svdb-dc.pslab.ca/?sv=smoove-975	https://www.ncbi.nlm.nih.gov/gdv/browser/genome/?id=GCF_002263795.2&chr=1&from=34023206&to=34023373
1	34032904	smoove-976	DEL	34033080	-176	1	0.0016	309	1	0	883	1	0	98.71	intron_variant&feature_truncation	MODIFIER	CADM2	ENSBTAG00000009219									https://svdb-dc.pslab.ca/?sv=smoove-976	https://www.ncbi.nlm.nih.gov/gdv/browser/genome/?id=GCF_002263795.2&chr=1&from=34032904&to=34033080
1	34056856	smoove-977	DEL	34057110	-254	1	0.0016	309	1	0	884	1	0	99.35	intron_variant&feature_truncation	MODIFIER	CADM2	ENSBTAG00000009219				BovineHD0100009696					https://svdb-dc.pslab.ca/?sv=smoove-977	https://www.ncbi.nlm.nih.gov/gdv/browser/genome/?id=GCF_002263795.2&chr=1&from=34056856&to=34057110
1	34082040	smoove-978	DEL	34082172	-132	0.266	0.2848	162	118	29	885	1	0	52.58	intron_variant&feature_truncation	MODIFIER	CADM2	ENSBTAG00000009219						1:34077071:G:T:0.85:G:BovineHD0100009705;1:34079316:T:C:0.87:T:BovineHD0100009706;1:34080514:G:A:0.87:A:BovineHD0100009707;1:34082528:A:G:0.87:G:BovineHD0100009708;1:34085026:G:A:0.87:A:BovineHD0100046420	1:34081091:T:G:0.85:G:rs209396935;1:34081640:C:G:0.87:G:rs42537820;1:34081700:C:T:0.87:T:rs42537821;1:34081709:G:T:0.87:T:rs42537822;1:34082528:A:G:0.87:G:rs42537824	manta-433	https://svdb-dc.pslab.ca/?sv=smoove-978	https://www.ncbi.nlm.nih.gov/gdv/browser/genome/?id=GCF_002263795.2&chr=1&from=34082040&to=34082172
1	34101758	smoove-979	DEL	34102010	-252	1	0.0016	309	1	0	886	1	0	51.94	intergenic_variant	MODIFIER											https://svdb-dc.pslab.ca/?sv=smoove-979	https://www.ncbi.nlm.nih.gov/gdv/browser/genome/?id=GCF_002263795.2&chr=1&from=34101758&to=34102010
1	34128248	smoove-980	DUP	34128439	191	1	0.0452	282	28	0	887	1	0	90.65	intergenic_variant	MODIFIER											https://svdb-dc.pslab.ca/?sv=smoove-980	https://www.ncbi.nlm.nih.gov/gdv/browser/genome/?id=GCF_002263795.2&chr=1&from=34128248&to=34128439
1	34134684	smoove-981	DEL	34136713	-2029	0.1205	0.021	298	11	1	888	1	0	87.74	intergenic_variant	MODIFIER									1:34134420:T:C:0.86:T:rs211439771;1:34136761:C:T:1.0:T:rs381656729;1:34136854:A:G:0.95:G:rs209740958;1:34136945:T:C:1.0:C:rs211563553;1:34136997:C:A:0.94:C:rs137810751		https://svdb-dc.pslab.ca/?sv=smoove-981	https://www.ncbi.nlm.nih.gov/gdv/browser/genome/?id=GCF_002263795.2&chr=1&from=34134684&to=34136713
1	34137942	smoove-982	DEL	34138224	-282	1	0.0016	309	1	0	889	1	0	95.81	intergenic_variant	MODIFIER											https://svdb-dc.pslab.ca/?sv=smoove-982	https://www.ncbi.nlm.nih.gov/gdv/browser/genome/?id=GCF_002263795.2&chr=1&from=34137942&to=34138224
1	34139202	smoove-983	DEL	34140131	-929	1	0.0177	299	11	0	890	1	0	96.13	intergenic_variant	MODIFIER									1:34130524:C:T:1.0:C:rs3423102513;1:34136825:T:C:1.0:T:rs3423102481;1:34136826:G:T:1.0:G:rs462233899	manta-434	https://svdb-dc.pslab.ca/?sv=smoove-983	https://www.ncbi.nlm.nih.gov/gdv/browser/genome/?id=GCF_002263795.2&chr=1&from=34139202&to=34140131
1	34150020	smoove-984	DEL	34151844	-1824	0.1205	0.021	298	11	1	891	1	0	92.58	intergenic_variant	MODIFIER									1:34149839:A:C:0.87:C:rs136227393;1:34149848:G:A:0.87:A:rs137026813;1:34151911:A:T:0.87:T:rs133667446;1:34152011:A:G:0.94:A:rs132956597;1:34152146:C:T:0.94:C:rs208497571		https://svdb-dc.pslab.ca/?sv=smoove-984	https://www.ncbi.nlm.nih.gov/gdv/browser/genome/?id=GCF_002263795.2&chr=1&from=34150020&to=34151844
1	34192887	smoove-985	DEL	34193036	-149	1	0.0016	309	1	0	892	1	0	95.81	intergenic_variant	MODIFIER											https://svdb-dc.pslab.ca/?sv=smoove-985	https://www.ncbi.nlm.nih.gov/gdv/browser/genome/?id=GCF_002263795.2&chr=1&from=34192887&to=34193036
1	34194322	smoove-986	DEL	34194599	-277	1	0.0016	309	1	0	893	1	0	99.35	intergenic_variant	MODIFIER											https://svdb-dc.pslab.ca/?sv=smoove-986	https://www.ncbi.nlm.nih.gov/gdv/browser/genome/?id=GCF_002263795.2&chr=1&from=34194322&to=34194599
1	34199771	smoove-987	DEL	34200069	-298	1	0.0016	309	1	0	894	1	0	100	intergenic_variant	MODIFIER											https://svdb-dc.pslab.ca/?sv=smoove-987	https://www.ncbi.nlm.nih.gov/gdv/browser/genome/?id=GCF_002263795.2&chr=1&from=34199771&to=34200069
1	34206923	smoove-988	DEL	34207338	-415	1	0.0016	309	1	0	895	1	0	99.35	intergenic_variant	MODIFIER											https://svdb-dc.pslab.ca/?sv=smoove-988	https://www.ncbi.nlm.nih.gov/gdv/browser/genome/?id=GCF_002263795.2&chr=1&from=34206923&to=34207338
1	34236594	smoove-989	DEL	34236848	-254	1	0.0016	309	1	0	896	1	0	99.35	intergenic_variant	MODIFIER											https://svdb-dc.pslab.ca/?sv=smoove-989	https://www.ncbi.nlm.nih.gov/gdv/browser/genome/?id=GCF_002263795.2&chr=1&from=34236594&to=34236848
1	34269411	smoove-990	DEL	34269615	-204	1	0.0016	309	1	0	897	1	0	99.35	intergenic_variant	MODIFIER											https://svdb-dc.pslab.ca/?sv=smoove-990	https://www.ncbi.nlm.nih.gov/gdv/browser/genome/?id=GCF_002263795.2&chr=1&from=34269411&to=34269615
1	34293715	smoove-991	DEL	34293933	-218	1	0.0016	309	1	0	898	1	0	99.35	intergenic_variant	MODIFIER									1:34287114:A:G:1.0:A:rs464691417		https://svdb-dc.pslab.ca/?sv=smoove-991	https://www.ncbi.nlm.nih.gov/gdv/browser/genome/?id=GCF_002263795.2&chr=1&from=34293715&to=34293933
1	34315217	smoove-992	DEL	34315407	-190	1	0.0032	308	2	0	899	1	0	99.03	intergenic_variant	MODIFIER											https://svdb-dc.pslab.ca/?sv=smoove-992	https://www.ncbi.nlm.nih.gov/gdv/browser/genome/?id=GCF_002263795.2&chr=1&from=34315217&to=34315407
1	34328481	smoove-993	DEL	34328776	-295	1	0.0032	308	2	0	900	1	0	98.71	intergenic_variant	MODIFIER									1:34324045:C:A:1.0:C:rs134433807		https://svdb-dc.pslab.ca/?sv=smoove-993	https://www.ncbi.nlm.nih.gov/gdv/browser/genome/?id=GCF_002263795.2&chr=1&from=34328481&to=34328776
1	34328985	smoove-994	DEL	34339137	-10152	1	0.0016	309	1	0	901	1	0	99.68	intergenic_variant	MODIFIER						BovineHD0100009744			1:34324110:G:A:1.0:G:.;1:34343360:T:G:1.0:T:.;1:34343361:C:G:1.0:C:.;1:34343362:C:A:1.0:C:.;1:34344399:C:G:1.0:C:rs384184894	manta-438	https://svdb-dc.pslab.ca/?sv=smoove-994	https://www.ncbi.nlm.nih.gov/gdv/browser/genome/?id=GCF_002263795.2&chr=1&from=34328985&to=34339137
1	34378522	smoove-995	DEL	34378840	-318	1	0.0016	309	1	0	902	1	0	99.35	intergenic_variant	MODIFIER											https://svdb-dc.pslab.ca/?sv=smoove-995	https://www.ncbi.nlm.nih.gov/gdv/browser/genome/?id=GCF_002263795.2&chr=1&from=34378522&to=34378840
1	34389021	smoove-996	DEL	34389169	-148	1	0.0016	309	1	0	903	1	0	99.35	intergenic_variant	MODIFIER											https://svdb-dc.pslab.ca/?sv=smoove-996	https://www.ncbi.nlm.nih.gov/gdv/browser/genome/?id=GCF_002263795.2&chr=1&from=34389021&to=34389169
1	34391766	smoove-997	DEL	34394743	-2977	0.0337	0.7742	9	122	179	904	1	0	2.9	intergenic_variant	MODIFIER											https://svdb-dc.pslab.ca/?sv=smoove-997	https://www.ncbi.nlm.nih.gov/gdv/browser/genome/?id=GCF_002263795.2&chr=1&from=34391766&to=34394743
1	34391808	smoove-998	DEL	34394668	-2860	0.276	0.8452	10	76	224	904	2	100	85.16	intergenic_variant	MODIFIER							1:34400126:T:G:0.94:G:BTB-00930093	1:34387097:T:C:0.85:C:BovineHD0100009749;1:34388101:C:T:0.84:T:BovineHD0100009750;1:34391718:A:C:0.93:C:BovineHD0100009751;1:34398328:G:A:0.95:A:BovineHD0100009752;1:34399150:G:A:0.94:A:BovineHD0100009753	1:34391239:T:C:0.94:C:rs134681881;1:34391718:A:C:0.93:C:rs42086401;1:34394732:A:G:0.92:G:.;1:34395129:C:A:0.95:A:rs109260248;1:34395191:T:C:0.96:C:rs42086408	manta-439	https://svdb-dc.pslab.ca/?sv=smoove-998	https://www.ncbi.nlm.nih.gov/gdv/browser/genome/?id=GCF_002263795.2&chr=1&from=34391808&to=34394668
1	34421013	smoove-999	DEL	34421423	-410	0.5473	0.171	211	92	7	905	1	0	12.58	intergenic_variant	MODIFIER									1:34418427:C:T:0.93:T:rs799444785;1:34419364:C:T:0.93:T:rs459056385;1:34420487:A:T:0.96:T:rs451504613;1:34422220:G:C:0.94:C:rs476197839;1:34424259:A:G:0.93:G:rs475819409		https://svdb-dc.pslab.ca/?sv=smoove-999	https://www.ncbi.nlm.nih.gov/gdv/browser/genome/?id=GCF_002263795.2&chr=1&from=34421013&to=34421423
1	34605909	smoove-1000	DEL	34606058	-149	0.4704	0.3806	122	140	48	906	1	0	50.97	intergenic_variant	MODIFIER							1:34602877:G:A:0.92:G:BTB-01965833	1:34602877:G:A:0.92:G:BTB-01965833	1:34597484:C:G:0.92:C:rs383098167;1:34598261:C:T:0.92:C:rs382029597;1:34598563:C:A:0.94:A:rs384557098;1:34602172:C:A:0.94:C:rs43076510;1:34602877:G:A:0.92:G:rs43076511	manta-443	https://svdb-dc.pslab.ca/?sv=smoove-1000	https://www.ncbi.nlm.nih.gov/gdv/browser/genome/?id=GCF_002263795.2&chr=1&from=34605909&to=34606058
1	34666928	smoove-1001	DEL	34667184	-256	1	0.0016	309	1	0	907	1	0	39.03	intergenic_variant	MODIFIER											https://svdb-dc.pslab.ca/?sv=smoove-1001	https://www.ncbi.nlm.nih.gov/gdv/browser/genome/?id=GCF_002263795.2&chr=1&from=34666928&to=34667184
1	34698561	smoove-1002	DEL	34698815	-254	1	0.0016	309	1	0	908	1	0	100	intergenic_variant	MODIFIER						BovineHD0100009830					https://svdb-dc.pslab.ca/?sv=smoove-1002	https://www.ncbi.nlm.nih.gov/gdv/browser/genome/?id=GCF_002263795.2&chr=1&from=34698561&to=34698815
1	34791323	smoove-1003	DEL	34791646	-323	1	0.0016	309	1	0	909	1	0	100	intergenic_variant	MODIFIER											https://svdb-dc.pslab.ca/?sv=smoove-1003	https://www.ncbi.nlm.nih.gov/gdv/browser/genome/?id=GCF_002263795.2&chr=1&from=34791323&to=34791646
1	34857895	smoove-1004	DEL	34858089	-194	1	0.0032	308	2	0	910	1	0	99.03	intergenic_variant	MODIFIER											https://svdb-dc.pslab.ca/?sv=smoove-1004	https://www.ncbi.nlm.nih.gov/gdv/browser/genome/?id=GCF_002263795.2&chr=1&from=34857895&to=34858089
1	34897720	smoove-1005	DEL	34897889	-169	1	0.0016	309	1	0	911	1	0	99.03	intergenic_variant	MODIFIER						BovineHD0100009892					https://svdb-dc.pslab.ca/?sv=smoove-1005	https://www.ncbi.nlm.nih.gov/gdv/browser/genome/?id=GCF_002263795.2&chr=1&from=34897720&to=34897889
1	34920442	smoove-1006	DUP	34921431	989	1	0.0016	309	1	0	912	1	0	99.35	intergenic_variant	MODIFIER						BovineHD0100009898			1:34917716:T:A:1.0:T:.;1:34926260:A:G:1.0:A:rs379764742		https://svdb-dc.pslab.ca/?sv=smoove-1006	https://www.ncbi.nlm.nih.gov/gdv/browser/genome/?id=GCF_002263795.2&chr=1&from=34920442&to=34921431
1	34924791	smoove-1007	DEL	34925024	-233	1	0.0016	309	1	0	913	1	0	99.35	intergenic_variant	MODIFIER						BovineHD0100009901					https://svdb-dc.pslab.ca/?sv=smoove-1007	https://www.ncbi.nlm.nih.gov/gdv/browser/genome/?id=GCF_002263795.2&chr=1&from=34924791&to=34925024
1	34943269	smoove-1008	DEL	34943578	-309	1	0.0016	309	1	0	914	1	0	100	intergenic_variant	MODIFIER											https://svdb-dc.pslab.ca/?sv=smoove-1008	https://www.ncbi.nlm.nih.gov/gdv/browser/genome/?id=GCF_002263795.2&chr=1&from=34943269&to=34943578
1	34988617	smoove-1009	DEL	34988913	-296	1	0.0016	309	1	0	915	1	0	99.35	intergenic_variant	MODIFIER											https://svdb-dc.pslab.ca/?sv=smoove-1009	https://www.ncbi.nlm.nih.gov/gdv/browser/genome/?id=GCF_002263795.2&chr=1&from=34988617&to=34988913
1	35027425	smoove-1010	DEL	35033635	-6210	1	0.1065	247	60	3	916	1	0	79.35	downstream_gene_variant	MODIFIER	VGLL3	ENSBTAG00000026156			BTB-01210835	BovineHD0100009931;BTB-01210835				manta-446	https://svdb-dc.pslab.ca/?sv=smoove-1010	https://www.ncbi.nlm.nih.gov/gdv/browser/genome/?id=GCF_002263795.2&chr=1&from=35027425&to=35033635
1	35027491	smoove-1011	DEL	35028254	-763	0.0063	0.2345	189	92	26	916	2	100	46.13	intergenic_variant	MODIFIER										manta-447	https://svdb-dc.pslab.ca/?sv=smoove-1011	https://www.ncbi.nlm.nih.gov/gdv/browser/genome/?id=GCF_002263795.2&chr=1&from=35027491&to=35028254
1	35052718	smoove-1012	DUP	35052946	228	1	0.0016	309	1	0	917	1	0	61.29	intron_variant&feature_elongation	MODIFIER	VGLL3	ENSBTAG00000026156							1:35055756:C:G:1.0:C:rs382447610;1:35062150:A:G:1.0:A:rs380325264;1:35062574:G:A:1.0:G:rs380139184		https://svdb-dc.pslab.ca/?sv=smoove-1012	https://www.ncbi.nlm.nih.gov/gdv/browser/genome/?id=GCF_002263795.2&chr=1&from=35052718&to=35052946
1	35058262	smoove-1013	DEL	35058495	-233	1	0.0016	309	1	0	918	1	0	99.35	intron_variant&feature_truncation	MODIFIER	VGLL3	ENSBTAG00000026156									https://svdb-dc.pslab.ca/?sv=smoove-1013	https://www.ncbi.nlm.nih.gov/gdv/browser/genome/?id=GCF_002263795.2&chr=1&from=35058262&to=35058495
1	35098471	smoove-1014	DUP	35098788	317	1	0.0016	309	1	0	919	1	0	99.35	intron_variant&feature_elongation	MODIFIER	VGLL3	ENSBTAG00000026156							1:35099543:G:A:1.0:G:rs209079556		https://svdb-dc.pslab.ca/?sv=smoove-1014	https://www.ncbi.nlm.nih.gov/gdv/browser/genome/?id=GCF_002263795.2&chr=1&from=35098471&to=35098788
1	35191133	smoove-1015	DEL	35191441	-308	1	0.0032	308	2	0	920	1	0	99.03	intergenic_variant	MODIFIER											https://svdb-dc.pslab.ca/?sv=smoove-1015	https://www.ncbi.nlm.nih.gov/gdv/browser/genome/?id=GCF_002263795.2&chr=1&from=35191133&to=35191441
1	35218545	smoove-1016	DEL	35218797	-252	1	0.0016	309	1	0	921	1	0	99.68	intergenic_variant	MODIFIER											https://svdb-dc.pslab.ca/?sv=smoove-1016	https://www.ncbi.nlm.nih.gov/gdv/browser/genome/?id=GCF_002263795.2&chr=1&from=35218545&to=35218797
1	35224094	smoove-1017	DEL	35224265	-171	1	0.0065	306	4	0	922	1	0	98.39	intergenic_variant	MODIFIER											https://svdb-dc.pslab.ca/?sv=smoove-1017	https://www.ncbi.nlm.nih.gov/gdv/browser/genome/?id=GCF_002263795.2&chr=1&from=35224094&to=35224265
1	35239518	smoove-1018	DEL	35239779	-261	1	0.0016	309	1	0	923	1	0	98.39	intergenic_variant	MODIFIER											https://svdb-dc.pslab.ca/?sv=smoove-1018	https://www.ncbi.nlm.nih.gov/gdv/browser/genome/?id=GCF_002263795.2&chr=1&from=35239518&to=35239779
1	35285820	smoove-1019	DEL	35286093	-273	1	0.0016	309	1	0	924	1	0	99.35	intergenic_variant	MODIFIER											https://svdb-dc.pslab.ca/?sv=smoove-1019	https://www.ncbi.nlm.nih.gov/gdv/browser/genome/?id=GCF_002263795.2&chr=1&from=35285820&to=35286093
1	35299260	smoove-1020	DEL	35299603	-343	1	0.0016	309	1	0	925	1	0	99.35	intergenic_variant	MODIFIER											https://svdb-dc.pslab.ca/?sv=smoove-1020	https://www.ncbi.nlm.nih.gov/gdv/browser/genome/?id=GCF_002263795.2&chr=1&from=35299260&to=35299603
1	35347495	smoove-1021	DEL	35347650	-155	1	0.0016	309	1	0	926	1	0	99.35	intergenic_variant	MODIFIER						BovineHD0100010011					https://svdb-dc.pslab.ca/?sv=smoove-1021	https://www.ncbi.nlm.nih.gov/gdv/browser/genome/?id=GCF_002263795.2&chr=1&from=35347495&to=35347650
1	35359353	smoove-1022	DEL	35359466	-113	0.8102	0.3851	118	144	47	927	1	0	37.74	intergenic_variant	MODIFIER									1:35359147:A:G:0.86:G:rs109197588;1:35359217:C:T:0.86:T:rs211230567;1:35359334:C:T:0.81:T:rs382366894;1:35359336:C:G:0.81:G:rs384765288;1:35359687:T:C:0.87:C:rs382122043	manta-449	https://svdb-dc.pslab.ca/?sv=smoove-1022	https://www.ncbi.nlm.nih.gov/gdv/browser/genome/?id=GCF_002263795.2&chr=1&from=35359353&to=35359466
1	35376807	smoove-1023	DEL	35377051	-244	1	0.0016	309	1	0	928	1	0	38.39	upstream_gene_variant	MODIFIER	CHMP2B	ENSBTAG00000007939									https://svdb-dc.pslab.ca/?sv=smoove-1023	https://www.ncbi.nlm.nih.gov/gdv/browser/genome/?id=GCF_002263795.2&chr=1&from=35376807&to=35377051
1	35427554	smoove-1024	DEL	35427925	-371	1	0.0016	309	1	0	929	1	0	99.35	intron_variant&feature_truncation	MODIFIER	POU1F1	ENSBTAG00000009128				BovineHD0100010035					https://svdb-dc.pslab.ca/?sv=smoove-1024	https://www.ncbi.nlm.nih.gov/gdv/browser/genome/?id=GCF_002263795.2&chr=1&from=35427554&to=35427925
1	35441568	smoove-1025	DEL	35441844	-276	1	0.0016	309	1	0	930	1	0	99.35	intergenic_variant	MODIFIER											https://svdb-dc.pslab.ca/?sv=smoove-1025	https://www.ncbi.nlm.nih.gov/gdv/browser/genome/?id=GCF_002263795.2&chr=1&from=35441568&to=35441844
1	35528244	smoove-1026	DEL	35533923	-5679	0.4093	0.0774	265	42	3	931	1	0	85.16	intergenic_variant	MODIFIER								1:35518872:A:G:0.91:G:BovineHD0100010068;1:35524477:A:G:0.93:G:BovineHD0100010069	1:35527778:G:A:0.93:A:rs377774359;1:35527969:C:T:0.89:T:rs381034043;1:35533986:T:C:0.93:C:rs378911572;1:35533987:G:A:0.93:A:rs209933685;1:35534540:G:A:0.91:A:rs382866647	manta-450	https://svdb-dc.pslab.ca/?sv=smoove-1026	https://www.ncbi.nlm.nih.gov/gdv/browser/genome/?id=GCF_002263795.2&chr=1&from=35528244&to=35533923
1	35616149	smoove-1027	DEL	35616375	-226	0.7251	0.2032	198	98	14	932	1	0	71.29	intergenic_variant	MODIFIER								1:35614194:T:C:0.89:T:BovineHD0100010099;1:35614962:G:A:0.88:G:BovineHD0100010100;1:35615784:T:C:0.88:T:BovineHD0100010101;1:35625918:T:G:0.89:T:BovineHD0100010106	1:35616061:G:C:0.92:C:rs135969371;1:35616097:C:T:0.89:C:rs133464187;1:35616377:G:A:0.9:G:rs132961234;1:35616463:C:T:0.93:T:rs134871242;1:35616485:G:A:0.89:G:rs109636016		https://svdb-dc.pslab.ca/?sv=smoove-1027	https://www.ncbi.nlm.nih.gov/gdv/browser/genome/?id=GCF_002263795.2&chr=1&from=35616149&to=35616375
1	35689777	smoove-1028	DEL	35690003	-226	1	0.0016	309	1	0	933	1	0	63.55	intergenic_variant	MODIFIER											https://svdb-dc.pslab.ca/?sv=smoove-1028	https://www.ncbi.nlm.nih.gov/gdv/browser/genome/?id=GCF_002263795.2&chr=1&from=35689777&to=35690003
1	35702732	smoove-1029	DEL	35702986	-254	1	0.0016	309	1	0	934	1	0	100	intergenic_variant	MODIFIER											https://svdb-dc.pslab.ca/?sv=smoove-1029	https://www.ncbi.nlm.nih.gov/gdv/browser/genome/?id=GCF_002263795.2&chr=1&from=35702732&to=35702986
1	35769597	smoove-1030	DEL	35772809	-3212	0.4718	0.0452	283	26	1	935	1	0	90.97	intergenic_variant	MODIFIER						BovineHD0100010168			1:35769291:G:A:0.96:G:rs211629124;1:35769314:G:A:1.0:A:rs210329053;1:35769324:T:C:1.0:C:rs211476632;1:35769577:A:G:0.96:G:rs438126759;1:35772926:A:G:1.0:G:rs460622380		https://svdb-dc.pslab.ca/?sv=smoove-1030	https://www.ncbi.nlm.nih.gov/gdv/browser/genome/?id=GCF_002263795.2&chr=1&from=35769597&to=35772809
1	35826830	smoove-1031	DEL	35827052	-222	1	0.0016	309	1	0	936	1	0	90.97	intergenic_variant	MODIFIER											https://svdb-dc.pslab.ca/?sv=smoove-1031	https://www.ncbi.nlm.nih.gov/gdv/browser/genome/?id=GCF_002263795.2&chr=1&from=35826830&to=35827052
1	35833356	smoove-1032	DEL	35833562	-206	0.6111	0.0548	276	34	0	937	1	0	88.71	intergenic_variant	MODIFIER										manta-454	https://svdb-dc.pslab.ca/?sv=smoove-1032	https://www.ncbi.nlm.nih.gov/gdv/browser/genome/?id=GCF_002263795.2&chr=1&from=35833356&to=35833562
1	35849295	smoove-1033	DEL	35849550	-255	1	0.0016	309	1	0	938	1	0	88.71	intergenic_variant	MODIFIER											https://svdb-dc.pslab.ca/?sv=smoove-1033	https://www.ncbi.nlm.nih.gov/gdv/browser/genome/?id=GCF_002263795.2&chr=1&from=35849295&to=35849550
1	35856653	smoove-1034	DEL	35856986	-333	0.1528	0.0903	254	56	0	939	1	0	81.61	intergenic_variant	MODIFIER									1:35847379:A:G:0.95:A:rs209092889;1:35850314:C:T:0.95:C:rs109034408;1:35851381:A:T:0.88:A:rs110502461;1:35863026:T:C:0.95:T:rs383213325	manta-455	https://svdb-dc.pslab.ca/?sv=smoove-1034	https://www.ncbi.nlm.nih.gov/gdv/browser/genome/?id=GCF_002263795.2&chr=1&from=35856653&to=35856986
1	35896097	smoove-1035	DEL	35896447	-350	1	0.0016	309	1	0	940	1	0	81.61	intergenic_variant	MODIFIER											https://svdb-dc.pslab.ca/?sv=smoove-1035	https://www.ncbi.nlm.nih.gov/gdv/browser/genome/?id=GCF_002263795.2&chr=1&from=35896097&to=35896447
1	35956290	smoove-1037	DEL	35956534	-244	1	0.0016	309	1	0	941	1	0	99.35	intergenic_variant	MODIFIER											https://svdb-dc.pslab.ca/?sv=smoove-1037	https://www.ncbi.nlm.nih.gov/gdv/browser/genome/?id=GCF_002263795.2&chr=1&from=35956290&to=35956534
1	36060856	smoove-1038	DEL	36062734	-1878	0	0.4903	9	298	3	942	1	0	3.23	splice_polypyrimidine_tract_variant&intron_variant&feature_truncation	LOW	CGGBP1	ENSBTAG00000046959									https://svdb-dc.pslab.ca/?sv=smoove-1038	https://www.ncbi.nlm.nih.gov/gdv/browser/genome/?id=GCF_002263795.2&chr=1&from=36060856&to=36062734
1	36060856	smoove-1039	DEL	36063524	-2668	0	0.4677	21	288	1	942	2	70.39	94.84	splice_polypyrimidine_tract_variant&5_prime_UTR_variant&intron_variant&feature_truncation	LOW	CGGBP1	ENSBTAG00000046959	CGGBP1:ENSBTAG00000046959								https://svdb-dc.pslab.ca/?sv=smoove-1039	https://www.ncbi.nlm.nih.gov/gdv/browser/genome/?id=GCF_002263795.2&chr=1&from=36060856&to=36063524
1	36062940	smoove-1040	DEL	36063524	-584	0	0.4871	14	290	6	942	3	100	92.9	splice_polypyrimidine_tract_variant&intron_variant&feature_truncation	LOW	CGGBP1	ENSBTAG00000046959									https://svdb-dc.pslab.ca/?sv=smoove-1040	https://www.ncbi.nlm.nih.gov/gdv/browser/genome/?id=GCF_002263795.2&chr=1&from=36062940&to=36063524
1	36064229	smoove-1041	DEL	36119506	-55277	9.17228e-06	0.1774	200	110	0	943	1	0	36.77	upstream_gene_variant	MODIFIER	CGGBP1	ENSBTAG00000046959	ZNF654:ENSBTAG00000023675	ZNF654:ENSBTAG00000023675	ARS-BFGL-BAC-837	BovineHD0100010244;BovineHD0100010245;BovineHD0100010246;BovineHD0100010247;BovineHD0100010248;BovineHD0100010249;BovineHD0100010250;BovineHD0100010251;BovineHD0100010252					https://svdb-dc.pslab.ca/?sv=smoove-1041	https://www.ncbi.nlm.nih.gov/gdv/browser/genome/?id=GCF_002263795.2&chr=1&from=36064229&to=36119506
1	36082960	smoove-1042	DEL	36083320	-360	1	0.0016	309	1	0	943	2	100	64.84	intron_variant&feature_truncation	MODIFIER	ZNF654	ENSBTAG00000023675									https://svdb-dc.pslab.ca/?sv=smoove-1042	https://www.ncbi.nlm.nih.gov/gdv/browser/genome/?id=GCF_002263795.2&chr=1&from=36082960&to=36083320
1	36091581	smoove-1043	DEL	36119509	-27928	2.61852e-06	0.1887	193	117	0	943	3	0	62.58	splice_polypyrimidine_tract_variant&coding_sequence_variant&intron_variant&feature_truncation	LOW	ZNF654	ENSBTAG00000023675	ZNF654:ENSBTAG00000023675	ZNF654:ENSBTAG00000023675	ARS-BFGL-BAC-837	BovineHD0100010247;BovineHD0100010248;BovineHD0100010249;BovineHD0100010250;BovineHD0100010251;BovineHD0100010252					https://svdb-dc.pslab.ca/?sv=smoove-1043	https://www.ncbi.nlm.nih.gov/gdv/browser/genome/?id=GCF_002263795.2&chr=1&from=36091581&to=36119509
1	36114498	smoove-1044	DEL	36119510	-5012	1.36592e-06	0.1919	191	119	0	943	4	99.98	87.74	intron_variant&feature_truncation	MODIFIER	ZNF654	ENSBTAG00000023675				BovineHD0100010252					https://svdb-dc.pslab.ca/?sv=smoove-1044	https://www.ncbi.nlm.nih.gov/gdv/browser/genome/?id=GCF_002263795.2&chr=1&from=36114498&to=36119510
1	36132615	smoove-1045	DEL	36132871	-256	1	0.0016	309	1	0	944	1	0	61.94	intron_variant&feature_truncation	MODIFIER	ZNF654	ENSBTAG00000023675									https://svdb-dc.pslab.ca/?sv=smoove-1045	https://www.ncbi.nlm.nih.gov/gdv/browser/genome/?id=GCF_002263795.2&chr=1&from=36132615&to=36132871
1	36295394	smoove-1046	DUP	36298263	2869	0.0048	0.0048	308	1	1	945	1	0	99.03	intergenic_variant	MODIFIER						BovineHD0100010287;BovineHD0100010288				manta-459	https://svdb-dc.pslab.ca/?sv=smoove-1046	https://www.ncbi.nlm.nih.gov/gdv/browser/genome/?id=GCF_002263795.2&chr=1&from=36295394&to=36298263
1	36312534	smoove-1047	DEL	36312802	-268	1	0.0016	309	1	0	946	1	0	99.03	intergenic_variant	MODIFIER											https://svdb-dc.pslab.ca/?sv=smoove-1047	https://www.ncbi.nlm.nih.gov/gdv/browser/genome/?id=GCF_002263795.2&chr=1&from=36312534&to=36312802
1	36332362	smoove-1048	DEL	36333083	-721	0.3812	0.2613	172	114	24	947	1	0	55.48	intergenic_variant	MODIFIER						BovineHD0100010303			1:36325007:A:G:0.98:G:rs378428410;1:36325534:C:T:0.98:T:rs382681502;1:36325581:A:T:0.97:T:rs385480027;1:36327519:T:A:0.98:A:rs378138497;1:36330435:G:A:0.98:A:rs209555856	manta-460	https://svdb-dc.pslab.ca/?sv=smoove-1048	https://www.ncbi.nlm.nih.gov/gdv/browser/genome/?id=GCF_002263795.2&chr=1&from=36332362&to=36333083
1	36349146	smoove-1049	DEL	36349327	-181	1	0.0016	309	1	0	948	1	0	55.16	intergenic_variant	MODIFIER											https://svdb-dc.pslab.ca/?sv=smoove-1049	https://www.ncbi.nlm.nih.gov/gdv/browser/genome/?id=GCF_002263795.2&chr=1&from=36349146&to=36349327
1	36352657	smoove-1050	DEL	36353021	-364	1	0.0016	309	1	0	949	1	0	100	intergenic_variant	MODIFIER					Hapmap41641-BTA-79222	Hapmap41641-BTA-79222					https://svdb-dc.pslab.ca/?sv=smoove-1050	https://www.ncbi.nlm.nih.gov/gdv/browser/genome/?id=GCF_002263795.2&chr=1&from=36352657&to=36353021
1	36354386	smoove-1051	DEL	36354698	-312	1	0.0016	309	1	0	950	1	0	99.35	intergenic_variant	MODIFIER											https://svdb-dc.pslab.ca/?sv=smoove-1051	https://www.ncbi.nlm.nih.gov/gdv/browser/genome/?id=GCF_002263795.2&chr=1&from=36354386&to=36354698
1	36419810	smoove-1052	DEL	36419890	-80	0.7902	0.3081	147	135	28	951	1	0	47.42	non_coding_transcript_exon_variant&feature_truncation	MODIFIER	5S_rRNA	ENSBTAG00000050305	5S_rRNA:ENSBTAG00000050305								https://svdb-dc.pslab.ca/?sv=smoove-1052	https://www.ncbi.nlm.nih.gov/gdv/browser/genome/?id=GCF_002263795.2&chr=1&from=36419810&to=36419890
1	36420919	smoove-1053	DEL	36421221	-302	1	0.0016	309	1	0	952	1	0	47.74	downstream_gene_variant	MODIFIER	5S_rRNA	ENSBTAG00000050305									https://svdb-dc.pslab.ca/?sv=smoove-1053	https://www.ncbi.nlm.nih.gov/gdv/browser/genome/?id=GCF_002263795.2&chr=1&from=36420919&to=36421221
1	36459659	smoove-1054	DEL	36459958	-299	1	0.0016	309	1	0	953	1	0	99.35	intergenic_variant	MODIFIER											https://svdb-dc.pslab.ca/?sv=smoove-1054	https://www.ncbi.nlm.nih.gov/gdv/browser/genome/?id=GCF_002263795.2&chr=1&from=36459659&to=36459958
1	36605463	smoove-1055	DEL	36607982	-2519	1	0.0065	306	4	0	954	1	0	98.39	intergenic_variant	MODIFIER									1:36596337:G:A:1.0:G:rs381415166;1:36601406:T:C:1.0:T:rs382029646;1:36611170:G:A:1.0:G:rs377970461;1:36611622:C:T:1.0:C:rs382884874	manta-462	https://svdb-dc.pslab.ca/?sv=smoove-1055	https://www.ncbi.nlm.nih.gov/gdv/browser/genome/?id=GCF_002263795.2&chr=1&from=36605463&to=36607982
1	36605537	smoove-1056	DEL	36605808	-271	1	0.0016	309	1	0	954	2	100	98.39	intergenic_variant	MODIFIER											https://svdb-dc.pslab.ca/?sv=smoove-1056	https://www.ncbi.nlm.nih.gov/gdv/browser/genome/?id=GCF_002263795.2&chr=1&from=36605537&to=36605808
1	36625289	smoove-1057	DEL	36627016	-1727	0.4032	0.6097	51	140	119	955	1	0	16.77	intergenic_variant	MODIFIER								1:36631949:A:G:0.84:A:BovineHD0100010378;1:36632632:C:T:0.83:C:BovineHD0100010379;1:36633548:C:T:0.84:C:BovineHD0100010380	1:36630761:G:A:0.82:A:rs41764004;1:36631949:A:G:0.84:A:rs43224837;1:36632550:T:C:0.85:T:rs43224836;1:36632632:C:T:0.83:C:rs43224835;1:36633548:C:T:0.84:C:rs43224834	manta-463	https://svdb-dc.pslab.ca/?sv=smoove-1057	https://www.ncbi.nlm.nih.gov/gdv/browser/genome/?id=GCF_002263795.2&chr=1&from=36625289&to=36627016
1	36641229	smoove-1058	DUP	36641441	212	1	0.0016	309	1	0	956	1	0	16.77	intergenic_variant	MODIFIER						BovineHD0100010382					https://svdb-dc.pslab.ca/?sv=smoove-1058	https://www.ncbi.nlm.nih.gov/gdv/browser/genome/?id=GCF_002263795.2&chr=1&from=36641229&to=36641441
1	36653345	smoove-1059	DEL	36653577	-232	1	0.0016	309	1	0	957	1	0	99.35	intergenic_variant	MODIFIER											https://svdb-dc.pslab.ca/?sv=smoove-1059	https://www.ncbi.nlm.nih.gov/gdv/browser/genome/?id=GCF_002263795.2&chr=1&from=36653345&to=36653577
1	36713944	smoove-1060	DEL	36714005	-61	0.0349	0.1097	242	68	0	958	1	0	77.74	intergenic_variant	MODIFIER									1:36704794:A:G:0.98:A:rs466877823;1:36710974:G:A:0.98:G:rs438274022;1:36722762:T:C:0.92:T:rs440093912	manta-464	https://svdb-dc.pslab.ca/?sv=smoove-1060	https://www.ncbi.nlm.nih.gov/gdv/browser/genome/?id=GCF_002263795.2&chr=1&from=36713944&to=36714005
1	36719868	smoove-1061	DEL	36720221	-353	1	0.0016	309	1	0	959	1	0	77.74	intergenic_variant	MODIFIER					ARS-BFGL-BAC-11294	ARS-BFGL-BAC-11294					https://svdb-dc.pslab.ca/?sv=smoove-1061	https://www.ncbi.nlm.nih.gov/gdv/browser/genome/?id=GCF_002263795.2&chr=1&from=36719868&to=36720221
1	36746110	smoove-1062	DEL	36748073	-1963	1	0.0016	309	1	0	960	1	0	99.35	intergenic_variant	MODIFIER								1:36748267:A:G:1.0:A:BovineHD0100010408	1:36746006:T:C:1.0:T:rs459887488;1:36748170:A:G:1.0:A:rs458070882;1:36748193:C:T:1.0:C:rs479463431;1:36748243:T:C:1.0:T:rs446603922;1:36748267:A:G:1.0:A:rs137298002		https://svdb-dc.pslab.ca/?sv=smoove-1062	https://www.ncbi.nlm.nih.gov/gdv/browser/genome/?id=GCF_002263795.2&chr=1&from=36746110&to=36748073
1	36759049	smoove-1063	DEL	36759317	-268	1	0.0016	309	1	0	961	1	0	99.35	intergenic_variant	MODIFIER											https://svdb-dc.pslab.ca/?sv=smoove-1063	https://www.ncbi.nlm.nih.gov/gdv/browser/genome/?id=GCF_002263795.2&chr=1&from=36759049&to=36759317
1	36803623	smoove-1064	DEL	36807131	-3508	0.5827	0.1161	243	62	5	962	1	0	78.71	intergenic_variant	MODIFIER									1:36803416:G:A:0.98:A:rs384795177;1:36803420:A:G:0.98:G:rs110931023;1:36803573:C:A:0.98:A:rs109324264;1:36807258:G:A:1.0:A:rs379041004;1:36807295:C:T:0.97:T:rs382090788	manta-465	https://svdb-dc.pslab.ca/?sv=smoove-1064	https://www.ncbi.nlm.nih.gov/gdv/browser/genome/?id=GCF_002263795.2&chr=1&from=36803623&to=36807131
1	36827416	smoove-1065	DEL	36827598	-182	0.0216	0.0758	268	37	5	963	1	0	90.32	intergenic_variant	MODIFIER									1:36826692:T:C:0.83:C:rs383745112;1:36827351:T:G:0.88:G:rs379972987;1:36827726:A:G:0.9:G:rs379830833;1:36828162:T:C:0.9:C:rs380664395;1:36828174:T:C:0.9:C:rs478223591		https://svdb-dc.pslab.ca/?sv=smoove-1065	https://www.ncbi.nlm.nih.gov/gdv/browser/genome/?id=GCF_002263795.2&chr=1&from=36827416&to=36827598
1	36888773	smoove-1066	DEL	36889478	-705	0.6783	0.0742	266	42	2	964	1	0	98.39	intergenic_variant	MODIFIER								1:36880038:T:C:0.98:C:BovineHD0100010439;1:36882932:G:A:0.98:A:BovineHD0100010440;1:36885888:G:A:1.0:A:BovineHD0100010441;1:36889970:A:G:1.0:G:BovineHD0100010442	1:36888552:A:T:1.0:T:rs380553616;1:36888726:C:T:0.95:C:rs454489808;1:36889701:C:A:0.9:C:rs465253267;1:36889721:T:C:0.9:T:rs717342236;1:36889723:C:G:0.9:C:rs477373786	manta-466	https://svdb-dc.pslab.ca/?sv=smoove-1066	https://www.ncbi.nlm.nih.gov/gdv/browser/genome/?id=GCF_002263795.2&chr=1&from=36888773&to=36889478
1	36890306	smoove-1067	DEL	36891760	-1454	0.6783	0.0742	266	42	2	965	1	0	100	intergenic_variant	MODIFIER								1:36882932:G:A:0.98:A:BovineHD0100010440;1:36885888:G:A:1.0:A:BovineHD0100010441;1:36889970:A:G:1.0:G:BovineHD0100010442	1:36890181:A:T:1.0:T:rs720521457;1:36890183:C:T:1.0:T:rs714865431;1:36890277:G:A:0.98:A:rs443591385;1:36891829:C:T:0.95:T:rs384188050;1:36891957:G:T:0.98:T:rs454338308	manta-467	https://svdb-dc.pslab.ca/?sv=smoove-1067	https://www.ncbi.nlm.nih.gov/gdv/browser/genome/?id=GCF_002263795.2&chr=1&from=36890306&to=36891760
1	36967738	smoove-1068	DEL	36968118	-380	1	0.0016	309	1	0	966	1	0	85.48	intergenic_variant	MODIFIER											https://svdb-dc.pslab.ca/?sv=smoove-1068	https://www.ncbi.nlm.nih.gov/gdv/browser/genome/?id=GCF_002263795.2&chr=1&from=36967738&to=36968118
1	37026308	smoove-1069	DEL	37026573	-265	1	0.0016	309	1	0	967	1	0	99.35	intergenic_variant	MODIFIER											https://svdb-dc.pslab.ca/?sv=smoove-1069	https://www.ncbi.nlm.nih.gov/gdv/browser/genome/?id=GCF_002263795.2&chr=1&from=37026308&to=37026573
1	37037925	smoove-1070	DEL	37038109	-184	1	0.0016	309	1	0	968	1	0	99.35	intergenic_variant	MODIFIER											https://svdb-dc.pslab.ca/?sv=smoove-1070	https://www.ncbi.nlm.nih.gov/gdv/browser/genome/?id=GCF_002263795.2&chr=1&from=37037925&to=37038109
1	37081206	smoove-1071	DEL	37081439	-233	1	0.0161	300	10	0	969	1	0	96.45	intergenic_variant	MODIFIER								1:37082244:C:T:1.0:C:BovineHD0100010498	1:37080689:C:A:1.0:C:rs475407894;1:37082218:A:G:1.0:A:rs210829741;1:37082244:C:T:1.0:C:rs134861080;1:37082341:C:A:1.0:C:rs468965437;1:37082474:A:G:1.0:A:rs383047662	manta-470	https://svdb-dc.pslab.ca/?sv=smoove-1071	https://www.ncbi.nlm.nih.gov/gdv/browser/genome/?id=GCF_002263795.2&chr=1&from=37081206&to=37081439
1	37113170	smoove-1072	DEL	37113379	-209	1	0.0032	308	2	0	970	1	0	96.13	intron_variant&feature_truncation	MODIFIER	EPHA3	ENSBTAG00000006811									https://svdb-dc.pslab.ca/?sv=smoove-1072	https://www.ncbi.nlm.nih.gov/gdv/browser/genome/?id=GCF_002263795.2&chr=1&from=37113170&to=37113379
1	37226874	smoove-1073	DEL	37227121	-247	1	0.0016	309	1	0	971	1	0	99.68	intron_variant&feature_truncation	MODIFIER	EPHA3	ENSBTAG00000006811									https://svdb-dc.pslab.ca/?sv=smoove-1073	https://www.ncbi.nlm.nih.gov/gdv/browser/genome/?id=GCF_002263795.2&chr=1&from=37226874&to=37227121
1	37248355	smoove-1074	DEL	37248408	-53	0.0241	0.0097	305	4	1	972	1	0	98.06	intron_variant&feature_truncation	MODIFIER	EPHA3	ENSBTAG00000006811									https://svdb-dc.pslab.ca/?sv=smoove-1074	https://www.ncbi.nlm.nih.gov/gdv/browser/genome/?id=GCF_002263795.2&chr=1&from=37248355&to=37248408
1	37280296	smoove-1075	DEL	37280825	-529	0.6684	0.7258	25	120	165	973	1	0	8.71	intron_variant&feature_truncation	MODIFIER	EPHA3	ENSBTAG00000006811						1:37277929:C:T:0.98:T:BovineHD0100010545;1:37279496:G:T:0.98:T:BovineHD0100010547;1:37280206:C:T:0.98:T:BovineHD0100010548;1:37281368:A:G:0.96:G:BovineHD0100010549;1:37282884:T:C:0.98:C:BovineHD0100010550	1:37279780:C:T:0.94:T:rs110097588;1:37280206:C:T:0.98:T:rs109324462;1:37280927:T:C:0.97:C:rs109717099;1:37281053:G:T:0.97:T:rs109820936;1:37281118:A:T:0.96:T:rs133239442	manta-471	https://svdb-dc.pslab.ca/?sv=smoove-1075	https://www.ncbi.nlm.nih.gov/gdv/browser/genome/?id=GCF_002263795.2&chr=1&from=37280296&to=37280825
1	37286462	smoove-1076	DEL	37290314	-3852	0.7627	0.2516	172	120	18	974	1	0	35.48	intron_variant&feature_truncation	MODIFIER	EPHA3	ENSBTAG00000006811						1:37277929:C:T:0.88:C:BovineHD0100010545;1:37279496:G:T:0.88:G:BovineHD0100010547;1:37280206:C:T:0.88:C:BovineHD0100010548;1:37281368:A:G:0.87:A:BovineHD0100010549;1:37282884:T:C:0.88:T:BovineHD0100010550	1:37286350:A:G:0.98:G:rs135804075;1:37286354:T:A:0.98:A:rs133959721;1:37286355:T:C:0.98:C:rs134697903;1:37286419:G:T:0.94:T:rs135839825;1:37286431:T:C:0.88:C:rs133575149		https://svdb-dc.pslab.ca/?sv=smoove-1076	https://www.ncbi.nlm.nih.gov/gdv/browser/genome/?id=GCF_002263795.2&chr=1&from=37286462&to=37290314
1	37286690	smoove-1077	DEL	37287424	-734	0.0102	0.0068	290	2	1	974	2	100	54.84	intron_variant&feature_truncation	MODIFIER	EPHA3	ENSBTAG00000006811									https://svdb-dc.pslab.ca/?sv=smoove-1077	https://www.ncbi.nlm.nih.gov/gdv/browser/genome/?id=GCF_002263795.2&chr=1&from=37286690&to=37287424
1	37305010	smoove-1078	DEL	37305315	-305	1	0.0016	309	1	0	975	1	0	93.23	intron_variant&feature_truncation	MODIFIER	EPHA3	ENSBTAG00000006811									https://svdb-dc.pslab.ca/?sv=smoove-1078	https://www.ncbi.nlm.nih.gov/gdv/browser/genome/?id=GCF_002263795.2&chr=1&from=37305010&to=37305315
1	37317451	smoove-1079	DEL	37317665	-214	1	0.0016	309	1	0	976	1	0	99.35	intron_variant&feature_truncation	MODIFIER	EPHA3	ENSBTAG00000006811				BovineHD0100010560					https://svdb-dc.pslab.ca/?sv=smoove-1079	https://www.ncbi.nlm.nih.gov/gdv/browser/genome/?id=GCF_002263795.2&chr=1&from=37317451&to=37317665
1	37323674	smoove-1080	DEL	37324991	-1317	0.7933	0.6839	32	132	146	977	1	0	10.32	intron_variant&feature_truncation	MODIFIER	EPHA3	ENSBTAG00000006811						1:37334678:C:T:0.97:T:BovineHD0100010564	1:37326403:G:A:0.98:A:rs210930280;1:37327641:C:T:0.98:T:.;1:37334678:C:T:0.97:T:rs109837625	manta-472	https://svdb-dc.pslab.ca/?sv=smoove-1080	https://www.ncbi.nlm.nih.gov/gdv/browser/genome/?id=GCF_002263795.2&chr=1&from=37323674&to=37324991
1	37384497	smoove-1081	DEL	37384649	-152	1	0.0016	309	1	0	978	1	0	10.32	intron_variant&feature_truncation	MODIFIER	EPHA3	ENSBTAG00000006811									https://svdb-dc.pslab.ca/?sv=smoove-1081	https://www.ncbi.nlm.nih.gov/gdv/browser/genome/?id=GCF_002263795.2&chr=1&from=37384497&to=37384649
1	37388911	smoove-1082	DEL	37389167	-256	1	0.0016	309	1	0	979	1	0	99.35	intron_variant&feature_truncation	MODIFIER	EPHA3	ENSBTAG00000006811									https://svdb-dc.pslab.ca/?sv=smoove-1082	https://www.ncbi.nlm.nih.gov/gdv/browser/genome/?id=GCF_002263795.2&chr=1&from=37388911&to=37389167
1	37445493	smoove-1083	DEL	37446698	-1205	0.6104	0.0581	274	36	0	980	1	0	88.06	intron_variant&feature_truncation	MODIFIER	EPHA3	ENSBTAG00000006811							1:37445120:A:C:0.97:A:rs383757517	manta-477	https://svdb-dc.pslab.ca/?sv=smoove-1083	https://www.ncbi.nlm.nih.gov/gdv/browser/genome/?id=GCF_002263795.2&chr=1&from=37445493&to=37446698
1	37498295	smoove-1084	DEL	37498576	-281	1	0.0016	309	1	0	981	1	0	88.71	intron_variant&feature_truncation	MODIFIER	EPHA3	ENSBTAG00000006811									https://svdb-dc.pslab.ca/?sv=smoove-1084	https://www.ncbi.nlm.nih.gov/gdv/browser/genome/?id=GCF_002263795.2&chr=1&from=37498295&to=37498576
1	37565039	smoove-1085	DEL	37565228	-189	1	0.0016	309	1	0	982	1	0	100	intergenic_variant	MODIFIER											https://svdb-dc.pslab.ca/?sv=smoove-1085	https://www.ncbi.nlm.nih.gov/gdv/browser/genome/?id=GCF_002263795.2&chr=1&from=37565039&to=37565228
1	37568742	smoove-1086	DEL	37568944	-202	1	0.0016	309	1	0	983	1	0	99.35	intergenic_variant	MODIFIER											https://svdb-dc.pslab.ca/?sv=smoove-1086	https://www.ncbi.nlm.nih.gov/gdv/browser/genome/?id=GCF_002263795.2&chr=1&from=37568742&to=37568944
1	37639208	smoove-1087	DEL	37639461	-253	0.3776	0.1081	248	57	5	984	1	0	79.68	intergenic_variant	MODIFIER											https://svdb-dc.pslab.ca/?sv=smoove-1087	https://www.ncbi.nlm.nih.gov/gdv/browser/genome/?id=GCF_002263795.2&chr=1&from=37639208&to=37639461
1	37650444	smoove-1088	DEL	37650707	-263	1	0.0016	309	1	0	985	1	0	80.32	intergenic_variant	MODIFIER											https://svdb-dc.pslab.ca/?sv=smoove-1088	https://www.ncbi.nlm.nih.gov/gdv/browser/genome/?id=GCF_002263795.2&chr=1&from=37650444&to=37650707
1	37671430	smoove-1089	DEL	37671637	-207	1.47897e-10	0.178	227	54	28	986	1	0	73.55	intergenic_variant	MODIFIER											https://svdb-dc.pslab.ca/?sv=smoove-1089	https://www.ncbi.nlm.nih.gov/gdv/browser/genome/?id=GCF_002263795.2&chr=1&from=37671430&to=37671637
1	37735212	smoove-1090	DEL	37735266	-54	0.7798	0.1145	242	65	3	987	1	0	62.58	intergenic_variant	MODIFIER									1:37735159:C:T:0.95:T:rs136060678;1:37735316:G:A:0.95:A:rs133575854;1:37735341:C:T:0.93:T:rs136380464;1:37735396:T:C:0.95:C:rs132838325;1:37735402:T:G:0.95:G:rs137580595		https://svdb-dc.pslab.ca/?sv=smoove-1090	https://www.ncbi.nlm.nih.gov/gdv/browser/genome/?id=GCF_002263795.2&chr=1&from=37735212&to=37735266
1	37737996	smoove-1091	DEL	37738060	-64	0.4249	0.4726	90	147	73	988	1	0	42.9	intergenic_variant	MODIFIER								1:37731467:G:A:0.96:A:BovineHD0100010698;1:37735388:T:C:0.94:C:BovineHD0100010700;1:37738081:G:T:0.96:T:BovineHD0100010701;1:37741331:T:C:0.92:C:BovineHD0100010702;1:37743537:C:T:0.96:T:BovineHD0100010703	1:37737819:T:G:0.95:G:rs109376174;1:37738081:G:T:0.96:T:rs135361660;1:37738125:C:T:0.94:T:rs136002460;1:37738259:A:G:0.95:G:rs137845686;1:37738265:G:A:0.94:A:rs134549541		https://svdb-dc.pslab.ca/?sv=smoove-1091	https://www.ncbi.nlm.nih.gov/gdv/browser/genome/?id=GCF_002263795.2&chr=1&from=37737996&to=37738060
1	37843837	smoove-1092	DEL	37843977	-140	1	0.0032	308	2	0	989	1	0	29.03	intergenic_variant	MODIFIER										manta-480	https://svdb-dc.pslab.ca/?sv=smoove-1092	https://www.ncbi.nlm.nih.gov/gdv/browser/genome/?id=GCF_002263795.2&chr=1&from=37843837&to=37843977
1	37878884	smoove-1093	DEL	37879184	-300	1	0.0016	309	1	0	990	1	0	99.03	intergenic_variant	MODIFIER											https://svdb-dc.pslab.ca/?sv=smoove-1093	https://www.ncbi.nlm.nih.gov/gdv/browser/genome/?id=GCF_002263795.2&chr=1&from=37878884&to=37879184
1	37980728	smoove-1094	DEL	37981010	-282	1	0.0016	309	1	0	991	1	0	99.35	intergenic_variant	MODIFIER											https://svdb-dc.pslab.ca/?sv=smoove-1094	https://www.ncbi.nlm.nih.gov/gdv/browser/genome/?id=GCF_002263795.2&chr=1&from=37980728&to=37981010
1	38039628	smoove-1095	DUP	38041162	1534	0.0001	0.0097	306	2	2	992	1	0	98.39	intergenic_variant	MODIFIER									1:38030401:T:C:0.89:T:rs441206477;1:38030420:A:G:0.89:A:rs459728151;1:38037476:A:T:0.89:A:rs453453993;1:38041461:G:A:0.89:G:rs137289866		https://svdb-dc.pslab.ca/?sv=smoove-1095	https://www.ncbi.nlm.nih.gov/gdv/browser/genome/?id=GCF_002263795.2&chr=1&from=38039628&to=38041162
1	38039637	smoove-1096	DEL	38041071	-1434	1	0.0048	307	3	0	992	2	100	99.03	intergenic_variant	MODIFIER											https://svdb-dc.pslab.ca/?sv=smoove-1096	https://www.ncbi.nlm.nih.gov/gdv/browser/genome/?id=GCF_002263795.2&chr=1&from=38039637&to=38041071
1	38039838	smoove-1097	DEL	38040884	-1046	1	0.0065	306	4	0	992	3	100	99.68	intergenic_variant	MODIFIER									1:38030401:T:C:1.0:T:rs441206477;1:38030420:A:G:1.0:A:rs459728151;1:38037476:A:T:1.0:A:rs453453993;1:38041461:G:A:1.0:G:rs137289866		https://svdb-dc.pslab.ca/?sv=smoove-1097	https://www.ncbi.nlm.nih.gov/gdv/browser/genome/?id=GCF_002263795.2&chr=1&from=38039838&to=38040884
1	38040984	smoove-1098	DEL	38041170	-186	1	0.0081	305	5	0	992	4	0	99.68	intergenic_variant	MODIFIER										manta-486	https://svdb-dc.pslab.ca/?sv=smoove-1098	https://www.ncbi.nlm.nih.gov/gdv/browser/genome/?id=GCF_002263795.2&chr=1&from=38040984&to=38041170
1	38048580	smoove-1099	DEL	38049084	-504	1	0.0016	309	1	0	993	1	0	98.06	intergenic_variant	MODIFIER											https://svdb-dc.pslab.ca/?sv=smoove-1099	https://www.ncbi.nlm.nih.gov/gdv/browser/genome/?id=GCF_002263795.2&chr=1&from=38048580&to=38049084
1	38095762	smoove-1100	DEL	38095943	-181	0.0085	0.1295	240	58	11	994	1	0	77.74	intergenic_variant	MODIFIER											https://svdb-dc.pslab.ca/?sv=smoove-1100	https://www.ncbi.nlm.nih.gov/gdv/browser/genome/?id=GCF_002263795.2&chr=1&from=38095762&to=38095943
1	38124290	smoove-1101	DEL	38124519	-229	1	0.0016	309	1	0	995	1	0	77.74	intergenic_variant	MODIFIER											https://svdb-dc.pslab.ca/?sv=smoove-1101	https://www.ncbi.nlm.nih.gov/gdv/browser/genome/?id=GCF_002263795.2&chr=1&from=38124290&to=38124519
1	38157343	smoove-1102	DEL	38157581	-238	5.85862e-22	0.3226	110	200	0	996	1	0	35.16	intergenic_variant	MODIFIER										manta-488	https://svdb-dc.pslab.ca/?sv=smoove-1102	https://www.ncbi.nlm.nih.gov/gdv/browser/genome/?id=GCF_002263795.2&chr=1&from=38157343&to=38157581
1	38165794	smoove-1103	DEL	38166011	-217	1	0.0016	309	1	0	997	1	0	35.16	intergenic_variant	MODIFIER											https://svdb-dc.pslab.ca/?sv=smoove-1103	https://www.ncbi.nlm.nih.gov/gdv/browser/genome/?id=GCF_002263795.2&chr=1&from=38165794&to=38166011
1	38188443	smoove-1104	DEL	38188673	-230	1	0.0016	309	1	0	998	1	0	100	intergenic_variant	MODIFIER						BovineHD0100010866					https://svdb-dc.pslab.ca/?sv=smoove-1104	https://www.ncbi.nlm.nih.gov/gdv/browser/genome/?id=GCF_002263795.2&chr=1&from=38188443&to=38188673
1	38217552	smoove-1105	DEL	38217867	-315	1	0.0016	309	1	0	999	1	0	99.35	intron_variant&feature_truncation	MODIFIER	PROS1	ENSBTAG00000023652				BovineHD0100010881					https://svdb-dc.pslab.ca/?sv=smoove-1105	https://www.ncbi.nlm.nih.gov/gdv/browser/genome/?id=GCF_002263795.2&chr=1&from=38217552&to=38217867
1	38217931	smoove-1106	DEL	38218263	-332	1	0.0016	309	1	0	1000	1	0	99.35	intron_variant&feature_truncation	MODIFIER	PROS1	ENSBTAG00000023652				BovineHD0100010882					https://svdb-dc.pslab.ca/?sv=smoove-1106	https://www.ncbi.nlm.nih.gov/gdv/browser/genome/?id=GCF_002263795.2&chr=1&from=38217931&to=38218263
1	38222655	smoove-1107	DEL	38222859	-204	1	0.0016	309	1	0	1001	1	0	99.35	intron_variant&feature_truncation	MODIFIER	PROS1	ENSBTAG00000023652									https://svdb-dc.pslab.ca/?sv=smoove-1107	https://www.ncbi.nlm.nih.gov/gdv/browser/genome/?id=GCF_002263795.2&chr=1&from=38222655&to=38222859
1	38242107	smoove-1108	DEL	38242403	-296	1	0.0016	309	1	0	1002	1	0	100	splice_polypyrimidine_tract_variant&coding_sequence_variant&intron_variant&feature_truncation	LOW	PROS1	ENSBTAG00000023652	PROS1:ENSBTAG00000023652	PROS1:ENSBTAG00000023652							https://svdb-dc.pslab.ca/?sv=smoove-1108	https://www.ncbi.nlm.nih.gov/gdv/browser/genome/?id=GCF_002263795.2&chr=1&from=38242107&to=38242403
1	38275899	smoove-1109	DEL	38276096	-197	1	0.0016	309	1	0	1003	1	0	99.35	coding_sequence_variant&intron_variant&feature_truncation	MODIFIER	ARL13B	ENSBTAG00000005155	ARL13B:ENSBTAG00000005155	ARL13B:ENSBTAG00000005155		BovineHD0100010918					https://svdb-dc.pslab.ca/?sv=smoove-1109	https://www.ncbi.nlm.nih.gov/gdv/browser/genome/?id=GCF_002263795.2&chr=1&from=38275899&to=38276096
1	38277315	smoove-1110	DEL	38277610	-295	1	0.0016	309	1	0	1004	1	0	100	intron_variant&feature_truncation	MODIFIER	ARL13B	ENSBTAG00000005155									https://svdb-dc.pslab.ca/?sv=smoove-1110	https://www.ncbi.nlm.nih.gov/gdv/browser/genome/?id=GCF_002263795.2&chr=1&from=38277315&to=38277610
1	38350876	smoove-1111	DEL	38351157	-281	1	0.0016	309	1	0	1005	1	0	99.35	intron_variant&feature_truncation	MODIFIER	ARL13B	ENSBTAG00000005155									https://svdb-dc.pslab.ca/?sv=smoove-1111	https://www.ncbi.nlm.nih.gov/gdv/browser/genome/?id=GCF_002263795.2&chr=1&from=38350876&to=38351157
1	38351084	smoove-1112	DUP	38351258	174	1	0.0016	309	1	0	1005	2	41.95	99.35	intron_variant&feature_elongation	MODIFIER	ARL13B	ENSBTAG00000005155									https://svdb-dc.pslab.ca/?sv=smoove-1112	https://www.ncbi.nlm.nih.gov/gdv/browser/genome/?id=GCF_002263795.2&chr=1&from=38351084&to=38351258
1	38384496	smoove-1113	DEL	38384571	-75	1	0.0048	307	3	0	1006	1	0	98.71	intron_variant&feature_truncation	MODIFIER	NSUN3	ENSBTAG00000015728							1:38378930:G:A:1.0:G:rs477488974;1:38383149:C:T:1.0:C:rs475287125;1:38385873:A:G:1.0:A:rs439753656;1:38393870:T:G:1.0:T:rs472513564		https://svdb-dc.pslab.ca/?sv=smoove-1113	https://www.ncbi.nlm.nih.gov/gdv/browser/genome/?id=GCF_002263795.2&chr=1&from=38384496&to=38384571
1	38392320	smoove-1114	DEL	38392466	-146	1	0.0016	309	1	0	1007	1	0	98.71	intron_variant&feature_truncation	MODIFIER	NSUN3	ENSBTAG00000015728									https://svdb-dc.pslab.ca/?sv=smoove-1114	https://www.ncbi.nlm.nih.gov/gdv/browser/genome/?id=GCF_002263795.2&chr=1&from=38392320&to=38392466
1	38459603	smoove-1115	DEL	38459864	-261	1	0.0016	309	1	0	1008	1	0	99.35	intergenic_variant	MODIFIER											https://svdb-dc.pslab.ca/?sv=smoove-1115	https://www.ncbi.nlm.nih.gov/gdv/browser/genome/?id=GCF_002263795.2&chr=1&from=38459603&to=38459864
1	38463172	smoove-1116	DEL	38463449	-277	1	0.0016	309	1	0	1009	1	0	99.35	intergenic_variant	MODIFIER											https://svdb-dc.pslab.ca/?sv=smoove-1116	https://www.ncbi.nlm.nih.gov/gdv/browser/genome/?id=GCF_002263795.2&chr=1&from=38463172&to=38463449
1	38673637	smoove-1117	DEL	38674644	-1007	0.2445	0.0825	258	51	0	1010	1	0	83.55	intergenic_variant	MODIFIER											https://svdb-dc.pslab.ca/?sv=smoove-1117	https://www.ncbi.nlm.nih.gov/gdv/browser/genome/?id=GCF_002263795.2&chr=1&from=38673637&to=38674644
1	38675845	smoove-1118	DEL	38676246	-401	0.1507	0.2306	188	101	21	1011	1	0	69.35	intergenic_variant	MODIFIER								1:38672019:A:C:0.94:C:BovineHD0100011033	1:38675040:G:T:0.97:T:rs384689515;1:38675175:C:T:0.96:T:rs210044519;1:38675184:T:C:0.96:C:rs210887906;1:38675738:C:T:0.9:T:rs210463843;1:38676343:G:A:0.96:A:rs211579936	manta-493	https://svdb-dc.pslab.ca/?sv=smoove-1118	https://www.ncbi.nlm.nih.gov/gdv/browser/genome/?id=GCF_002263795.2&chr=1&from=38675845&to=38676246
1	38716966	smoove-1119	DEL	38717209	-243	1	0.0016	309	1	0	1012	1	0	60.97	intergenic_variant	MODIFIER											https://svdb-dc.pslab.ca/?sv=smoove-1119	https://www.ncbi.nlm.nih.gov/gdv/browser/genome/?id=GCF_002263795.2&chr=1&from=38716966&to=38717209
1	38726155	smoove-1120	DUP	38726963	808	1	0.0016	309	1	0	1013	1	0	99.35	intergenic_variant	MODIFIER									1:38717059:A:T:1.0:A:.;1:38729396:C:T:1.0:C:rs720003564		https://svdb-dc.pslab.ca/?sv=smoove-1120	https://www.ncbi.nlm.nih.gov/gdv/browser/genome/?id=GCF_002263795.2&chr=1&from=38726155&to=38726963
1	38851692	smoove-1121	DEL	38851956	-264	1	0.0016	309	1	0	1014	1	0	99.35	intergenic_variant	MODIFIER											https://svdb-dc.pslab.ca/?sv=smoove-1121	https://www.ncbi.nlm.nih.gov/gdv/browser/genome/?id=GCF_002263795.2&chr=1&from=38851692&to=38851956
1	38860851	smoove-1122	DEL	38861048	-197	1	0.0016	309	1	0	1015	1	0	99.35	intergenic_variant	MODIFIER											https://svdb-dc.pslab.ca/?sv=smoove-1122	https://www.ncbi.nlm.nih.gov/gdv/browser/genome/?id=GCF_002263795.2&chr=1&from=38860851&to=38861048
1	38870496	smoove-1123	DEL	38870764	-268	1	0.0016	309	1	0	1016	1	0	99.35	intergenic_variant	MODIFIER						BovineHD0100011082					https://svdb-dc.pslab.ca/?sv=smoove-1123	https://www.ncbi.nlm.nih.gov/gdv/browser/genome/?id=GCF_002263795.2&chr=1&from=38870496&to=38870764
1	38878447	smoove-1124	DEL	38879573	-1126	0.7296	0.5645	57	156	97	1017	1	0	18.71	intergenic_variant	MODIFIER								1:38882046:A:G:1.0:G:BovineHD0100011084;1:38883293:T:C:0.81:C:BovineHD0100011085	1:38880943:A:T:0.99:T:rs135253022;1:38882046:A:G:1.0:G:rs133113406;1:38882997:T:G:0.95:G:rs134570441;1:38883113:T:C:0.97:C:rs110592564;1:38883293:T:C:0.81:C:rs134881982	manta-495	https://svdb-dc.pslab.ca/?sv=smoove-1124	https://www.ncbi.nlm.nih.gov/gdv/browser/genome/?id=GCF_002263795.2&chr=1&from=38878447&to=38879573
1	38883892	smoove-1125	DEL	38884046	-154	1	0.0016	309	1	0	1018	1	0	18.06	intergenic_variant	MODIFIER											https://svdb-dc.pslab.ca/?sv=smoove-1125	https://www.ncbi.nlm.nih.gov/gdv/browser/genome/?id=GCF_002263795.2&chr=1&from=38883892&to=38884046
1	38890405	smoove-1126	DEL	38890465	-60	0.5739	0.1145	244	61	5	1019	1	0	78.39	intergenic_variant	MODIFIER									1:38888274:C:T:0.94:T:rs135871201;1:38891926:G:A:0.91:A:rs379834260;1:38892059:G:A:0.94:A:rs385082401	manta-496	https://svdb-dc.pslab.ca/?sv=smoove-1126	https://www.ncbi.nlm.nih.gov/gdv/browser/genome/?id=GCF_002263795.2&chr=1&from=38890405&to=38890465
1	38890799	smoove-1127	DEL	38890974	-175	1	0.0016	309	1	0	1020	1	0	78.39	intergenic_variant	MODIFIER											https://svdb-dc.pslab.ca/?sv=smoove-1127	https://www.ncbi.nlm.nih.gov/gdv/browser/genome/?id=GCF_002263795.2&chr=1&from=38890799&to=38890974
1	38948088	smoove-1128	DEL	38948291	-203	1	0.0016	309	1	0	1021	1	0	99.35	intergenic_variant	MODIFIER						BovineHD0100011098					https://svdb-dc.pslab.ca/?sv=smoove-1128	https://www.ncbi.nlm.nih.gov/gdv/browser/genome/?id=GCF_002263795.2&chr=1&from=38948088&to=38948291
1	38975026	smoove-1129	DEL	38975216	-190	1	0.0016	309	1	0	1022	1	0	99.35	intergenic_variant	MODIFIER											https://svdb-dc.pslab.ca/?sv=smoove-1129	https://www.ncbi.nlm.nih.gov/gdv/browser/genome/?id=GCF_002263795.2&chr=1&from=38975026&to=38975216
1	38989075	smoove-1130	DUP	38989244	169	1	0.0016	309	1	0	1023	1	0	99.35	intergenic_variant	MODIFIER											https://svdb-dc.pslab.ca/?sv=smoove-1130	https://www.ncbi.nlm.nih.gov/gdv/browser/genome/?id=GCF_002263795.2&chr=1&from=38989075&to=38989244
1	39010353	smoove-1131	DEL	39010466	-113	0.0002	0.1865	211	71	21	1024	1	0	67.74	intergenic_variant	MODIFIER											https://svdb-dc.pslab.ca/?sv=smoove-1131	https://www.ncbi.nlm.nih.gov/gdv/browser/genome/?id=GCF_002263795.2&chr=1&from=39010353&to=39010466
1	39020835	smoove-1132	DEL	39021055	-220	1	0.0016	309	1	0	1025	1	0	67.74	intergenic_variant	MODIFIER											https://svdb-dc.pslab.ca/?sv=smoove-1132	https://www.ncbi.nlm.nih.gov/gdv/browser/genome/?id=GCF_002263795.2&chr=1&from=39020835&to=39021055
1	39164949	smoove-1133	DEL	39165153	-204	1	0.0016	309	1	0	1026	1	0	99.35	intergenic_variant	MODIFIER											https://svdb-dc.pslab.ca/?sv=smoove-1133	https://www.ncbi.nlm.nih.gov/gdv/browser/genome/?id=GCF_002263795.2&chr=1&from=39164949&to=39165153
1	39168216	smoove-1134	DEL	39168509	-293	0.6818	0.1661	214	89	7	1027	1	0	69.35	intergenic_variant	MODIFIER											https://svdb-dc.pslab.ca/?sv=smoove-1134	https://www.ncbi.nlm.nih.gov/gdv/browser/genome/?id=GCF_002263795.2&chr=1&from=39168216&to=39168509
1	39177456	smoove-1135	DEL	39177779	-323	1	0.0016	309	1	0	1028	1	0	69.35	intergenic_variant	MODIFIER											https://svdb-dc.pslab.ca/?sv=smoove-1135	https://www.ncbi.nlm.nih.gov/gdv/browser/genome/?id=GCF_002263795.2&chr=1&from=39177456&to=39177779
1	39265211	smoove-1136	DEL	39265267	-56	0.2536	0.7274	27	115	168	1029	1	0	9.03	intergenic_variant	MODIFIER								1:39261153:A:G:0.92:G:BovineHD0100011160;1:39261885:C:T:0.94:T:BovineHD0100011161;1:39266078:C:T:0.92:T:BovineHD0100011162;1:39268209:G:A:0.93:A:BovineHD0100011163;1:39269634:T:C:0.93:C:BovineHD0100011165	1:39264947:A:T:0.91:T:rs384515934;1:39265017:C:T:0.93:T:rs136870890;1:39265196:G:C:0.9:C:rs382246776;1:39265447:T:C:0.95:C:rs133568423;1:39265599:C:A:0.94:A:rs382524747		https://svdb-dc.pslab.ca/?sv=smoove-1136	https://www.ncbi.nlm.nih.gov/gdv/browser/genome/?id=GCF_002263795.2&chr=1&from=39265211&to=39265267
1	39291877	smoove-1137	DEL	39292124	-247	1	0.0016	309	1	0	1030	1	0	9.03	intergenic_variant	MODIFIER					ARS-BFGL-NGS-26011	ARS-BFGL-NGS-26011					https://svdb-dc.pslab.ca/?sv=smoove-1137	https://www.ncbi.nlm.nih.gov/gdv/browser/genome/?id=GCF_002263795.2&chr=1&from=39291877&to=39292124
1	39338595	smoove-1138	DEL	39338683	-88	0.4718	0.0452	283	26	1	1031	1	0	90.97	intergenic_variant	MODIFIER						BovineHD0100011187			1:39338467:C:T:0.84:T:rs385394932;1:39338555:T:C:0.86:T:rs381109549;1:39338782:C:T:0.87:T:rs520487303;1:39338783:A:G:0.87:G:rs441080542;1:39338827:T:C:0.83:T:rs378609847	manta-501	https://svdb-dc.pslab.ca/?sv=smoove-1138	https://www.ncbi.nlm.nih.gov/gdv/browser/genome/?id=GCF_002263795.2&chr=1&from=39338595&to=39338683
1	39375883	smoove-1139	DEL	39376752	-869	1	0.0129	302	8	0	1032	1	0	88.71	intergenic_variant	MODIFIER									1:39376770:G:C:0.84:C:rs445389034		https://svdb-dc.pslab.ca/?sv=smoove-1139	https://www.ncbi.nlm.nih.gov/gdv/browser/genome/?id=GCF_002263795.2&chr=1&from=39375883&to=39376752
1	39377980	smoove-1140	DEL	39378031	-51	0.3948	0.2097	196	98	16	1033	1	0	63.87	intergenic_variant	MODIFIER								1:39370412:G:A:0.88:A:BovineHD0100011195;1:39377673:C:T:0.89:T:BovineHD0100011197	1:39377872:C:T:0.87:T:rs210276382;1:39377879:G:A:0.88:A:rs135985443;1:39377903:A:G:0.86:G:rs479227512;1:39378212:A:C:0.88:C:rs378695495;1:39378215:G:A:0.88:A:rs380953582		https://svdb-dc.pslab.ca/?sv=smoove-1140	https://www.ncbi.nlm.nih.gov/gdv/browser/genome/?id=GCF_002263795.2&chr=1&from=39377980&to=39378031
1	39397050	smoove-1141	DEL	39397270	-220	1	0.0016	309	1	0	1034	1	0	63.23	intergenic_variant	MODIFIER											https://svdb-dc.pslab.ca/?sv=smoove-1141	https://www.ncbi.nlm.nih.gov/gdv/browser/genome/?id=GCF_002263795.2&chr=1&from=39397050&to=39397270
1	39440169	smoove-1142	DEL	39440401	-232	1	0.0016	309	1	0	1035	1	0	99.35	intergenic_variant	MODIFIER											https://svdb-dc.pslab.ca/?sv=smoove-1142	https://www.ncbi.nlm.nih.gov/gdv/browser/genome/?id=GCF_002263795.2&chr=1&from=39440169&to=39440401
1	39462985	smoove-1143	DUP	39463097	112	0.5739	0.1145	244	61	5	1036	1	0	79.03	intergenic_variant	MODIFIER									1:39456512:G:A:0.87:A:rs209618356;1:39458031:G:A:0.87:A:rs210749864;1:39458086:A:G:0.87:G:rs210964650	manta-504	https://svdb-dc.pslab.ca/?sv=smoove-1143	https://www.ncbi.nlm.nih.gov/gdv/browser/genome/?id=GCF_002263795.2&chr=1&from=39462985&to=39463097
1	39491346	smoove-1144	DEL	39491577	-231	1	0.0016	309	1	0	1037	1	0	79.03	intergenic_variant	MODIFIER											https://svdb-dc.pslab.ca/?sv=smoove-1144	https://www.ncbi.nlm.nih.gov/gdv/browser/genome/?id=GCF_002263795.2&chr=1&from=39491346&to=39491577
1	39538525	smoove-1145	DEL	39539276	-751	0.0711	0.9839	1	8	301	1038	1	0	0.32	intergenic_variant	MODIFIER								1:39532270:C:T:1.0:T:BovineHD0100011236;1:39535924:G:A:1.0:A:BovineHD0100011237	1:39537068:T:A:1.0:A:rs133781664;1:39537871:A:T:0.92:T:rs135639567;1:39540546:G:T:0.9:T:rs132807382;1:39540707:C:A:0.94:A:rs137062510;1:39540733:T:C:0.94:C:rs379728011	manta-505	https://svdb-dc.pslab.ca/?sv=smoove-1145	https://www.ncbi.nlm.nih.gov/gdv/browser/genome/?id=GCF_002263795.2&chr=1&from=39538525&to=39539276
1	39549876	smoove-1146	DEL	39550166	-290	1	0.0016	309	1	0	1039	1	0	0.32	intergenic_variant	MODIFIER											https://svdb-dc.pslab.ca/?sv=smoove-1146	https://www.ncbi.nlm.nih.gov/gdv/browser/genome/?id=GCF_002263795.2&chr=1&from=39549876&to=39550166
1	39680342	smoove-1147	DEL	39680395	-53	0.492	0.1452	228	74	8	1040	1	0	73.23	intergenic_variant	MODIFIER								1:39672850:T:C:0.87:C:BovineHD0100011274	1:39680038:A:G:0.95:G:rs210428569;1:39680500:G:A:0.89:A:rs109108292;1:39680812:G:A:0.84:A:rs383585351;1:39680858:A:T:0.95:T:rs209360174;1:39681505:G:C:0.86:C:rs211116008	manta-508	https://svdb-dc.pslab.ca/?sv=smoove-1147	https://www.ncbi.nlm.nih.gov/gdv/browser/genome/?id=GCF_002263795.2&chr=1&from=39680342&to=39680395
1	39708958	smoove-1148	DEL	39709208	-250	1	0.0016	309	1	0	1041	1	0	73.23	intergenic_variant	MODIFIER											https://svdb-dc.pslab.ca/?sv=smoove-1148	https://www.ncbi.nlm.nih.gov/gdv/browser/genome/?id=GCF_002263795.2&chr=1&from=39708958&to=39709208
1	39850465	smoove-1149	DUP	39851526	1061	1.33999e-20	0.7806	45	46	219	1042	1	0	14.19	intergenic_variant	MODIFIER						BovineHD0100011313					https://svdb-dc.pslab.ca/?sv=smoove-1149	https://www.ncbi.nlm.nih.gov/gdv/browser/genome/?id=GCF_002263795.2&chr=1&from=39850465&to=39851526
1	39850486	smoove-1150	DEL	39851242	-756	0	0.4242	47	263	0	1042	2	100	28.71	intergenic_variant	MODIFIER						BovineHD0100011313					https://svdb-dc.pslab.ca/?sv=smoove-1150	https://www.ncbi.nlm.nih.gov/gdv/browser/genome/?id=GCF_002263795.2&chr=1&from=39850486&to=39851242
1	39875887	smoove-1151	DEL	39876328	-441	1	0.0016	309	1	0	1043	1	0	15.48	intergenic_variant	MODIFIER											https://svdb-dc.pslab.ca/?sv=smoove-1151	https://www.ncbi.nlm.nih.gov/gdv/browser/genome/?id=GCF_002263795.2&chr=1&from=39875887&to=39876328
1	39909744	smoove-1152	DEL	39909966	-222	1	0.0016	309	1	0	1044	1	0	100	intergenic_variant	MODIFIER											https://svdb-dc.pslab.ca/?sv=smoove-1152	https://www.ncbi.nlm.nih.gov/gdv/browser/genome/?id=GCF_002263795.2&chr=1&from=39909744&to=39909966
1	39933409	smoove-1153	DEL	39933602	-193	1	0.0016	309	1	0	1045	1	0	99.35	intergenic_variant	MODIFIER						BovineHD0100011343					https://svdb-dc.pslab.ca/?sv=smoove-1153	https://www.ncbi.nlm.nih.gov/gdv/browser/genome/?id=GCF_002263795.2&chr=1&from=39933409&to=39933602
1	39994672	smoove-1154	DEL	39994861	-189	1	0.0016	309	1	0	1046	1	0	99.35	intergenic_variant	MODIFIER											https://svdb-dc.pslab.ca/?sv=smoove-1154	https://www.ncbi.nlm.nih.gov/gdv/browser/genome/?id=GCF_002263795.2&chr=1&from=39994672&to=39994861
1	40042908	smoove-1155	DEL	40043163	-255	1	0.0032	308	2	0	1047	1	0	99.03	intergenic_variant	MODIFIER											https://svdb-dc.pslab.ca/?sv=smoove-1155	https://www.ncbi.nlm.nih.gov/gdv/browser/genome/?id=GCF_002263795.2&chr=1&from=40042908&to=40043163
1	40063283	smoove-1156	DEL	40063704	-421	1	0.0016	309	1	0	1048	1	0	99.03	intergenic_variant	MODIFIER											https://svdb-dc.pslab.ca/?sv=smoove-1156	https://www.ncbi.nlm.nih.gov/gdv/browser/genome/?id=GCF_002263795.2&chr=1&from=40063283&to=40063704
1	40084926	smoove-1157	DEL	40085020	-94	0.0031	0.0484	284	22	4	1049	1	0	91.29	intergenic_variant	MODIFIER								1:40089352:G:A:0.92:A:BovineHD0100011394;1:40094560:T:C:0.89:C:BovineHD0100011395	1:40084757:A:G:0.89:A:rs476293665;1:40085070:T:C:0.92:C:rs460946149;1:40085096:A:G:0.92:G:rs481130416;1:40085146:G:A:0.92:A:rs449921633;1:40085297:A:G:0.92:G:rs434847676	manta-512	https://svdb-dc.pslab.ca/?sv=smoove-1157	https://www.ncbi.nlm.nih.gov/gdv/browser/genome/?id=GCF_002263795.2&chr=1&from=40084926&to=40085020
1	40184371	smoove-1158	DEL	40184425	-54	1	0.0065	306	4	0	1050	1	0	92.9	intergenic_variant	MODIFIER									1:40184366:A:G:1.0:A:.		https://svdb-dc.pslab.ca/?sv=smoove-1158	https://www.ncbi.nlm.nih.gov/gdv/browser/genome/?id=GCF_002263795.2&chr=1&from=40184371&to=40184425
1	40234582	smoove-1159	DEL	40234630	-48	0.0678	0.0387	288	20	2	1051	1	0	94.19	intergenic_variant	MODIFIER								1:40240532:A:G:0.82:G:BovineHD0100011429	1:40234745:A:G:0.82:G:rs466449719;1:40234756:G:A:0.82:A:rs526710367;1:40234757:A:C:0.82:C:rs435044056;1:40234784:G:T:0.82:T:rs455214845;1:40234881:A:G:0.82:G:rs467412516	manta-515	https://svdb-dc.pslab.ca/?sv=smoove-1159	https://www.ncbi.nlm.nih.gov/gdv/browser/genome/?id=GCF_002263795.2&chr=1&from=40234582&to=40234630
1	40243423	smoove-1160	DEL	40243526	-103	0.4212	0.0419	285	24	1	1052	1	0	98.06	intergenic_variant	MODIFIER								1:40240532:A:G:0.96:G:BovineHD0100011429	1:40243177:A:G:0.96:G:rs470959310;1:40243254:G:A:0.96:A:rs453430174;1:40243644:A:G:0.96:G:rs462465835;1:40243712:C:T:0.93:T:rs482558067;1:40243723:A:G:0.96:G:rs444706657		https://svdb-dc.pslab.ca/?sv=smoove-1160	https://www.ncbi.nlm.nih.gov/gdv/browser/genome/?id=GCF_002263795.2&chr=1&from=40243423&to=40243526
1	40243976	smoove-1161	DEL	40245641	-1665	0.4212	0.0419	285	24	1	1053	1	0	99.35	intergenic_variant	MODIFIER								1:40240532:A:G:0.96:G:BovineHD0100011429	1:40243823:G:T:0.96:T:rs476798080;1:40243877:T:A:0.89:T:rs479666167;1:40243912:C:T:0.93:T:rs448150408;1:40245697:G:C:0.92:G:rs450825195;1:40245755:C:T:1.0:T:rs433173386		https://svdb-dc.pslab.ca/?sv=smoove-1161	https://www.ncbi.nlm.nih.gov/gdv/browser/genome/?id=GCF_002263795.2&chr=1&from=40243976&to=40245641
1	40271757	smoove-1162	DEL	40271956	-199	1	0.0016	309	1	0	1054	1	0	91.61	intergenic_variant	MODIFIER											https://svdb-dc.pslab.ca/?sv=smoove-1162	https://www.ncbi.nlm.nih.gov/gdv/browser/genome/?id=GCF_002263795.2&chr=1&from=40271757&to=40271956
1	40279707	smoove-1163	DEL	40280950	-1243	1	0.1194	240	66	4	1055	1	0	77.1	intergenic_variant	MODIFIER									1:40279514:T:C:0.86:C:rs207540309;1:40279544:C:T:0.91:T:rs209117483;1:40279671:T:C:0.82:T:rs208192454;1:40281059:T:A:0.91:A:rs381720491;1:40281074:T:C:0.91:C:rs385065344	manta-517	https://svdb-dc.pslab.ca/?sv=smoove-1163	https://www.ncbi.nlm.nih.gov/gdv/browser/genome/?id=GCF_002263795.2&chr=1&from=40279707&to=40280950
1	40309955	smoove-1164	DEL	40310138	-183	1	0.0016	309	1	0	1056	1	0	77.42	intergenic_variant	MODIFIER											https://svdb-dc.pslab.ca/?sv=smoove-1164	https://www.ncbi.nlm.nih.gov/gdv/browser/genome/?id=GCF_002263795.2&chr=1&from=40309955&to=40310138
1	40310765	smoove-1165	DEL	40310994	-229	1	0.0016	309	1	0	1057	1	0	99.35	intergenic_variant	MODIFIER											https://svdb-dc.pslab.ca/?sv=smoove-1165	https://www.ncbi.nlm.nih.gov/gdv/browser/genome/?id=GCF_002263795.2&chr=1&from=40310765&to=40310994
1	40345216	smoove-1166	DEL	40345488	-272	1	0.0016	309	1	0	1058	1	0	100	intergenic_variant	MODIFIER											https://svdb-dc.pslab.ca/?sv=smoove-1166	https://www.ncbi.nlm.nih.gov/gdv/browser/genome/?id=GCF_002263795.2&chr=1&from=40345216&to=40345488
1	40377819	smoove-1167	DEL	40381941	-4122	1	0.0177	299	11	0	1059	1	0	96.13	intergenic_variant	MODIFIER									1:40368376:C:T:1.0:C:rs381825330;1:40374906:G:T:1.0:G:rs382312340;1:40383792:C:A:1.0:C:rs378522298;1:40385301:T:G:0.91:T:rs385002866		https://svdb-dc.pslab.ca/?sv=smoove-1167	https://www.ncbi.nlm.nih.gov/gdv/browser/genome/?id=GCF_002263795.2&chr=1&from=40377819&to=40381941
1	40395337	smoove-1168	DEL	40395589	-252	1	0.0016	309	1	0	1060	1	0	96.13	intergenic_variant	MODIFIER											https://svdb-dc.pslab.ca/?sv=smoove-1168	https://www.ncbi.nlm.nih.gov/gdv/browser/genome/?id=GCF_002263795.2&chr=1&from=40395337&to=40395589
1	40459666	smoove-1169	DEL	40460111	-445	1	0.0016	309	1	0	1061	1	0	99.35	intergenic_variant	MODIFIER											https://svdb-dc.pslab.ca/?sv=smoove-1169	https://www.ncbi.nlm.nih.gov/gdv/browser/genome/?id=GCF_002263795.2&chr=1&from=40459666&to=40460111
1	40463607	smoove-1170	DEL	40463850	-243	1	0.0016	309	1	0	1062	1	0	99.35	intergenic_variant	MODIFIER											https://svdb-dc.pslab.ca/?sv=smoove-1170	https://www.ncbi.nlm.nih.gov/gdv/browser/genome/?id=GCF_002263795.2&chr=1&from=40463607&to=40463850
1	40472360	smoove-1171	DEL	40472980	-620	1	0.9984	0	1	309	1063	1	0	0	intergenic_variant	MODIFIER									1:40464140:A:G:1.0:A:rs41971100;1:40468140:G:A:1.0:A:rs41971122;1:40468299:C:A:1.0:A:rs41971123;1:40475924:A:C:1.0:A:rs41971130;1:40480859:A:T:1.0:T:rs41972236	manta-520	https://svdb-dc.pslab.ca/?sv=smoove-1171	https://www.ncbi.nlm.nih.gov/gdv/browser/genome/?id=GCF_002263795.2&chr=1&from=40472360&to=40472980
1	40542490	smoove-1172	DEL	40542679	-189	1	0.0016	309	1	0	1064	1	0	0	intergenic_variant	MODIFIER											https://svdb-dc.pslab.ca/?sv=smoove-1172	https://www.ncbi.nlm.nih.gov/gdv/browser/genome/?id=GCF_002263795.2&chr=1&from=40542490&to=40542679
1	40545302	smoove-1173	DEL	40545475	-173	1	0.0032	308	2	0	1065	1	0	99.03	intergenic_variant	MODIFIER											https://svdb-dc.pslab.ca/?sv=smoove-1173	https://www.ncbi.nlm.nih.gov/gdv/browser/genome/?id=GCF_002263795.2&chr=1&from=40545302&to=40545475
1	40589612	smoove-1174	DEL	40589978	-366	1	0.0032	308	2	0	1066	1	0	98.71	intergenic_variant	MODIFIER											https://svdb-dc.pslab.ca/?sv=smoove-1174	https://www.ncbi.nlm.nih.gov/gdv/browser/genome/?id=GCF_002263795.2&chr=1&from=40589612&to=40589978
1	40598520	smoove-1175	DEL	40598724	-204	1	0.0016	309	1	0	1067	1	0	99.03	intergenic_variant	MODIFIER											https://svdb-dc.pslab.ca/?sv=smoove-1175	https://www.ncbi.nlm.nih.gov/gdv/browser/genome/?id=GCF_002263795.2&chr=1&from=40598520&to=40598724
1	40607086	smoove-1176	DEL	40607331	-245	1	0.0016	309	1	0	1068	1	0	100	intergenic_variant	MODIFIER											https://svdb-dc.pslab.ca/?sv=smoove-1176	https://www.ncbi.nlm.nih.gov/gdv/browser/genome/?id=GCF_002263795.2&chr=1&from=40607086&to=40607331
1	40641835	smoove-1177	DEL	40642587	-752	1	0.0242	295	15	0	1069	1	0	94.84	intergenic_variant	MODIFIER									1:40641421:C:T:0.93:C:rs475646786;1:40642641:A:G:0.86:A:rs380908447;1:40642699:T:C:0.93:T:rs384618310;1:40642842:A:C:0.93:A:rs454024191;1:40642980:T:C:1.0:T:rs379872497	manta-521	https://svdb-dc.pslab.ca/?sv=smoove-1177	https://www.ncbi.nlm.nih.gov/gdv/browser/genome/?id=GCF_002263795.2&chr=1&from=40641835&to=40642587
1	40667409	smoove-1178	DEL	40667697	-288	1	0.0016	309	1	0	1070	1	0	95.48	intergenic_variant	MODIFIER											https://svdb-dc.pslab.ca/?sv=smoove-1178	https://www.ncbi.nlm.nih.gov/gdv/browser/genome/?id=GCF_002263795.2&chr=1&from=40667409&to=40667697
1	40679961	smoove-1179	DEL	40680094	-133	0.4953	0.9065	1	56	253	1071	1	0	0.65	intergenic_variant	MODIFIER										manta-522	https://svdb-dc.pslab.ca/?sv=smoove-1179	https://www.ncbi.nlm.nih.gov/gdv/browser/genome/?id=GCF_002263795.2&chr=1&from=40679961&to=40680094
1	40742108	smoove-1180	DEL	40742427	-319	1	0.0016	309	1	0	1072	1	0	0.65	intergenic_variant	MODIFIER											https://svdb-dc.pslab.ca/?sv=smoove-1180	https://www.ncbi.nlm.nih.gov/gdv/browser/genome/?id=GCF_002263795.2&chr=1&from=40742108&to=40742427
1	40817623	smoove-1181	DEL	40817968	-345	1	0.0016	309	1	0	1073	1	0	99.35	intergenic_variant	MODIFIER											https://svdb-dc.pslab.ca/?sv=smoove-1181	https://www.ncbi.nlm.nih.gov/gdv/browser/genome/?id=GCF_002263795.2&chr=1&from=40817623&to=40817968
1	40850336	smoove-1182	DEL	40850585	-249	1	0.0016	309	1	0	1074	1	0	99.35	intergenic_variant	MODIFIER											https://svdb-dc.pslab.ca/?sv=smoove-1182	https://www.ncbi.nlm.nih.gov/gdv/browser/genome/?id=GCF_002263795.2&chr=1&from=40850336&to=40850585
1	40896866	smoove-1183	DUP	40897670	804	1	0.0016	309	1	0	1075	1	0	99.35	intergenic_variant	MODIFIER											https://svdb-dc.pslab.ca/?sv=smoove-1183	https://www.ncbi.nlm.nih.gov/gdv/browser/genome/?id=GCF_002263795.2&chr=1&from=40896866&to=40897670
1	40952133	smoove-1184	DEL	40952365	-232	1	0.0016	309	1	0	1076	1	0	99.35	downstream_gene_variant	MODIFIER		ENSBTAG00000034182									https://svdb-dc.pslab.ca/?sv=smoove-1184	https://www.ncbi.nlm.nih.gov/gdv/browser/genome/?id=GCF_002263795.2&chr=1&from=40952133&to=40952365
1	40981968	smoove-1185	DEL	40982149	-181	1	0.0016	309	1	0	1077	1	0	99.35	intron_variant&feature_truncation	MODIFIER		ENSBTAG00000050258									https://svdb-dc.pslab.ca/?sv=smoove-1185	https://www.ncbi.nlm.nih.gov/gdv/browser/genome/?id=GCF_002263795.2&chr=1&from=40981968&to=40982149
1	40993558	smoove-1186	DEL	40993697	-139	1	0.0016	309	1	0	1078	1	0	99.35	intron_variant&feature_truncation	MODIFIER		ENSBTAG00000050258									https://svdb-dc.pslab.ca/?sv=smoove-1186	https://www.ncbi.nlm.nih.gov/gdv/browser/genome/?id=GCF_002263795.2&chr=1&from=40993558&to=40993697
1	41016283	smoove-1187	DEL	41016608	-325	1	0.0016	309	1	0	1079	1	0	99.35	intron_variant&feature_truncation	MODIFIER		ENSBTAG00000050258									https://svdb-dc.pslab.ca/?sv=smoove-1187	https://www.ncbi.nlm.nih.gov/gdv/browser/genome/?id=GCF_002263795.2&chr=1&from=41016283&to=41016608
1	41076337	smoove-1188	DEL	41076618	-281	1	0.0016	309	1	0	1080	1	0	99.35	intron_variant&feature_truncation	MODIFIER		ENSBTAG00000050258									https://svdb-dc.pslab.ca/?sv=smoove-1188	https://www.ncbi.nlm.nih.gov/gdv/browser/genome/?id=GCF_002263795.2&chr=1&from=41076337&to=41076618
1	41100357	smoove-1189	DEL	41100483	-126	1	0.0016	309	1	0	1081	1	0	99.35	intron_variant&feature_truncation	MODIFIER		ENSBTAG00000050258									https://svdb-dc.pslab.ca/?sv=smoove-1189	https://www.ncbi.nlm.nih.gov/gdv/browser/genome/?id=GCF_002263795.2&chr=1&from=41100357&to=41100483
1	41132019	smoove-1190	DEL	41132279	-260	1	0.0016	309	1	0	1082	1	0	99.35	intron_variant&feature_truncation	MODIFIER		ENSBTAG00000050258									https://svdb-dc.pslab.ca/?sv=smoove-1190	https://www.ncbi.nlm.nih.gov/gdv/browser/genome/?id=GCF_002263795.2&chr=1&from=41132019&to=41132279
1	41164127	smoove-1191	DEL	41164343	-216	1	0.0016	309	1	0	1083	1	0	99.35	intron_variant&feature_truncation	MODIFIER		ENSBTAG00000050258									https://svdb-dc.pslab.ca/?sv=smoove-1191	https://www.ncbi.nlm.nih.gov/gdv/browser/genome/?id=GCF_002263795.2&chr=1&from=41164127&to=41164343
1	41175790	smoove-1192	DEL	41176112	-322	1	0.0016	309	1	0	1084	1	0	99.35	intron_variant&feature_truncation	MODIFIER		ENSBTAG00000050258									https://svdb-dc.pslab.ca/?sv=smoove-1192	https://www.ncbi.nlm.nih.gov/gdv/browser/genome/?id=GCF_002263795.2&chr=1&from=41175790&to=41176112
1	41280217	smoove-1193	DEL	41280500	-283	3.83769e-07	0.5435	42	199	69	1085	1	0	13.87	intergenic_variant	MODIFIER											https://svdb-dc.pslab.ca/?sv=smoove-1193	https://www.ncbi.nlm.nih.gov/gdv/browser/genome/?id=GCF_002263795.2&chr=1&from=41280217&to=41280500
1	41287105	smoove-1194	DEL	41287426	-321	1	0.0016	309	1	0	1086	1	0	13.87	intergenic_variant	MODIFIER											https://svdb-dc.pslab.ca/?sv=smoove-1194	https://www.ncbi.nlm.nih.gov/gdv/browser/genome/?id=GCF_002263795.2&chr=1&from=41287105&to=41287426
1	41314157	smoove-1195	DEL	41314276	-119	1	0.0016	309	1	0	1087	1	0	99.35	intergenic_variant	MODIFIER											https://svdb-dc.pslab.ca/?sv=smoove-1195	https://www.ncbi.nlm.nih.gov/gdv/browser/genome/?id=GCF_002263795.2&chr=1&from=41314157&to=41314276
1	41328797	smoove-1196	DEL	41339317	-10520	0.1276	0.2145	196	95	19	1088	1	0	62.9	intergenic_variant	MODIFIER					Hapmap32424-BTA-95573	BovineHD0100011682;Hapmap32424-BTA-95573			1:41319527:T:G:0.97:G:rs380009786	manta-526	https://svdb-dc.pslab.ca/?sv=smoove-1196	https://www.ncbi.nlm.nih.gov/gdv/browser/genome/?id=GCF_002263795.2&chr=1&from=41328797&to=41339317
1	41341616	smoove-1197	DEL	41342022	-406	0.3241	0.8661	3	77	230	1089	1	0	10.97	intergenic_variant	MODIFIER								1:41341061:C:T:0.84:T:BovineHD0100011683;1:41351309:T:C:0.84:T:BovineHD0100011685	1:41340490:A:C:0.84:C:rs3423103685;1:41340952:A:G:0.84:G:rs42294240;1:41341061:C:T:0.84:T:rs42294239;1:41341064:C:T:0.84:T:rs42294238;1:41342617:G:A:0.83:A:rs42294237	manta-527	https://svdb-dc.pslab.ca/?sv=smoove-1197	https://www.ncbi.nlm.nih.gov/gdv/browser/genome/?id=GCF_002263795.2&chr=1&from=41341616&to=41342022
1	41353948	smoove-1198	DEL	41354306	-358	1	0.0016	309	1	0	1090	1	0	0.97	intergenic_variant	MODIFIER											https://svdb-dc.pslab.ca/?sv=smoove-1198	https://www.ncbi.nlm.nih.gov/gdv/browser/genome/?id=GCF_002263795.2&chr=1&from=41353948&to=41354306
1	41358199	smoove-1199	DEL	41358420	-221	1	0.0016	309	1	0	1091	1	0	100	intergenic_variant	MODIFIER											https://svdb-dc.pslab.ca/?sv=smoove-1199	https://www.ncbi.nlm.nih.gov/gdv/browser/genome/?id=GCF_002263795.2&chr=1&from=41358199&to=41358420
1	41360298	smoove-1200	DEL	41360425	-127	1	0.0016	309	1	0	1092	1	0	100	intergenic_variant	MODIFIER											https://svdb-dc.pslab.ca/?sv=smoove-1200	https://www.ncbi.nlm.nih.gov/gdv/browser/genome/?id=GCF_002263795.2&chr=1&from=41360298&to=41360425
1	41440127	smoove-1201	DEL	41440266	-139	0.0526	0.1581	215	92	3	1093	1	0	69.68	intron_variant&feature_truncation	MODIFIER	EPHA6	ENSBTAG00000044111									https://svdb-dc.pslab.ca/?sv=smoove-1201	https://www.ncbi.nlm.nih.gov/gdv/browser/genome/?id=GCF_002263795.2&chr=1&from=41440127&to=41440266
1	41445779	smoove-1202	DEL	41446034	-255	1	0.0016	309	1	0	1094	1	0	69.03	intron_variant&feature_truncation	MODIFIER	EPHA6	ENSBTAG00000044111									https://svdb-dc.pslab.ca/?sv=smoove-1202	https://www.ncbi.nlm.nih.gov/gdv/browser/genome/?id=GCF_002263795.2&chr=1&from=41445779&to=41446034
1	41455968	smoove-1203	DEL	41456180	-212	1	0.0016	309	1	0	1095	1	0	99.35	intron_variant&feature_truncation	MODIFIER	EPHA6	ENSBTAG00000044111									https://svdb-dc.pslab.ca/?sv=smoove-1203	https://www.ncbi.nlm.nih.gov/gdv/browser/genome/?id=GCF_002263795.2&chr=1&from=41455968&to=41456180
1	41463127	smoove-1204	DEL	41463831	-704	1	0.0032	308	2	0	1096	1	0	99.03	intron_variant&feature_truncation	MODIFIER	EPHA6	ENSBTAG00000044111								manta-529	https://svdb-dc.pslab.ca/?sv=smoove-1204	https://www.ncbi.nlm.nih.gov/gdv/browser/genome/?id=GCF_002263795.2&chr=1&from=41463127&to=41463831
1	41481577	smoove-1205	DEL	41481860	-283	1	0.0016	309	1	0	1097	1	0	99.03	intron_variant&feature_truncation	MODIFIER	EPHA6	ENSBTAG00000044111									https://svdb-dc.pslab.ca/?sv=smoove-1205	https://www.ncbi.nlm.nih.gov/gdv/browser/genome/?id=GCF_002263795.2&chr=1&from=41481577&to=41481860
1	41537137	smoove-1206	DEL	41537355	-218	1	0.0016	309	1	0	1098	1	0	99.35	intron_variant&feature_truncation	MODIFIER	EPHA6	ENSBTAG00000044111				BovineHD0100011740					https://svdb-dc.pslab.ca/?sv=smoove-1206	https://www.ncbi.nlm.nih.gov/gdv/browser/genome/?id=GCF_002263795.2&chr=1&from=41537137&to=41537355
1	41537475	smoove-1207	DEL	41537673	-198	1	0.0016	309	1	0	1099	1	0	99.35	intron_variant&feature_truncation	MODIFIER	EPHA6	ENSBTAG00000044111									https://svdb-dc.pslab.ca/?sv=smoove-1207	https://www.ncbi.nlm.nih.gov/gdv/browser/genome/?id=GCF_002263795.2&chr=1&from=41537475&to=41537673
1	41544732	smoove-1208	DEL	41553201	-8469	0.4953	0.0935	253	56	1	1100	1	0	81.29	intron_variant&feature_truncation	MODIFIER	EPHA6	ENSBTAG00000044111				BovineHD0100011735			1:41535731:C:T:0.84:C:rs42288488;1:41542527:C:T:0.9:T:rs137699785		https://svdb-dc.pslab.ca/?sv=smoove-1208	https://www.ncbi.nlm.nih.gov/gdv/browser/genome/?id=GCF_002263795.2&chr=1&from=41544732&to=41553201
1	41544768	smoove-1209	DEL	41553118	-8350	0.3343	0.0952	252	57	1	1100	2	100	99.68	intron_variant&feature_truncation	MODIFIER	EPHA6	ENSBTAG00000044111				BovineHD0100011735			1:41535731:C:T:0.86:C:rs42288488;1:41542527:C:T:0.92:T:rs137699785		https://svdb-dc.pslab.ca/?sv=smoove-1209	https://www.ncbi.nlm.nih.gov/gdv/browser/genome/?id=GCF_002263795.2&chr=1&from=41544768&to=41553118
1	41617618	smoove-1210	DEL	41618823	-1205	0.6936	0.3161	143	138	29	1101	1	0	50.32	intron_variant&feature_truncation	MODIFIER	EPHA6	ENSBTAG00000044111							1:41617417:T:C:0.98:C:rs134929960;1:41617525:G:T:0.98:T:rs136169587;1:41617571:C:T:0.93:T:rs439245080;1:41618871:G:A:0.97:A:rs135639584;1:41618919:T:C:0.98:C:rs210903563		https://svdb-dc.pslab.ca/?sv=smoove-1210	https://www.ncbi.nlm.nih.gov/gdv/browser/genome/?id=GCF_002263795.2&chr=1&from=41617618&to=41618823
1	41623559	smoove-1211	DEL	41623750	-191	1	0.0016	309	1	0	1102	1	0	46.45	intron_variant&feature_truncation	MODIFIER	EPHA6	ENSBTAG00000044111									https://svdb-dc.pslab.ca/?sv=smoove-1211	https://www.ncbi.nlm.nih.gov/gdv/browser/genome/?id=GCF_002263795.2&chr=1&from=41623559&to=41623750
1	41631319	smoove-1212	DEL	41631609	-290	1	0.0016	309	1	0	1103	1	0	99.35	intron_variant&feature_truncation	MODIFIER	EPHA6	ENSBTAG00000044111									https://svdb-dc.pslab.ca/?sv=smoove-1212	https://www.ncbi.nlm.nih.gov/gdv/browser/genome/?id=GCF_002263795.2&chr=1&from=41631319&to=41631609
1	41639658	smoove-1213	DEL	41639956	-298	1	0.0016	309	1	0	1104	1	0	99.35	intron_variant&feature_truncation	MODIFIER	EPHA6	ENSBTAG00000044111									https://svdb-dc.pslab.ca/?sv=smoove-1213	https://www.ncbi.nlm.nih.gov/gdv/browser/genome/?id=GCF_002263795.2&chr=1&from=41639658&to=41639956
1	41659789	smoove-1214	DEL	41660030	-241	1	0.0016	309	1	0	1105	1	0	99.35	intron_variant&feature_truncation	MODIFIER	EPHA6	ENSBTAG00000044111									https://svdb-dc.pslab.ca/?sv=smoove-1214	https://www.ncbi.nlm.nih.gov/gdv/browser/genome/?id=GCF_002263795.2&chr=1&from=41659789&to=41660030
1	41689490	smoove-1215	DEL	41689791	-301	1	0.0016	309	1	0	1106	1	0	100	intron_variant&feature_truncation	MODIFIER	EPHA6	ENSBTAG00000044111									https://svdb-dc.pslab.ca/?sv=smoove-1215	https://www.ncbi.nlm.nih.gov/gdv/browser/genome/?id=GCF_002263795.2&chr=1&from=41689490&to=41689791
1	41740856	smoove-1216	DEL	41741157	-301	1	0.0016	309	1	0	1107	1	0	99.35	intron_variant&feature_truncation	MODIFIER	EPHA6	ENSBTAG00000044111									https://svdb-dc.pslab.ca/?sv=smoove-1216	https://www.ncbi.nlm.nih.gov/gdv/browser/genome/?id=GCF_002263795.2&chr=1&from=41740856&to=41741157
1	41850639	smoove-1217	DEL	41850880	-241	1	0.0016	309	1	0	1108	1	0	99.35	intron_variant&feature_truncation	MODIFIER	EPHA6	ENSBTAG00000044111									https://svdb-dc.pslab.ca/?sv=smoove-1217	https://www.ncbi.nlm.nih.gov/gdv/browser/genome/?id=GCF_002263795.2&chr=1&from=41850639&to=41850880
1	41938542	smoove-1218	DEL	41938836	-294	1	0.0016	309	1	0	1109	1	0	100	intron_variant&feature_truncation	MODIFIER	EPHA6	ENSBTAG00000044111				BovineHD0100011845					https://svdb-dc.pslab.ca/?sv=smoove-1218	https://www.ncbi.nlm.nih.gov/gdv/browser/genome/?id=GCF_002263795.2&chr=1&from=41938542&to=41938836
1	41945391	smoove-1219	DEL	41945603	-212	0.2354	0.0774	262	48	0	1110	1	0	84.19	intron_variant&feature_truncation	MODIFIER	EPHA6	ENSBTAG00000044111									https://svdb-dc.pslab.ca/?sv=smoove-1219	https://www.ncbi.nlm.nih.gov/gdv/browser/genome/?id=GCF_002263795.2&chr=1&from=41945391&to=41945603
1	41966383	smoove-1220	DEL	41966602	-219	1	0.0065	306	4	0	1111	1	0	83.23	intron_variant&feature_truncation	MODIFIER	EPHA6	ENSBTAG00000044111									https://svdb-dc.pslab.ca/?sv=smoove-1220	https://www.ncbi.nlm.nih.gov/gdv/browser/genome/?id=GCF_002263795.2&chr=1&from=41966383&to=41966602
1	41987464	smoove-1221	DEL	41987738	-274	1	0.0016	309	1	0	1112	1	0	98.39	intron_variant&feature_truncation	MODIFIER	EPHA6	ENSBTAG00000044111				BovineHD4100000223					https://svdb-dc.pslab.ca/?sv=smoove-1221	https://www.ncbi.nlm.nih.gov/gdv/browser/genome/?id=GCF_002263795.2&chr=1&from=41987464&to=41987738
1	42010995	smoove-1222	DEL	42014117	-3122	1	0.0016	309	1	0	1113	1	0	99.35	splice_polypyrimidine_tract_variant&intron_variant&feature_truncation	LOW	ARL6	ENSBTAG00000010091				BovineHD0100011867;BovineHD0100011868				manta-535	https://svdb-dc.pslab.ca/?sv=smoove-1222	https://www.ncbi.nlm.nih.gov/gdv/browser/genome/?id=GCF_002263795.2&chr=1&from=42010995&to=42014117
1	42092098	smoove-1223	DEL	42092152	-54	1	0.0145	301	9	0	1114	1	0	96.77	intron_variant&feature_truncation	MODIFIER	CRYBG3	ENSBTAG00000047147								manta-538	https://svdb-dc.pslab.ca/?sv=smoove-1223	https://www.ncbi.nlm.nih.gov/gdv/browser/genome/?id=GCF_002263795.2&chr=1&from=42092098&to=42092152
1	42100312	smoove-1224	DEL	42101322	-1010	0	0.4968	19	274	17	1115	1	0	8.06	intron_variant&feature_truncation	MODIFIER	CRYBG3	ENSBTAG00000047147									https://svdb-dc.pslab.ca/?sv=smoove-1224	https://www.ncbi.nlm.nih.gov/gdv/browser/genome/?id=GCF_002263795.2&chr=1&from=42100312&to=42101322
1	42100315	smoove-1225	DEL	42101259	-944	1	0.9932	0	4	290	1115	2	100	6.77	intron_variant&feature_truncation	MODIFIER	CRYBG3	ENSBTAG00000047147									https://svdb-dc.pslab.ca/?sv=smoove-1225	https://www.ncbi.nlm.nih.gov/gdv/browser/genome/?id=GCF_002263795.2&chr=1&from=42100315&to=42101259
1	42135754	smoove-1226	DEL	42135961	-207	1	0.0016	309	1	0	1116	1	0	0	intron_variant&feature_truncation	MODIFIER	CRYBG3	ENSBTAG00000047147									https://svdb-dc.pslab.ca/?sv=smoove-1226	https://www.ncbi.nlm.nih.gov/gdv/browser/genome/?id=GCF_002263795.2&chr=1&from=42135754&to=42135961
1	42156678	smoove-1227	DEL	42156850	-172	1	0.0016	309	1	0	1117	1	0	99.35	intron_variant&feature_truncation	MODIFIER	CRYBG3	ENSBTAG00000047147									https://svdb-dc.pslab.ca/?sv=smoove-1227	https://www.ncbi.nlm.nih.gov/gdv/browser/genome/?id=GCF_002263795.2&chr=1&from=42156678&to=42156850
1	42176816	smoove-1228	DEL	42176976	-160	0.4466	0.0435	284	25	1	1118	1	0	91.29	intron_variant&feature_truncation	MODIFIER	CRYBG3	ENSBTAG00000047147						1:42176051:G:A:0.96:G:BovineHD0100011941	1:42176167:G:A:1.0:A:rs109398176;1:42176601:A:C:0.93:C:rs383517529;1:42176655:A:C:0.93:C:rs208989639;1:42176663:G:C:0.93:C:rs109099312;1:42177065:A:T:0.96:A:rs449532468	manta-539	https://svdb-dc.pslab.ca/?sv=smoove-1228	https://www.ncbi.nlm.nih.gov/gdv/browser/genome/?id=GCF_002263795.2&chr=1&from=42176816&to=42176976
1	42181216	smoove-1229	DEL	42181416	-200	1	0.0016	309	1	0	1119	1	0	91.29	intron_variant&feature_truncation	MODIFIER	CRYBG3	ENSBTAG00000047147									https://svdb-dc.pslab.ca/?sv=smoove-1229	https://www.ncbi.nlm.nih.gov/gdv/browser/genome/?id=GCF_002263795.2&chr=1&from=42181216&to=42181416
1	42201241	smoove-1230	DEL	42201550	-309	1	0.0016	309	1	0	1120	1	0	99.35	intron_variant&feature_truncation	MODIFIER	RIOX2	ENSBTAG00000015546									https://svdb-dc.pslab.ca/?sv=smoove-1230	https://www.ncbi.nlm.nih.gov/gdv/browser/genome/?id=GCF_002263795.2&chr=1&from=42201241&to=42201550
1	42207485	smoove-1231	DEL	42207939	-454	0.5584	0.7371	19	125	166	1121	1	0	6.45	intron_variant&feature_truncation	MODIFIER	RIOX2	ENSBTAG00000015546								manta-540	https://svdb-dc.pslab.ca/?sv=smoove-1231	https://www.ncbi.nlm.nih.gov/gdv/browser/genome/?id=GCF_002263795.2&chr=1&from=42207485&to=42207939
1	42207813	smoove-1232	DEL	42207939	-126	2.83523e-08	0.6716	55	91	160	1121	2	100	87.1	intron_variant&feature_truncation	MODIFIER	RIOX2	ENSBTAG00000015546									https://svdb-dc.pslab.ca/?sv=smoove-1232	https://www.ncbi.nlm.nih.gov/gdv/browser/genome/?id=GCF_002263795.2&chr=1&from=42207813&to=42207939
1	42212201	smoove-1233	DEL	42212487	-286	1	0.0016	309	1	0	1122	1	0	18.06	intron_variant&feature_truncation	MODIFIER	RIOX2	ENSBTAG00000015546									https://svdb-dc.pslab.ca/?sv=smoove-1233	https://www.ncbi.nlm.nih.gov/gdv/browser/genome/?id=GCF_002263795.2&chr=1&from=42212201&to=42212487
1	42282402	smoove-1234	DEL	42282574	-172	0.0381	0.7654	24	97	188	1123	1	0	7.74	intron_variant&feature_truncation	MODIFIER	GABRR3	ENSBTAG00000001416						1:42278400:A:G:0.85:G:BovineHD0100011975;1:42278880:T:G:0.83:G:BovineHD0100011976;1:42279359:G:A:0.84:A:BovineHD0100011977;1:42280695:C:T:0.83:T:BovineHD0100011978;1:42281882:G:A:0.86:A:BovineHD0100011979	1:42281882:G:A:0.86:A:rs43234634;1:42282673:T:C:0.84:C:rs134937811;1:42282972:G:T:0.8:G:.;1:42282973:C:T:0.8:C:.;1:42283196:A:G:0.84:G:rs134316012		https://svdb-dc.pslab.ca/?sv=smoove-1234	https://www.ncbi.nlm.nih.gov/gdv/browser/genome/?id=GCF_002263795.2&chr=1&from=42282402&to=42282574
1	42294934	smoove-1235	DEL	42295026	-92	0.0059	0.25	184	97	29	1124	1	0	19.03	intergenic_variant	MODIFIER								1:42289625:T:C:0.95:C:BovineHD0100011980	1:42294672:A:T:0.95:T:rs132873748;1:42294727:C:T:0.98:T:rs134346830;1:42294732:G:A:0.98:A:rs109400281;1:42294751:C:T:0.97:T:rs110713164;1:42294763:T:C:0.98:C:rs110979060		https://svdb-dc.pslab.ca/?sv=smoove-1235	https://www.ncbi.nlm.nih.gov/gdv/browser/genome/?id=GCF_002263795.2&chr=1&from=42294934&to=42295026
1	42317075	smoove-1236	DEL	42317175	-100	0.0041	0.0355	291	16	3	1125	1	0	62.9	intergenic_variant	MODIFIER											https://svdb-dc.pslab.ca/?sv=smoove-1236	https://www.ncbi.nlm.nih.gov/gdv/browser/genome/?id=GCF_002263795.2&chr=1&from=42317075&to=42317175
1	42321926	smoove-1237	DEL	42322161	-235	1	0.0016	309	1	0	1126	1	0	93.55	upstream_gene_variant	MODIFIER	OR5AC31	ENSBTAG00000048630									https://svdb-dc.pslab.ca/?sv=smoove-1237	https://www.ncbi.nlm.nih.gov/gdv/browser/genome/?id=GCF_002263795.2&chr=1&from=42321926&to=42322161
1	42343893	smoove-1238	DEL	42344805	-912	0.0101	0.254	181	99	29	1127	1	0	58.71	downstream_gene_variant	MODIFIER		ENSBTAG00000052028					1:42347846:T:C:0.98:C:Hapmap50812-BTA-89669	1:42342598:A:G:0.98:G:BovineHD0100011994;1:42343059:G:A:0.99:A:BovineHD0100011995;1:42343742:A:G:0.99:G:BovineHD0100011996;1:42345911:A:G:0.98:G:BovineHD0100011997;1:42346718:C:T:0.99:T:BovineHD0100011998	1:42343840:A:G:0.99:G:rs137045438;1:42343845:G:A:0.99:A:rs135676666;1:42343848:C:T:0.98:T:rs457770889;1:42344841:C:G:0.92:G:rs382441001;1:42344847:G:T:0.93:T:rs384728222		https://svdb-dc.pslab.ca/?sv=smoove-1238	https://www.ncbi.nlm.nih.gov/gdv/browser/genome/?id=GCF_002263795.2&chr=1&from=42343893&to=42344805
1	42451415	smoove-1239	DEL	42451598	-183	1	0.0016	309	1	0	1128	1	0	58.71	intergenic_variant	MODIFIER									1:42450453:G:T:1.0:G:rs435274950;1:42451382:T:C:1.0:T:rs461793918;1:42451947:A:G:1.0:A:rs520073996;1:42452208:A:T:1.0:A:rs463848440;1:42452295:A:G:1.0:A:rs461795159	manta-546	https://svdb-dc.pslab.ca/?sv=smoove-1239	https://www.ncbi.nlm.nih.gov/gdv/browser/genome/?id=GCF_002263795.2&chr=1&from=42451415&to=42451598
1	42454683	smoove-1240	DEL	42456472	-1789	0.2956	0.0339	290	19	1	1129	1	0	93.87	upstream_gene_variant	MODIFIER	OR5H36	ENSBTAG00000054488						1:42458185:A:G:1.0:G:BovineHD0100012020	1:42454363:G:A:0.87:G:rs439982311;1:42454497:C:T:1.0:T:rs469025203;1:42454506:G:A:0.95:G:rs482848451;1:42454563:A:T:0.91:A:rs445331617;1:42454611:C:T:0.91:C:rs465423257	manta-547	https://svdb-dc.pslab.ca/?sv=smoove-1240	https://www.ncbi.nlm.nih.gov/gdv/browser/genome/?id=GCF_002263795.2&chr=1&from=42454683&to=42456472
1	42491911	smoove-1241	DEL	42586982	-95071	0.0863	0.0177	300	9	1	1130	1	0	90.65	transcript_ablation	HIGH	OR5H33	ENSBTAG00000051784	OR5H33:ENSBTAG00000051784;OR5H31:ENSBTAG00000051905	OR5H33:ENSBTAG00000051784;OR5H31:ENSBTAG00000051905	ARS-BFGL-NGS-56548;BTB-01708786;BTB-01955018	ARS-BFGL-NGS-56548;BovineHD0100012030;BovineHD0100012031;BovineHD0100012032;BovineHD0100012033;BovineHD0100012034;BovineHD0100012035;BovineHD0100012036;BovineHD0100012037;BovineHD0100012038;BovineHD0100012042;BovineHD0100012043;BovineHD0100012044;BovineHD0100012045;BovineHD0100012046;BovineHD0100012047;BovineHD0100012048;BovineHD0100012074;BovineHD0100012075;BovineHD0100012077;BovineHD0100012078;…			1:42491412:G:C:1.0:C:rs473003891;1:42491646:C:G:1.0:G:rs478563111;1:42491720:A:G:0.93:G:rs467195839;1:42587054:T:C:0.82:C:rs465169491;1:42587289:C:G:1.0:G:rs454092841	manta-548	https://svdb-dc.pslab.ca/?sv=smoove-1241	https://www.ncbi.nlm.nih.gov/gdv/browser/genome/?id=GCF_002263795.2&chr=1&from=42491911&to=42586982
1	42508391	smoove-1242	DEL	42509052	-661	1.65709e-21	0.6165	8	221	80	1130	2	100	3.23	intergenic_variant	MODIFIER											https://svdb-dc.pslab.ca/?sv=smoove-1242	https://www.ncbi.nlm.nih.gov/gdv/browser/genome/?id=GCF_002263795.2&chr=1&from=42508391&to=42509052
1	42514731	smoove-1243	DEL	42514971	-240	1	0.0016	308	1	0	1130	3	0	2.58	intergenic_variant	MODIFIER						BovineHD0100012034					https://svdb-dc.pslab.ca/?sv=smoove-1243	https://www.ncbi.nlm.nih.gov/gdv/browser/genome/?id=GCF_002263795.2&chr=1&from=42514731&to=42514971
1	42515655	smoove-1244	DEL	42516684	-1029	0.0645	0.246	182	102	25	1130	4	0	59.03	intergenic_variant	MODIFIER								1:42509997:G:T:0.93:T:BovineHD0100012033;1:42514949:A:G:0.94:G:BovineHD0100012034	1:42515493:G:C:0.96:C:rs42821409;1:42515531:T:C:0.96:C:rs42821410;1:42516764:G:A:0.93:A:.;1:42516797:C:T:0.93:T:.;1:42516798:A:T:0.93:T:.	manta-549	https://svdb-dc.pslab.ca/?sv=smoove-1244	https://www.ncbi.nlm.nih.gov/gdv/browser/genome/?id=GCF_002263795.2&chr=1&from=42515655&to=42516684
1	42537868	smoove-1245	DEL	42544268	-6400	7.9874e-43	0.33	186	30	84	1130	5	0	44.19	upstream_gene_variant	MODIFIER	OR5H33	ENSBTAG00000051784									https://svdb-dc.pslab.ca/?sv=smoove-1245	https://www.ncbi.nlm.nih.gov/gdv/browser/genome/?id=GCF_002263795.2&chr=1&from=42537868&to=42544268
1	42569348	smoove-1246	DEL	42569586	-238	1	0.0016	308	1	0	1130	6	0	59.68	upstream_gene_variant	MODIFIER	OR5H31	ENSBTAG00000051905									https://svdb-dc.pslab.ca/?sv=smoove-1246	https://www.ncbi.nlm.nih.gov/gdv/browser/genome/?id=GCF_002263795.2&chr=1&from=42569348&to=42569586
1	42574859	smoove-1247	DEL	42575193	-334	1	0.0016	308	1	0	1130	7	0	99.03	downstream_gene_variant	MODIFIER	OR5H31	ENSBTAG00000051905									https://svdb-dc.pslab.ca/?sv=smoove-1247	https://www.ncbi.nlm.nih.gov/gdv/browser/genome/?id=GCF_002263795.2&chr=1&from=42574859&to=42575193
1	42581433	smoove-1248	DEL	42587039	-5606	0.1345	0.9532	2	25	283	1130	8	0	0.32	intergenic_variant	MODIFIER								1:42588226:A:G:0.88:G:BovineHD0100012051;1:42590202:A:C:0.94:C:BovineHD0100012053	1:42580427:T:G:0.8:G:rs137489044;1:42587432:T:C:0.91:C:rs135969901;1:42587611:T:C:0.91:C:rs134734540;1:42587633:G:A:0.91:A:rs133586979;1:42588016:T:C:0.89:C:rs137089783	manta-552	https://svdb-dc.pslab.ca/?sv=smoove-1248	https://www.ncbi.nlm.nih.gov/gdv/browser/genome/?id=GCF_002263795.2&chr=1&from=42581433&to=42587039
1	42603485	smoove-1249	DEL	42603693	-208	1	0.0016	309	1	0	1131	1	0	0.97	upstream_gene_variant	MODIFIER	OR5H37P	ENSBTAG00000051566									https://svdb-dc.pslab.ca/?sv=smoove-1249	https://www.ncbi.nlm.nih.gov/gdv/browser/genome/?id=GCF_002263795.2&chr=1&from=42603485&to=42603693
[truncated: 64,306 more rows]

## Sheet: X
CHROM	POS	ID	SVTYPE	END	SVLEN	HWE	AF	HOM_REF	HET	HOM_ALT	BLOCK	MEMBER	OVERLAP_PREVIOUS_SITE	GENOTYPE_MATCH_PREVIOUS_SITE	VEP_CONSEQUENCE	VEP_IMPACT	VEP_GENE	VEP_GENE_ID	EXON_OVERLAP	CDS_OVERLAP	BovineSNP50_OVERLAP	BovineHD_OVERLAP	BovineSNP50_TAG	BovineHD_TAG	WGS_TAG	MERGED_ID	SVDB-DC_LINK	NCBI_GDV_LINK
[truncated: 1,761 more rows]

[truncated: 1 more sheets: Y]
